# Supplementary material for: Biosafety Evaluation of a Chimeric Adenoviral Vector in Mini-Pigs: Insights into Immune Tolerance and Gene Therapy Potential
Source: Biomedicines. 2024 Nov 9;12(11):2568. doi: 10.3390/biomedicines12112568 (PMC11592036; doi:10.3390/biomedicines12112568)
Supplement: Supplementary file 1 [file biomedicines-12-02568-s001.zip › Table S2.xlsx]

## Sheet: molecular function
source	term_name	term_id	adjusted_p_value	negative_log10_of_adjusted_p_value	term_size	intersection_size	intersections
GO:MF	NAD+-protein ADP-ribosyltransferase activity	GO:1990404	0.000109061	3.96233	23	6	PARP14,PARP9,PARP11,PARP8,PARP12,TNKS
GO:MF	NAD+ ADP-ribosyltransferase activity	GO:0003950	0.000143938	3.84182	24	6	PARP14,PARP9,PARP11,PARP8,PARP12,TNKS
GO:MF	protein binding	GO:0005515	0.000160888	3.79348	14838	213	RSAD2,HERC5,DDX60,ISG15,NEFH,ITGA7,IFIT1,MX1,XAF1,IFI44,ETV7,IRF7,AGRN,RIGI,EPSTI1,ZBP1,HES4,WNK3,USP18,CBLL1,HSH2D,STAT1,GP2,EIF2AK2,GIPC3,ZMAT3,PARP14,SYNPO2,SSH2,ELK4,CBS,PARP9,IFIH1,TRANK1,CD38,PML,ADAR,USP44,SETX,NCOA1,PARP11,ZBTB44,IL7R,PAG1,STAT2,SCML4,HIVEP1,KCNA3,PARP8,TAF4B,CCDC50,CENPI,NMI,RAB8A,ZBTB21,ATP10A,USF3,SPG11,NSD1,ELP3,CDKAL1,HUWE1,SLF2,SPTBN1,FLNB,AQR,ATF7IP,UBE2G1,RASAL2,N…
GO:MF	pentosyltransferase activity	GO:0016763	0.00128055	2.8926	52	7	PARP14,PARP9,PARP11,PARP8,PARP12,TNKS,GXYLT2
GO:MF	double-stranded RNA binding	GO:0003725	0.0125547	1.90119	73	7	DDX60,RIGI,ZBP1,EIF2AK2,IFIH1,ADAR,TLR7
GO:MF	NAD+- protein-cysteine ADP-ribosyltransferase activity	GO:0140803	0.0145675	1.83662	6	3	PARP11,PARP8,PARP12
GO:MF	ubiquitin-like protein ligase activity	GO:0061659	0.0838467	1.07651	372	14	HERC5,HERC6,CBLL1,PML,HUWE1,MYCBP2,UBR1,MED6,TRIM56,TRIM4,TRIM26,JADE2,TRIM47,TRIM63
GO:MF	transferase activity	GO:0016740	0.169964	0.769643	2350	47	HERC5,HERC6,WNK3,CMPK2,CBLL1,EIF2AK2,PARP14,PARP9,CD38,PML,METTL16,NCOA1,PARP11,PARP8,PARP12,NSD1,ELP3,CDKAL1,HUWE1,UBE2G1,NCOA3,MYCBP2,CDK12,UBR1,RNASEL,MED6,TNKS,TRIM56,SNRK,STK4,TRIM4,SBK1,NUAK2,TRIM26,POLA1,SPTLC2,NSD3,TRMT1L,GART,JADE2,TRIM47,PIGF,GXYLT2,GCNT3,QPCT,BMX,TRIM63
GO:MF	ubiquitin protein ligase activity	GO:0061630	0.178141	0.749237	354	13	HERC5,HERC6,CBLL1,HUWE1,MYCBP2,UBR1,MED6,TRIM56,TRIM4,TRIM26,JADE2,TRIM47,TRIM63
GO:MF	aminoacyltransferase activity	GO:0016755	0.189084	0.723345	501	16	HERC5,HERC6,CBLL1,PML,HUWE1,UBE2G1,MYCBP2,UBR1,MED6,TRIM56,TRIM4,TRIM26,JADE2,TRIM47,QPCT,TRIM63
GO:MF	acyltransferase activity	GO:0016746	0.285421	0.544513	733	20	HERC5,HERC6,CBLL1,PML,NCOA1,ELP3,HUWE1,UBE2G1,NCOA3,MYCBP2,UBR1,MED6,TRIM56,TRIM4,TRIM26,SPTLC2,JADE2,TRIM47,QPCT,TRIM63
GO:MF	protein-containing complex binding	GO:0044877	0.286675	0.542611	1752	37	ISG15,NEFH,ITGA7,STAT1,ELK4,IFIH1,NCOA1,SCML4,NSD1,SLF2,SPTBN1,FLNB,PHF6,HLA-DOB,AMER1,RNASEL,SORL1,GNAI3,PSMF1,PHF8,ASXL2,H1-0,USP14,SF3B3,POLA1,CBX5,EPB41,LEMD3,CCNT1,BCL2L2,SMAD6,PDGFB,TNNI3,NEXN,LGALS3,POU4F2,FCAR
GO:MF	ubiquitin-like protein ligase binding	GO:0044389	0.288798	0.539406	326	12	ISG15,RIGI,STAT1,CBS,PARP9,PML,STAT2,CCDC50,SLF2,UBE2G1,BCL2,SMAD6
GO:MF	helicase activity	GO:0004386	0.32915	0.482607	160	8	DDX60,ZNFX1,RIGI,IFIH1,TRANK1,SETX,AQR,HELZ
GO:MF	ubiquitin-like protein transferase activity	GO:0019787	0.384625	0.414963	484	15	HERC5,HERC6,CBLL1,PML,HUWE1,UBE2G1,MYCBP2,UBR1,MED6,TRIM56,TRIM4,TRIM26,JADE2,TRIM47,TRIM63
GO:MF	ubiquitin-protein transferase activity	GO:0004842	0.581289	0.235608	453	14	HERC5,HERC6,CBLL1,HUWE1,UBE2G1,MYCBP2,UBR1,MED6,TRIM56,TRIM4,TRIM26,JADE2,TRIM47,TRIM63
GO:MF	catalytic activity	GO:0003824	0.615181	0.210997	5758	92	RSAD2,ISG20,HERC5,DDX60,MX1,HERC6,ZNFX1,RIGI,ZBP1,WNK3,CMPK2,USP18,CBLL1,EIF2AK2,PARP14,SSH2,CBS,PARP9,IFIH1,TRANK1,CD38,PML,ADAR,USP44,SETX,METTL16,NCOA1,PARP11,ABHD2,PARP8,RAB8A,PARP12,ATP10A,NSD1,ELP3,CDKAL1,HUWE1,AQR,ATF7IP,UBE2G1,NCOA3,GZMA,CNOT1,ATAD1,MYCBP2,CDK12,PTPN11,UBR1,RNASEL,MED6,TNKS,GNAI3,TRIM56,PHF8,SNRK,RAB2B,STK4,TRIM4,USP14,SBK1,KHNYN,NUAK2,TRIM26,POLA1,SPTLC2,HELZ,NSD3,TRMT1L…
GO:MF	zinc ion binding	GO:0008270	0.697885	0.156216	847	21	XAF1,ZNFX1,RIGI,ZMAT3,IFIH1,PML,USP44,NSD1,MYCBP2,UBR1,TNKS,TRIM56,PHF8,ZCCHC2,TRIM4,TRIM26,POLA1,TES,TRIM47,QPCT,TRIM63
GO:MF	binding	GO:0005488	0.78065	0.107544	18370	236	RSAD2,ISG20,FABP6,HERC5,DDX60,ISG15,NEFH,ITGA7,IFIT1,MX1,XAF1,IFI44,ETV7,IRF7,AGRN,ZNFX1,RIGI,EPSTI1,ZBP1,HES4,WNK3,CMPK2,USP18,CBLL1,HSH2D,STAT1,GP2,EIF2AK2,GIPC3,ZMAT3,PARP14,SYNPO2,IFI44L,SSH2,ELK4,CBS,PARP9,IFIH1,TRANK1,CD38,PML,ADAR,USP44,SETX,METTL16,NCOA1,PARP11,ZBTB44,IL7R,PAG1,STAT2,SCML4,ABHD2,HIVEP1,KCNA3,PARP8,TAF4B,CCDC50,CENPI,NMI,RAB8A,ZBTB21,PARP12,ATP10A,USF3,SPG11,NSD1,ELP3,CDKA…
GO:MF	double-stranded RNA adenosine deaminase activity	GO:0003726	0.900327	0.0455997	6	2	ZBP1,ADAR
GO:MF	4 iron, 4 sulfur cluster binding	GO:0051539	0.906277	0.0427391	45	4	RSAD2,ELP3,CDKAL1,NFU1
GO:MF	nucleotidyltransferase activity	GO:0016779	0.991279	0.00380399	149	7	PARP14,PARP9,PARP11,PARP8,PARP12,TNKS,POLA1
GO:MF	tRNA binding	GO:0000049	1	0	80	3	ELP3,ELP1,TRMT1L
GO:MF	U1 snRNP binding	GO:1990446	1	0	5	1	LEMD3
GO:MF	RNA polymerase II C-terminal domain phosphoserine binding	GO:1990269	1	0	4	1	SCAF8
GO:MF	glycerol dehydrogenase [NAD(P)+] activity	GO:1990042	1	0	2	1	AKR1B1
GO:MF	beta-catenin destruction complex binding	GO:1904713	1	0	2	1	AMER1
GO:MF	S-adenosyl-L-methionine binding	GO:1904047	1	0	19	1	CBS
GO:MF	phosphatidylinositol bisphosphate binding	GO:1902936	1	0	108	2	AMER1,GSDMD
GO:MF	phosphatidylinositol phosphate binding	GO:1901981	1	0	180	4	AMER1,ARAP3,GSDMD,PHLDA2
GO:MF	ubiquitin ligase-substrate adaptor activity	GO:1990756	1	0	54	1	FEM1A
GO:MF	sulfur compound transmembrane transporter activity	GO:1901682	1	0	59	1	SLC25A10
GO:MF	cardiolipin binding	GO:1901612	1	0	11	1	GSDMD
GO:MF	phosphatidylglycerol binding	GO:1901611	1	0	15	1	GSDMD
GO:MF	carbohydrate derivative transmembrane transporter activity	GO:1901505	1	0	58	1	SLC35D2
GO:MF	heterocyclic compound binding	GO:1901363	1	0	2325	39	DDX60,MX1,RIGI,WNK3,CMPK2,EIF2AK2,IFI44L,CBS,PARP9,IFIH1,TRANK1,SETX,RAB8A,ZBTB21,ATP10A,AQR,UBE2G1,ATAD1,CDK12,RNASEL,GIMAP8,GNAI3,SNRK,RAB2B,STK4,SBK1,NUAK2,POLA1,SPTLC2,HELZ,GART,CNP,RHOQ,HSD11B1,CARNS1,RAB40B,BMX,RASD1,DIRAS3
GO:MF	nucleoside phosphate binding	GO:1901265	1	0	2188	36	DDX60,MX1,RIGI,WNK3,CMPK2,EIF2AK2,IFI44L,IFIH1,TRANK1,SETX,RAB8A,ZBTB21,ATP10A,AQR,UBE2G1,ATAD1,CDK12,RNASEL,GIMAP8,GNAI3,SNRK,RAB2B,STK4,SBK1,NUAK2,POLA1,HELZ,GART,CNP,RHOQ,HSD11B1,CARNS1,RAB40B,BMX,RASD1,DIRAS3
GO:MF	transporter inhibitor activity	GO:0141110	1	0	39	2	BCL2,TNNI3
GO:MF	transporter regulator activity	GO:0141108	1	0	148	3	STIM2,BCL2,TNNI3
GO:MF	sulfur compound binding	GO:1901681	1	0	268	3	AGRN,CBS,DPYSL3
GO:MF	protein tyrosine kinase binding	GO:1990782	1	0	125	2	RAB8A,PTPN11
GO:MF	sequence-specific double-stranded DNA binding	GO:1990837	1	0	1541	22	ETV7,IRF7,HES4,STAT1,ELK4,SETX,NCOA1,STAT2,HIVEP1,USF3,NSD1,PURB,ELF1,POLA1,ORC3,CCNT1,MXD3,SMAD6,HSF4,KLF5,SNAI3,POU4F2
GO:MF	promoter-specific chromatin binding	GO:1990841	1	0	65	2	STAT1,POU4F2
GO:MF	histone H4 demethylase activity	GO:0141058	1	0	5	1	PHF8
GO:MF	histone H3 demethylase activity	GO:0141052	1	0	29	1	PHF8
GO:MF	RNA polymerase II CTD heptapeptide repeat modifying activity	GO:0140994	1	0	26	1	CDK12
GO:MF	transcription regulator activator activity	GO:0140537	1	0	7	1	NSD3
GO:MF	protein demethylase activity	GO:0140457	1	0	31	1	PHF8
GO:MF	transcription regulator inhibitor activity	GO:0140416	1	0	24	3	ID2,SMAD6,ID1
GO:MF	immune receptor activity	GO:0140375	1	0	145	4	IL7R,HLA-DOB,C5AR2,FCAR
GO:MF	glycosylceramide flippase activity	GO:0140351	1	0	3	1	ATP10A
GO:MF	phosphatidylcholine flippase activity	GO:0140345	1	0	5	1	ATP10A
GO:MF	glycerophospholipid flippase activity	GO:0140333	1	0	13	1	ATP10A
GO:MF	UDP-D-xylose:beta-D-glucoside alpha-1,3-D-xylosyltransferase activity	GO:0140563	1	0	2	1	GXYLT2
GO:MF	floppase activity	GO:0140328	1	0	16	1	ATP10A
GO:MF	ATPase-coupled intramembrane lipid transporter activity	GO:0140326	1	0	27	1	ATP10A
GO:MF	protein transporter activity	GO:0140318	1	0	39	1	ATAD1
GO:MF	molecular sequestering activity	GO:0140313	1	0	45	2	XAF1,SMAD6
GO:MF	protein sequestering activity	GO:0140311	1	0	27	1	SMAD6
GO:MF	intramembrane lipid transporter activity	GO:0140303	1	0	43	1	ATP10A
GO:MF	DNA-binding transcription factor binding	GO:0140297	1	0	490	14	STAT1,PARP9,NCOA1,TAF4B,NSD1,NCOA3,PURB,CNOT1,STK4,BCL2,CBX5,CCNT1,ID2,KLF5
GO:MF	exogenous protein binding	GO:0140272	1	0	80	1	EFNB2
GO:MF	flippase activity	GO:0140327	1	0	16	1	ATP10A
GO:MF	membrane protein dislocase activity	GO:0140567	1	0	2	1	ATAD1
GO:MF	catalytic activity, acting on a nucleic acid	GO:0140640	1	0	623	15	ISG20,DDX60,ZNFX1,RIGI,IFIH1,TRANK1,SETX,METTL16,CDKAL1,AQR,CNOT1,RNASEL,KHNYN,POLA1,HELZ
GO:MF	ATP-dependent activity	GO:0140657	1	0	580	12	DDX60,ZNFX1,RIGI,IFIH1,TRANK1,SETX,ATP10A,AQR,ATF7IP,ATAD1,HELZ,CARNS1
GO:MF	histone modifying activity	GO:0140993	1	0	212	7	NCOA1,NSD1,HUWE1,NCOA3,PHF8,NSD3,JADE2
GO:MF	histone H3K36 dimethyltransferase activity	GO:0140954	1	0	4	1	NSD1
GO:MF	histone H3K27 dimethyltransferase activity	GO:0140952	1	0	1	1	NSD3
GO:MF	histone H3K27 trimethyltransferase activity	GO:0140951	1	0	3	1	NSD3
GO:MF	histone H3K4 dimethyltransferase activity	GO:0140946	1	0	1	1	NSD3
GO:MF	histone H4 methyltransferase activity	GO:0140939	1	0	16	1	NSD1
GO:MF	histone H3 methyltransferase activity	GO:0140938	1	0	42	2	NSD1,NSD3
GO:MF	5'-(N(7)-methylguanosine 5'-triphospho)-[mRNA] hydrolase activity	GO:0140933	1	0	5	1	DCP1A
GO:MF	histone ubiquitin ligase activity	GO:0140852	1	0	11	1	HUWE1
GO:MF	NAD+- protein-lysine ADP-ribosyltransferase activity	GO:0140804	1	0	5	1	PARP11
GO:MF	NAD+-protein-C-terminal glycine ADP-ribosyltransferase activity	GO:0140802	1	0	1	1	PARP9
GO:MF	enzyme-substrate adaptor activity	GO:0140767	1	0	66	1	FEM1A
GO:MF	molecular condensate scaffold activity	GO:0140693	1	0	32	3	WNK3,CCNT1,LGALS3
GO:MF	histone H3K9me/H3K9me2 demethylase activity	GO:0140683	1	0	5	1	PHF8
GO:MF	histone H3K36me/H3K36me2 demethylase activity	GO:0140680	1	0	4	1	PHF8
GO:MF	molecular function inhibitor activity	GO:0140678	1	0	497	11	PARP9,SORL1,PSMF1,USP14,BCL2,PPP1R16B,ID2,SMAD6,TNNI3,ID1,LGALS3
GO:MF	molecular function activator activity	GO:0140677	1	0	1124	13	PARP8,RASAL2,STK4,NSD3,SIPA1L1,CCNT1,DCP1A,ARAP3,C1QTNF4,WNT5B,PDGFB,TIFAB,LGALS3
GO:MF	molecular tag activity	GO:0141047	1	0	12	1	ISG15
GO:MF	general transcription initiation factor activity	GO:0140223	1	0	52	1	TAF4B
GO:MF	nucleocytoplasmic carrier activity	GO:0140142	1	0	32	1	XPO7
GO:MF	molecular carrier activity	GO:0140104	1	0	96	1	XPO7
GO:MF	rRNA (adenine-N6-)-methyltransferase activity	GO:0008988	1	0	3	1	METTL16
GO:MF	exoribonuclease II activity	GO:0008859	1	0	3	1	ISG20
GO:MF	S-adenosylmethionine-dependent methyltransferase activity	GO:0008757	1	0	198	4	METTL16,NSD1,NSD3,TRMT1L
GO:MF	rRNA methyltransferase activity	GO:0008649	1	0	24	1	METTL16
GO:MF	phosphorylase kinase regulator activity	GO:0008607	1	0	3	1	ELP3
GO:MF	G protein-coupled peptide receptor activity	GO:0008528	1	0	123	1	GALR1
GO:MF	phosphatidylcholine transporter activity	GO:0008525	1	0	18	1	ATP10A
GO:MF	UMP/dUMP kinase activity	GO:0009041	1	0	2	1	CMPK2
GO:MF	organic anion transmembrane transporter activity	GO:0008514	1	0	257	2	SLC25A10,SLC35D2
GO:MF	steroid hydroxylase activity	GO:0008395	1	0	26	1	CH25H
GO:MF	mechanosensitive monoatomic ion channel activity	GO:0008381	1	0	16	1	PIEZO1
GO:MF	acetylglucosaminyltransferase activity	GO:0008375	1	0	45	1	GCNT3
GO:MF	RNA polymerase II CTD heptapeptide repeat kinase activity	GO:0008353	1	0	11	1	CDK12
GO:MF	methyl-CpG binding	GO:0008327	1	0	30	1	ZBTB21
GO:MF	monoatomic cation transmembrane transporter activity	GO:0008324	1	0	608	5	KCNA3,STIM2,SLC30A7,PIEZO1,TRPV2
GO:MF	single-stranded DNA 3'-5' DNA exonuclease activity	GO:0008310	1	0	5	1	ISG20
GO:MF	3'-5' exonuclease activity	GO:0008408	1	0	57	2	ISG20,CNOT1
GO:MF	electron transfer activity	GO:0009055	1	0	115	1	AKR1B1
GO:MF	histone H3 acetyltransferase activity	GO:0010484	1	0	14	1	JADE2
GO:MF	histone H4 acetyltransferase activity	GO:0010485	1	0	22	1	JADE2
GO:MF	inorganic molecular entity transmembrane transporter activity	GO:0015318	1	0	692	5	KCNA3,STIM2,SLC30A7,SLC25A10,TRPV2
GO:MF	antiporter activity	GO:0015297	1	0	135	2	SLC25A10,SLC35D2
GO:MF	secondary active transmembrane transporter activity	GO:0015291	1	0	283	2	SLC25A10,SLC35D2
GO:MF	store-operated calcium channel activity	GO:0015279	1	0	10	1	STIM2
GO:MF	outward rectifier potassium channel activity	GO:0015271	1	0	27	1	KCNA3
GO:MF	channel activity	GO:0015267	1	0	507	6	KCNA3,STIM2,BCL2,PIEZO1,TRPV2,GSDMD
GO:MF	pyrimidine nucleotide-sugar transmembrane transporter activity	GO:0015165	1	0	11	1	SLC35D2
GO:MF	succinate transmembrane transporter activity	GO:0015141	1	0	6	1	SLC25A10
GO:MF	malate transmembrane transporter activity	GO:0015140	1	0	3	1	SLC25A10
GO:MF	oxaloacetate transmembrane transporter activity	GO:0015131	1	0	3	1	SLC25A10
GO:MF	thiosulfate transmembrane transporter activity	GO:0015117	1	0	2	1	SLC25A10
GO:MF	sulfate transmembrane transporter activity	GO:0015116	1	0	15	1	SLC25A10
GO:MF	phosphate ion transmembrane transporter activity	GO:0015114	1	0	10	1	SLC25A10
GO:MF	inorganic anion transmembrane transporter activity	GO:0015103	1	0	150	1	SLC25A10
GO:MF	calcium ion transmembrane transporter activity	GO:0015085	1	0	145	2	STIM2,TRPV2
GO:MF	potassium ion transmembrane transporter activity	GO:0015079	1	0	161	1	KCNA3
GO:MF	monoatomic ion transmembrane transporter activity	GO:0015075	1	0	727	5	KCNA3,STIM2,SLC30A7,PIEZO1,TRPV2
GO:MF	structural constituent of muscle	GO:0008307	1	0	42	1	NEXN
GO:MF	C4-dicarboxylate transmembrane transporter activity	GO:0015556	1	0	15	1	SLC25A10
GO:MF	single-stranded DNA exodeoxyribonuclease activity	GO:0008297	1	0	9	1	ISG20
GO:MF	lipid binding	GO:0008289	1	0	841	12	FABP6,SPTBN1,AMER1,ZCCHC2,EPB41,CLINT1,ARAP3,SYTL4,GSDMD,HSD11B1,SYT13,PHLDA2
GO:MF	alcohol dehydrogenase (NADP+) activity	GO:0008106	1	0	23	1	AKR1B1
GO:MF	ATP-dependent activity, acting on DNA	GO:0008094	1	0	123	1	SETX
GO:MF	cytoskeletal protein binding	GO:0008092	1	0	1002	17	NEFH,MX1,SYNPO2,SSH2,RAB8A,SPTBN1,FLNB,PHF6,NCALD,EPB41,ALMS1,CLASP1,DCP1A,TNNI3,NEXN,DPYSL3,TRIM63
GO:MF	growth factor activity	GO:0008083	1	0	162	1	PDGFB
GO:MF	phosphoric diester hydrolase activity	GO:0008081	1	0	90	1	CNP
GO:MF	N-acetyltransferase activity	GO:0008080	1	0	68	3	NCOA1,NCOA3,JADE2
GO:MF	enzyme activator activity	GO:0008047	1	0	585	9	PARP8,RASAL2,STK4,SIPA1L1,CCNT1,DCP1A,ARAP3,PDGFB,TIFAB
GO:MF	N-acetyllactosaminide beta-1,6-N-acetylglucosaminyltransferase activity	GO:0008109	1	0	3	1	GCNT3
GO:MF	axon guidance receptor activity	GO:0008046	1	0	11	1	GFRA3
GO:MF	beta-catenin binding	GO:0008013	1	0	89	1	AMER1
GO:MF	phospholipid transporter activity	GO:0005548	1	0	65	1	ATP10A
GO:MF	phosphatidylinositol-3,4,5-trisphosphate binding	GO:0005547	1	0	40	1	ARAP3
GO:MF	phosphatidylinositol-4,5-bisphosphate binding	GO:0005546	1	0	84	2	AMER1,GSDMD
GO:MF	1-phosphatidylinositol binding	GO:0005545	1	0	14	1	EPB41
GO:MF	calcium-dependent phospholipid binding	GO:0005544	1	0	52	1	SYT13
GO:MF	phospholipid binding	GO:0005543	1	0	483	10	SPTBN1,AMER1,ZCCHC2,EPB41,CLINT1,ARAP3,SYTL4,GSDMD,SYT13,PHLDA2
GO:MF	microtubule binding	GO:0008017	1	0	278	4	NEFH,MX1,ALMS1,CLASP1
GO:MF	acetylesterase activity	GO:0008126	1	0	5	1	ABHD2
GO:MF	transcription factor binding	GO:0008134	1	0	600	15	STAT1,PARP9,NCOA1,TAF4B,NSD1,NCOA3,PURB,CNOT1,MED6,STK4,BCL2,CBX5,CCNT1,ID2,KLF5
GO:MF	protein tyrosine/serine/threonine phosphatase activity	GO:0008138	1	0	47	1	SSH2
GO:MF	protein methyltransferase activity	GO:0008276	1	0	96	2	NSD1,NSD3
GO:MF	tRNA-specific adenosine deaminase activity	GO:0008251	1	0	7	1	ADAR
GO:MF	exopeptidase activity	GO:0008238	1	0	101	1	DPEP2
GO:MF	metallopeptidase activity	GO:0008237	1	0	187	1	DPEP2
GO:MF	serine-type peptidase activity	GO:0008236	1	0	198	1	GZMA
GO:MF	metalloexopeptidase activity	GO:0008235	1	0	67	1	DPEP2
GO:MF	cysteine-type peptidase activity	GO:0008234	1	0	198	3	USP18,USP44,USP14
GO:MF	peptidase activity	GO:0008233	1	0	625	5	USP18,USP44,GZMA,USP14,DPEP2
GO:MF	G protein-coupled amine receptor activity	GO:0008227	1	0	39	1	HTR7
GO:MF	ion channel inhibitor activity	GO:0008200	1	0	38	1	TNNI3
GO:MF	UDP-glycosyltransferase activity	GO:0008194	1	0	146	2	GXYLT2,GCNT3
GO:MF	neuropeptide receptor activity	GO:0008188	1	0	47	1	GALR1
GO:MF	ATP-dependent activity, acting on RNA	GO:0008186	1	0	78	4	DDX60,RIGI,IFIH1,AQR
GO:MF	mRNA methyltransferase activity	GO:0008174	1	0	14	1	METTL16
GO:MF	RNA methyltransferase activity	GO:0008173	1	0	63	1	METTL16
GO:MF	N-methyltransferase activity	GO:0008170	1	0	96	3	METTL16,NSD1,NSD3
GO:MF	methyltransferase activity	GO:0008168	1	0	228	4	METTL16,NSD1,NSD3,TRMT1L
GO:MF	3'-5'-DNA exonuclease activity	GO:0008296	1	0	15	1	ISG20
GO:MF	glycosaminoglycan binding	GO:0005539	1	0	247	2	AGRN,DPYSL3
GO:MF	tubulin binding	GO:0015631	1	0	389	6	NEFH,MX1,PHF6,NCALD,ALMS1,CLASP1
GO:MF	superoxide-generating NADPH oxidase activator activity	GO:0016176	1	0	8	1	PDGFB
GO:MF	ligase activity	GO:0016874	1	0	175	2	GART,CARNS1
GO:MF	phosphorus-oxygen lyase activity	GO:0016849	1	0	24	1	CD38
GO:MF	hydro-lyase activity	GO:0016836	1	0	59	2	CBS,HACD4
GO:MF	carbon-oxygen lyase activity	GO:0016835	1	0	76	2	CBS,HACD4
GO:MF	lyase activity	GO:0016829	1	0	202	4	RSAD2,CBS,CD38,HACD4
GO:MF	hydrolase activity, acting on acid anhydrides, in phosphorus-containing anhydrides	GO:0016818	1	0	795	18	DDX60,MX1,RIGI,IFIH1,RAB8A,ATP10A,AQR,ATF7IP,ATAD1,GNAI3,RAB2B,DCP1A,RHOQ,GNG10,CARNS1,RAB40B,RASD1,DIRAS3
GO:MF	hydrolase activity, acting on acid anhydrides	GO:0016817	1	0	795	18	DDX60,MX1,RIGI,IFIH1,RAB8A,ATP10A,AQR,ATF7IP,ATAD1,GNAI3,RAB2B,DCP1A,RHOQ,GNG10,CARNS1,RAB40B,RASD1,DIRAS3
GO:MF	ligase activity, forming carbon-nitrogen bonds	GO:0016879	1	0	50	2	GART,CARNS1
GO:MF	hydrolase activity, acting on carbon-nitrogen (but not peptide) bonds, in cyclic amidines	GO:0016814	1	0	36	2	ZBP1,ADAR
GO:MF	hydrolase activity, acting on carbon-nitrogen (but not peptide) bonds	GO:0016810	1	0	140	3	ZBP1,ADAR,DPYSL3
GO:MF	dipeptidase activity	GO:0016805	1	0	16	1	DPEP2
GO:MF	hydrolase activity, hydrolyzing N-glycosyl compounds	GO:0016799	1	0	40	1	CD38
GO:MF	hydrolase activity, acting on glycosyl bonds	GO:0016798	1	0	135	1	CD38
GO:MF	exonuclease activity, active with either ribo- or deoxyribonucleic acids and producing 5'-phosphomonoesters	GO:0016796	1	0	61	2	ISG20,CNOT1
GO:MF	phosphatase activity	GO:0016791	1	0	281	2	SSH2,PTPN11
GO:MF	hydrolase activity, acting on ester bonds	GO:0016788	1	0	768	8	ISG20,SSH2,ABHD2,CNOT1,PTPN11,RNASEL,KHNYN,CNP
GO:MF	hydrolase activity, acting on carbon-nitrogen (but not peptide) bonds, in cyclic amides	GO:0016812	1	0	15	1	DPYSL3
GO:MF	acid-amino acid ligase activity	GO:0016881	1	0	22	1	CARNS1
GO:MF	cyclo-ligase activity	GO:0016882	1	0	3	1	GART
GO:MF	ATP hydrolysis activity	GO:0016887	1	0	404	8	DDX60,RIGI,IFIH1,ATP10A,AQR,ATF7IP,ATAD1,CARNS1
GO:MF	3-hydroxyacyl-CoA dehydratase activity	GO:0018812	1	0	8	1	HACD4
GO:MF	serine hydrolase activity	GO:0017171	1	0	202	1	GZMA
GO:MF	CDP-alcohol phosphatidyltransferase activity	GO:0017169	1	0	9	1	PIGF
GO:MF	SH3 domain binding	GO:0017124	1	0	121	2	ZNF106,DPYSL3
GO:MF	ribonucleoside triphosphate phosphatase activity	GO:0017111	1	0	734	17	DDX60,MX1,RIGI,IFIH1,RAB8A,ATP10A,AQR,ATF7IP,ATAD1,GNAI3,RAB2B,RHOQ,GNG10,CARNS1,RAB40B,RASD1,DIRAS3
GO:MF	purine nucleotide binding	GO:0017076	1	0	2021	33	DDX60,MX1,RIGI,WNK3,CMPK2,EIF2AK2,IFI44L,IFIH1,TRANK1,SETX,RAB8A,ATP10A,AQR,UBE2G1,ATAD1,CDK12,RNASEL,GIMAP8,GNAI3,SNRK,RAB2B,STK4,SBK1,NUAK2,HELZ,GART,RHOQ,HSD11B1,CARNS1,RAB40B,BMX,RASD1,DIRAS3
GO:MF	U6 snRNA binding	GO:0017070	1	0	90	1	METTL16
GO:MF	snRNA binding	GO:0017069	1	0	1224	4	ISG20,METTL16,SF3B3,CCNT1
GO:MF	structural constituent of nuclear pore	GO:0017056	1	0	25	3	NUP205,NUP160,NUP133
GO:MF	peptide hormone binding	GO:0017046	1	0	51	1	GALR1
GO:MF	myosin binding	GO:0017022	1	0	74	1	RAB8A
GO:MF	myosin phosphatase regulator activity	GO:0017020	1	0	3	1	PPP1R16B
GO:MF	myosin phosphatase activity	GO:0017018	1	0	85	1	SSH2
GO:MF	nuclear receptor binding	GO:0016922	1	0	139	5	STAT1,NCOA1,NSD1,NCOA3,CNOT1
GO:MF	oxidoreductase activity, acting on the aldehyde or oxo group of donors	GO:0016903	1	0	49	1	AKR1B1
GO:MF	RNA exonuclease activity, producing 5'-phosphomonoesters	GO:0016896	1	0	40	2	ISG20,CNOT1
GO:MF	DNA exonuclease activity, producing 5'-phosphomonoesters	GO:0016895	1	0	24	1	ISG20
GO:MF	hydrolase activity	GO:0016787	1	0	2478	38	ISG20,DDX60,MX1,RIGI,ZBP1,USP18,SSH2,IFIH1,TRANK1,CD38,ADAR,USP44,SETX,ABHD2,RAB8A,ATP10A,AQR,ATF7IP,GZMA,CNOT1,ATAD1,PTPN11,RNASEL,GNAI3,RAB2B,USP14,KHNYN,HELZ,DCP1A,CNP,RHOQ,GNG10,CARNS1,RAB40B,RASD1,DPYSL3,DPEP2,DIRAS3
GO:MF	nucleobase-containing compound transmembrane transporter activity	GO:0015932	1	0	58	1	SLC35D2
GO:MF	transferase activity, transferring sulphur-containing groups	GO:0016782	1	0	75	1	CDKAL1
GO:MF	phosphotransferase activity, phosphate group as acceptor	GO:0016776	1	0	38	1	CMPK2
GO:MF	oxidoreductase activity	GO:0016491	1	0	742	6	CBS,PHF8,HSD11B1,CH25H,PTGR1,AKR1B1
GO:MF	pyrophosphatase activity	GO:0016462	1	0	794	18	DDX60,MX1,RIGI,IFIH1,RAB8A,ATP10A,AQR,ATF7IP,ATAD1,GNAI3,RAB2B,DCP1A,RHOQ,GNG10,CARNS1,RAB40B,RASD1,DIRAS3
GO:MF	C-palmitoyltransferase activity	GO:0016454	1	0	5	1	SPTLC2
GO:MF	rRNA (adenine) methyltransferase activity	GO:0016433	1	0	8	1	METTL16
GO:MF	N-acyltransferase activity	GO:0016410	1	0	94	3	NCOA1,NCOA3,JADE2
GO:MF	palmitoyltransferase activity	GO:0016409	1	0	37	1	SPTLC2
GO:MF	C-acyltransferase activity	GO:0016408	1	0	20	1	SPTLC2
GO:MF	peptidase activator activity	GO:0016504	1	0	52	1	TIFAB
GO:MF	acetyltransferase activity	GO:0016407	1	0	95	4	NCOA1,ELP3,NCOA3,JADE2
GO:MF	lipase activity	GO:0016298	1	0	133	1	ABHD2
GO:MF	protein-lysine N-methyltransferase activity	GO:0016279	1	0	61	2	NSD1,NSD3
GO:MF	lysine N-methyltransferase activity	GO:0016278	1	0	62	2	NSD1,NSD3
GO:MF	RNA polymerase II general transcription initiation factor activity	GO:0016251	1	0	40	1	TAF4B
GO:MF	channel inhibitor activity	GO:0016248	1	0	39	2	BCL2,TNNI3
GO:MF	channel regulator activity	GO:0016247	1	0	148	3	STIM2,BCL2,TNNI3
GO:MF	steroid dehydrogenase activity	GO:0016229	1	0	37	1	HSD11B1
GO:MF	kinase activity	GO:0016301	1	0	787	10	WNK3,CMPK2,EIF2AK2,CDK12,RNASEL,SNRK,STK4,SBK1,NUAK2,BMX
GO:MF	cyclin-dependent protein serine/threonine kinase regulator activity	GO:0016538	1	0	48	1	CCNT1
GO:MF	amino acid binding	GO:0016597	1	0	51	1	UBR1
GO:MF	glutaminyl-peptide cyclotransferase activity	GO:0016603	1	0	2	1	QPCT
GO:MF	phosphotransferase activity, alcohol group as acceptor	GO:0016773	1	0	697	9	WNK3,EIF2AK2,CDK12,RNASEL,SNRK,STK4,SBK1,NUAK2,BMX
GO:MF	transferase activity, transferring phosphorus-containing groups	GO:0016772	1	0	959	18	WNK3,CMPK2,EIF2AK2,PARP14,PARP9,PARP11,PARP8,PARP12,CDK12,RNASEL,TNKS,SNRK,STK4,SBK1,NUAK2,POLA1,PIGF,BMX
GO:MF	hexosyltransferase activity	GO:0016758	1	0	198	1	GCNT3
GO:MF	glycosyltransferase activity	GO:0016757	1	0	275	8	PARP14,PARP9,PARP11,PARP8,PARP12,TNKS,GXYLT2,GCNT3
GO:MF	acyltransferase activity, transferring groups other than amino-acyl groups	GO:0016747	1	0	225	5	NCOA1,ELP3,NCOA3,SPTLC2,JADE2
GO:MF	hydroxymethyl-, formyl- and related transferase activity	GO:0016742	1	0	9	1	GART
GO:MF	transferase activity, transferring one-carbon groups	GO:0016741	1	0	238	5	METTL16,NSD1,NSD3,TRMT1L,GART
GO:MF	oxidoreductase activity, acting on paired donors, with incorporation or reduction of molecular oxygen, another compound as one donor, and incorporation of one atom of oxygen	GO:0016716	1	0	5	1	CH25H
GO:MF	2-oxoglutarate-dependent dioxygenase activity	GO:0016706	1	0	61	1	PHF8
GO:MF	oxidoreductase activity, acting on paired donors, with incorporation or reduction of molecular oxygen	GO:0016705	1	0	178	2	PHF8,CH25H
GO:MF	oxidoreductase activity, acting on other nitrogenous compounds as donors, cytochrome as acceptor	GO:0016662	1	0	4	1	CBS
GO:MF	oxidoreductase activity, acting on other nitrogenous compounds as donors	GO:0016661	1	0	10	1	CBS
GO:MF	oxidoreductase activity, acting on the CH-CH group of donors, NAD or NADP as acceptor	GO:0016628	1	0	36	1	PTGR1
GO:MF	oxidoreductase activity, acting on the CH-CH group of donors	GO:0016627	1	0	66	1	PTGR1
GO:MF	oxidoreductase activity, acting on the aldehyde or oxo group of donors, NAD or NADP as acceptor	GO:0016620	1	0	39	1	AKR1B1
GO:MF	oxidoreductase activity, acting on the CH-OH group of donors, NAD or NADP as acceptor	GO:0016616	1	0	128	3	HSD11B1,PTGR1,AKR1B1
GO:MF	oxidoreductase activity, acting on CH-OH group of donors	GO:0016614	1	0	138	3	HSD11B1,PTGR1,AKR1B1
GO:MF	phosphotransferase activity, for other substituted phosphate groups	GO:0016780	1	0	23	1	PIGF
GO:MF	guanyl nucleotide binding	GO:0019001	1	0	412	11	MX1,RIGI,IFI44L,RAB8A,GIMAP8,GNAI3,RAB2B,RHOQ,RAB40B,RASD1,DIRAS3
GO:MF	GTP binding	GO:0005525	1	0	391	11	MX1,RIGI,IFI44L,RAB8A,GIMAP8,GNAI3,RAB2B,RHOQ,RAB40B,RASD1,DIRAS3
GO:MF	profilin binding	GO:0005522	1	0	10	1	RHOQ
GO:MF	single-stranded RNA binding	GO:0003727	1	0	86	5	DDX60,RIGI,IFIH1,AQR,TLR7
GO:MF	RNA helicase activity	GO:0003724	1	0	76	4	DDX60,RIGI,IFIH1,AQR
GO:MF	RNA binding	GO:0003723	1	0	3123	47	ISG20,HERC5,DDX60,IFIT1,ZNFX1,RIGI,ZBP1,EIF2AK2,ZMAT3,IFIH1,ADAR,SETX,METTL16,PARP12,ELP3,HUWE1,SPTBN1,FLNB,AQR,PURB,PHF6,CNOT1,TLR7,PUM1,RNASEL,TRIM56,TDRD7,HEATR1,RBM15B,ELP1,UTP4,H1-0,UBAP2L,KHNYN,RBM15,SF3B3,ZNF106,HELZ,UTP20,TES,TRMT1L,CCNT1,DCP1A,CNP,SCAF8,LGALS3,ARC
GO:MF	transcription corepressor activity	GO:0003714	1	0	197	4	PARP14,PARP9,NSD1,ATF7IP
GO:MF	transcription coactivator activity	GO:0003713	1	0	290	5	PML,NCOA1,NCOA3,MAML2,MED6
GO:MF	transcription coregulator activity	GO:0003712	1	0	524	10	PARP14,PARP9,PML,NCOA1,NSD1,ATF7IP,NCOA3,MAML2,MED6,PHF8
GO:MF	nuclear steroid receptor activity	GO:0003707	1	0	26	1	ABHD2
GO:MF	mRNA binding	GO:0003729	1	0	369	10	AQR,PURB,PUM1,TDRD7,RBM15B,KHNYN,RBM15,DCP1A,SCAF8,ARC
GO:MF	DNA-binding transcription factor activity	GO:0003700	1	0	1439	17	ETV7,IRF7,HES4,STAT1,ELK4,STAT2,HIVEP1,ZBTB21,USF3,PURB,ELF1,MXD3,HSF4,KLF5,ZNF532,SNAI3,POU4F2
GO:MF	left-handed Z-DNA binding	GO:0003692	1	0	1	1	ZBP1
GO:MF	double-stranded DNA binding	GO:0003690	1	0	1637	26	DDX60,ETV7,IRF7,RIGI,ZBP1,HES4,STAT1,ELK4,SETX,NCOA1,STAT2,HIVEP1,USF3,NSD1,PURB,ELF1,H1-0,POLA1,ORC3,CCNT1,MXD3,SMAD6,HSF4,KLF5,SNAI3,POU4F2
GO:MF	DNA replication origin binding	GO:0003688	1	0	14	2	POLA1,ORC3
GO:MF	chromatin binding	GO:0003682	1	0	602	13	STAT1,ELK4,NCOA1,SCML4,NSD1,PHF8,ASXL2,H1-0,POLA1,CBX5,CCNT1,SMAD6,POU4F2
GO:MF	minor groove of adenine-thymine-rich DNA binding	GO:0003680	1	0	11	1	H1-0
GO:MF	DNA helicase activity	GO:0003678	1	0	59	1	SETX
GO:MF	DNA binding	GO:0003677	1	0	2532	42	DDX60,ETV7,IRF7,RIGI,ZBP1,HES4,STAT1,ELK4,IFIH1,PML,ADAR,SETX,NCOA1,ZBTB44,STAT2,HIVEP1,TAF4B,ZBTB21,USF3,NSD1,HUWE1,PURB,PHF6,ELF1,MED6,ASXL2,H1-0,BCL2,TRIM26,POLA1,ORC3,HMG20A,LEMD3,CCNT1,MXD3,SMAD6,HSF4,KLF5,H3C4,ZNF532,SNAI3,POU4F2
GO:MF	single-stranded DNA binding	GO:0003697	1	0	121	2	PURB,POLA1
GO:MF	mRNA 3'-UTR binding	GO:0003730	1	0	111	1	PUM1
GO:MF	actin binding	GO:0003779	1	0	443	8	SYNPO2,SSH2,SPTBN1,FLNB,NCALD,EPB41,TNNI3,NEXN
GO:MF	antigen binding	GO:0003823	1	0	174	3	GP2,IL7R,HLA-DOB
GO:MF	ethanolaminephosphotransferase activity	GO:0004307	1	0	3	1	PIGF
GO:MF	enoyl-CoA hydratase activity	GO:0004300	1	0	12	1	HACD4
GO:MF	serine-type endopeptidase activity	GO:0004252	1	0	180	1	GZMA
GO:MF	cysteine-type endopeptidase activity	GO:0004197	1	0	87	1	USP14
GO:MF	endopeptidase activity	GO:0004175	1	0	396	2	GZMA,USP14
GO:MF	cytidylate kinase activity	GO:0004127	1	0	4	1	CMPK2
GO:MF	cystathionine beta-synthase activity	GO:0004122	1	0	1	1	CBS
GO:MF	2',3'-cyclic-nucleotide 3'-phosphodiesterase activity	GO:0004113	1	0	1	1	CNP
GO:MF	cyclic-nucleotide phosphodiesterase activity	GO:0004112	1	0	28	1	CNP
GO:MF	aldo-keto reductase (NADP) activity	GO:0004033	1	0	30	1	AKR1B1
GO:MF	alditol:NADP+ 1-oxidoreductase activity	GO:0004032	1	0	12	1	AKR1B1
GO:MF	adenosine deaminase activity	GO:0004000	1	0	13	2	ZBP1,ADAR
GO:MF	NAD+ nucleosidase activity	GO:0003953	1	0	11	1	CD38
GO:MF	GTPase activity	GO:0003924	1	0	335	9	MX1,RAB8A,GNAI3,RAB2B,RHOQ,GNG10,RAB40B,RASD1,DIRAS3
GO:MF	DNA-directed DNA polymerase activity	GO:0003887	1	0	25	1	POLA1
GO:MF	11-beta-hydroxysteroid dehydrogenase [NAD(P)] activity	GO:0003845	1	0	2	1	HSD11B1
GO:MF	beta-1,3-galactosyl-O-glycosyl-glycoprotein beta-1,6-N-acetylglucosaminyltransferase activity	GO:0003829	1	0	3	1	GCNT3
GO:MF	nucleic acid binding	GO:0003676	1	0	5491	79	ISG20,HERC5,DDX60,IFIT1,ETV7,IRF7,ZNFX1,RIGI,ZBP1,HES4,STAT1,EIF2AK2,ZMAT3,ELK4,IFIH1,PML,ADAR,SETX,METTL16,NCOA1,ZBTB44,STAT2,HIVEP1,TAF4B,ZBTB21,PARP12,USF3,NSD1,ELP3,HUWE1,SPTBN1,FLNB,AQR,PURB,PHF6,CNOT1,TLR7,ELF1,PUM1,RNASEL,MED6,TRIM56,TDRD7,ASXL2,HEATR1,RBM15B,ELP1,ZCCHC2,UTP4,H1-0,UBAP2L,KHNYN,RBM15,SF3B3,BCL2,TRIM26,POLA1,ORC3,ZNF106,HELZ,UTP20,TES,HMG20A,TRMT1L,LEMD3,CCNT1,DCP1A,CNP,SCAF…
GO:MF	histone acetyltransferase activity	GO:0004402	1	0	44	3	NCOA1,NCOA3,JADE2
GO:MF	molecular_function	GO:0003674	1	0	20212	246	RSAD2,ISG20,FABP6,HERC5,DDX60,ISG15,NEFH,ITGA7,IFIT1,MX1,XAF1,HERC6,IFI44,ETV7,IRF7,AGRN,ZNFX1,RIGI,EPSTI1,ZBP1,HES4,WNK3,CMPK2,USP18,CBLL1,HSH2D,STAT1,GP2,EIF2AK2,GIPC3,ZMAT3,PARP14,SYNPO2,IFI44L,SSH2,ELK4,CBS,PARP9,IFIH1,TRANK1,CD38,PML,ADAR,USP44,SETX,METTL16,NCOA1,PARP11,ZBTB44,IL7R,PAG1,STAT2,SCML4,ABHD2,HIVEP1,KCNA3,PARP8,TAF4B,CCDC50,CENPI,NMI,RAB8A,ZBTB21,PARP12,ATP10A,USF3,SPG11,NSD1,ELP…
GO:MF	opsin binding	GO:0002046	1	0	5	1	PRCD
GO:MF	basal transcription machinery binding	GO:0001098	1	0	60	3	NCOA3,RPRD2,SCAF8
GO:MF	transcription regulatory region nucleic acid binding	GO:0001067	1	0	1482	20	ETV7,IRF7,HES4,STAT1,ELK4,SETX,NCOA1,STAT2,HIVEP1,USF3,NSD1,PURB,ELF1,CCNT1,MXD3,SMAD6,HSF4,KLF5,SNAI3,POU4F2
GO:MF	core promoter sequence-specific DNA binding	GO:0001046	1	0	41	1	STAT1
GO:MF	RNA polymerase II complex binding	GO:0000993	1	0	35	3	NCOA3,RPRD2,SCAF8
GO:MF	cis-regulatory region sequence-specific DNA binding	GO:0000987	1	0	1203	13	IRF7,HES4,STAT1,ELK4,STAT2,HIVEP1,NSD1,ELF1,MXD3,HSF4,KLF5,SNAI3,POU4F2
GO:MF	DNA-binding transcription factor activity, RNA polymerase II-specific	GO:0000981	1	0	1351	16	ETV7,IRF7,HES4,STAT1,ELK4,STAT2,HIVEP1,ZBTB21,USF3,PURB,ELF1,MXD3,HSF4,KLF5,SNAI3,POU4F2
GO:MF	RNA polymerase II core promoter sequence-specific DNA binding	GO:0000979	1	0	19	1	STAT1
GO:MF	basal RNA polymerase II transcription machinery binding	GO:0001099	1	0	60	3	NCOA3,RPRD2,SCAF8
GO:MF	RNA polymerase II cis-regulatory region sequence-specific DNA binding	GO:0000978	1	0	1180	13	IRF7,HES4,STAT1,ELK4,STAT2,HIVEP1,NSD1,ELF1,MXD3,HSF4,KLF5,SNAI3,POU4F2
GO:MF	transcription cis-regulatory region binding	GO:0000976	1	0	1480	20	ETV7,IRF7,HES4,STAT1,ELK4,SETX,NCOA1,STAT2,HIVEP1,USF3,NSD1,PURB,ELF1,CCNT1,MXD3,SMAD6,HSF4,KLF5,SNAI3,POU4F2
GO:MF	magnesium ion binding	GO:0000287	1	0	229	4	ATP10A,SNRK,STK4,NUAK2
GO:MF	C-4 methylsterol oxidase activity	GO:0000254	1	0	3	1	CH25H
GO:MF	DNA secondary structure binding	GO:0000217	1	0	40	1	H1-0
GO:MF	3'-5'-RNA exonuclease activity	GO:0000175	1	0	36	2	ISG20,CNOT1
GO:MF	nucleotide binding	GO:0000166	1	0	2187	36	DDX60,MX1,RIGI,WNK3,CMPK2,EIF2AK2,IFI44L,IFIH1,TRANK1,SETX,RAB8A,ZBTB21,ATP10A,AQR,UBE2G1,ATAD1,CDK12,RNASEL,GIMAP8,GNAI3,SNRK,RAB2B,STK4,SBK1,NUAK2,POLA1,HELZ,GART,CNP,RHOQ,HSD11B1,CARNS1,RAB40B,BMX,RASD1,DIRAS3
GO:MF	SNARE binding	GO:0000149	1	0	105	1	SYT13
GO:MF	RNA polymerase II transcription regulatory region sequence-specific DNA binding	GO:0000977	1	0	1383	17	ETV7,IRF7,HES4,STAT1,ELK4,NCOA1,STAT2,HIVEP1,USF3,NSD1,PURB,ELF1,MXD3,HSF4,KLF5,SNAI3,POU4F2
GO:MF	transcription termination site sequence-specific DNA binding	GO:0001147	1	0	2	1	SETX
GO:MF	DNA-binding transcription activator activity	GO:0001216	1	0	479	5	ELK4,USF3,ELF1,KLF5,POU4F2
GO:MF	DNA-binding transcription repressor activity	GO:0001217	1	0	332	7	ETV7,HIVEP1,ZBTB21,PURB,MXD3,SNAI3,POU4F2
GO:MF	p53 binding	GO:0002039	1	0	69	1	POU4F2
GO:MF	protease binding	GO:0002020	1	0	143	1	BCL2
GO:MF	opsonin receptor activity	GO:0001847	1	0	5	1	C5AR2
GO:MF	phosphatidylserine binding	GO:0001786	1	0	60	2	GSDMD,SYT13
GO:MF	phosphotyrosine residue binding	GO:0001784	1	0	47	1	PTPN11
GO:MF	retinal dehydrogenase activity	GO:0001758	1	0	9	1	AKR1B1
GO:MF	mRNA (N6-adenosine)-methyltransferase activity	GO:0001734	1	0	4	1	METTL16
GO:MF	G protein-coupled receptor binding	GO:0001664	1	0	292	4	STAT1,GNAI3,FEM1A,WNT5B
GO:MF	peptide receptor activity	GO:0001653	1	0	130	1	GALR1
GO:MF	virus receptor activity	GO:0001618	1	0	79	1	EFNB2
GO:MF	cholesterol 25-hydroxylase activity	GO:0001567	1	0	1	1	CH25H
GO:MF	amyloid-beta binding	GO:0001540	1	0	84	2	SORL1,GSAP
GO:MF	DNA-binding transcription activator activity, RNA polymerase II-specific	GO:0001228	1	0	473	5	ELK4,USF3,ELF1,KLF5,POU4F2
GO:MF	DNA-binding transcription repressor activity, RNA polymerase II-specific	GO:0001227	1	0	323	7	ETV7,HIVEP1,ZBTB21,PURB,MXD3,SNAI3,POU4F2
GO:MF	transcription coactivator binding	GO:0001223	1	0	47	2	STAT1,MED6
GO:MF	transcription corepressor binding	GO:0001222	1	0	49	1	STAT1
GO:MF	transcription coregulator binding	GO:0001221	1	0	118	2	STAT1,MED6
GO:MF	dystroglycan binding	GO:0002162	1	0	11	2	AGRN,CLASP1
GO:MF	ATP binding	GO:0005524	1	0	1500	22	DDX60,RIGI,WNK3,CMPK2,EIF2AK2,IFIH1,TRANK1,SETX,ATP10A,AQR,UBE2G1,ATAD1,CDK12,RNASEL,SNRK,STK4,SBK1,NUAK2,HELZ,GART,CARNS1,BMX
GO:MF	monooxygenase activity	GO:0004497	1	0	104	1	CH25H
GO:MF	endonuclease activity	GO:0004519	1	0	130	2	RNASEL,KHNYN
GO:MF	calcium channel regulator activity	GO:0005246	1	0	47	2	STIM2,TNNI3
GO:MF	voltage-gated monoatomic ion channel activity	GO:0005244	1	0	183	1	KCNA3
GO:MF	monoatomic ion channel activity	GO:0005216	1	0	444	4	KCNA3,STIM2,PIEZO1,TRPV2
GO:MF	transporter activity	GO:0005215	1	0	1239	11	KCNA3,ATP10A,ATAD1,STIM2,SLC30A7,BCL2,SLC25A10,SLC35D2,PIEZO1,TRPV2,GSDMD
GO:MF	extracellular matrix structural constituent	GO:0005201	1	0	167	2	AGRN,FMOD
GO:MF	structural constituent of cytoskeleton	GO:0005200	1	0	113	4	NEFH,AGRN,SPTBN1,EPB41
GO:MF	structural molecule activity	GO:0005198	1	0	1100	13	NEFH,AGRN,SPTBN1,H1-0,EPB41,NUP205,NUP160,PSMD11,NUP133,CLDN10,H3C4,NEXN,FMOD
GO:MF	voltage-gated potassium channel activity	GO:0005249	1	0	100	1	KCNA3
GO:MF	integrin binding	GO:0005178	1	0	158	2	ISG15,ITGA7
GO:MF	platelet-derived growth factor receptor binding	GO:0005161	1	0	14	1	PDGFB
GO:MF	transforming growth factor beta receptor binding	GO:0005160	1	0	26	1	SMAD6
GO:MF	insulin receptor binding	GO:0005158	1	0	22	1	PTPN11
GO:MF	cytokine receptor binding	GO:0005126	1	0	278	2	STAT1,SMAD6
GO:MF	cytokine activity	GO:0005125	1	0	238	2	C1QTNF4,WNT5B
GO:MF	frizzled binding	GO:0005109	1	0	37	1	WNT5B
GO:MF	signaling receptor binding	GO:0005102	1	0	1501	16	ISG15,ITGA7,STAT1,PTPN11,GNAI3,ASXL2,FEM1A,SIPA1L1,SYTL4,SMAD6,C1QTNF4,WNT5B,PDGFB,EFNB2,LGALS3,GFRA3
GO:MF	tumor necrosis factor receptor binding	GO:0005164	1	0	32	1	STAT1
GO:MF	delayed rectifier potassium channel activity	GO:0005251	1	0	28	1	KCNA3
GO:MF	monoatomic cation channel activity	GO:0005261	1	0	336	4	KCNA3,STIM2,PIEZO1,TRPV2
GO:MF	calcium channel activity	GO:0005262	1	0	127	2	STIM2,TRPV2
GO:MF	collagen binding	GO:0005518	1	0	69	1	PDGFB
GO:MF	calmodulin binding	GO:0005516	1	0	206	2	SPTBN1,EPB41
GO:MF	calcium ion binding	GO:0005509	1	0	726	4	AGRN,STIM2,NCALD,SYT13
GO:MF	copper ion binding	GO:0005507	1	0	61	1	SNAI3
GO:MF	iron ion binding	GO:0005506	1	0	156	3	PHF8,NFU1,CH25H
GO:MF	fatty acid binding	GO:0005504	1	0	48	1	FABP6
GO:MF	steroid binding	GO:0005496	1	0	103	1	HSD11B1
GO:MF	UDP-N-acetylgalactosamine transmembrane transporter activity	GO:0005463	1	0	2	1	SLC35D2
GO:MF	UDP-N-acetylglucosamine transmembrane transporter activity	GO:0005462	1	0	4	1	SLC35D2
GO:MF	UDP-glucuronic acid transmembrane transporter activity	GO:0005461	1	0	2	1	SLC35D2
GO:MF	GDP-fucose transmembrane transporter activity	GO:0005457	1	0	3	1	SLC35D2
GO:MF	zinc ion transmembrane transporter activity	GO:0005385	1	0	25	1	SLC30A7
GO:MF	organic acid transmembrane transporter activity	GO:0005342	1	0	179	1	SLC25A10
GO:MF	nucleotide-sugar transmembrane transporter activity	GO:0005338	1	0	13	1	SLC35D2
GO:MF	lipid transporter activity	GO:0005319	1	0	175	1	ATP10A
GO:MF	dicarboxylic acid transmembrane transporter activity	GO:0005310	1	0	30	1	SLC25A10
GO:MF	potassium channel activity	GO:0005267	1	0	124	1	KCNA3
GO:MF	GTPase activator activity	GO:0005096	1	0	271	3	RASAL2,SIPA1L1,ARAP3
GO:MF	nuclease activity	GO:0004518	1	0	214	4	ISG20,CNOT1,RNASEL,KHNYN
GO:MF	guanyl-nucleotide exchange factor activity	GO:0005085	1	0	231	1	MYCBP2
GO:MF	scavenger receptor activity	GO:0005044	1	0	50	1	SCART1
GO:MF	protein tyrosine kinase activity	GO:0004713	1	0	148	2	EIF2AK2,BMX
GO:MF	eukaryotic translation initiation factor 2alpha kinase activity	GO:0004694	1	0	6	1	EIF2AK2
GO:MF	cyclin-dependent protein serine/threonine kinase activity	GO:0004693	1	0	29	1	CDK12
GO:MF	protein serine/threonine kinase activity	GO:0004674	1	0	434	7	WNK3,EIF2AK2,CDK12,SNRK,STK4,SBK1,NUAK2
GO:MF	protein kinase activity	GO:0004672	1	0	586	9	WNK3,EIF2AK2,CDK12,RNASEL,SNRK,STK4,SBK1,NUAK2,BMX
GO:MF	phosphoribosylglycinamide formyltransferase activity	GO:0004644	1	0	1	1	GART
GO:MF	phosphoribosylformylglycinamidine cyclo-ligase activity	GO:0004641	1	0	1	1	GART
GO:MF	non-membrane spanning protein tyrosine kinase activity	GO:0004715	1	0	45	2	EIF2AK2,BMX
GO:MF	phosphoribosylamine-glycine ligase activity	GO:0004637	1	0	1	1	GART
GO:MF	RNA nuclease activity	GO:0004540	1	0	126	4	ISG20,CNOT1,RNASEL,KHNYN
GO:MF	DNA nuclease activity	GO:0004536	1	0	62	1	ISG20
GO:MF	poly(A)-specific ribonuclease activity	GO:0004535	1	0	13	1	CNOT1
GO:MF	RNA exonuclease activity	GO:0004532	1	0	42	2	ISG20,CNOT1
GO:MF	DNA exonuclease activity	GO:0004529	1	0	25	1	ISG20
GO:MF	exonuclease activity	GO:0004527	1	0	83	2	ISG20,CNOT1
GO:MF	RNA endonuclease activity	GO:0004521	1	0	76	2	RNASEL,KHNYN
GO:MF	nucleoside diphosphate kinase activity	GO:0004550	1	0	19	1	CMPK2
GO:MF	phosphoprotein phosphatase activity	GO:0004721	1	0	185	2	SSH2,PTPN11
GO:MF	protein serine/threonine phosphatase activity	GO:0004722	1	0	106	1	SSH2
GO:MF	protein tyrosine phosphatase activity	GO:0004725	1	0	100	2	SSH2,PTPN11
GO:MF	low-density lipoprotein particle receptor activity	GO:0005041	1	0	15	1	SORL1
GO:MF	G protein-coupled serotonin receptor activity	GO:0004993	1	0	22	1	HTR7
GO:MF	galanin receptor activity	GO:0004966	1	0	4	1	GALR1
GO:MF	G protein-coupled receptor activity	GO:0004930	1	0	838	4	C5AR2,GALR1,GPR162,HTR7
GO:MF	interleukin-7 receptor activity	GO:0004917	1	0	2	1	IL7R
GO:MF	cytokine receptor activity	GO:0004896	1	0	101	1	IL7R
GO:MF	transmembrane signaling receptor activity	GO:0004888	1	0	1269	10	IL7R,HLA-DOB,SORL1,C5AR2,GALR1,IGSF6,GPR162,HTR7,GFRA3,FCAR
GO:MF	complement component C5a receptor activity	GO:0004878	1	0	3	1	C5AR2
GO:MF	complement receptor activity	GO:0004875	1	0	11	1	C5AR2
GO:MF	endopeptidase inhibitor activity	GO:0004866	1	0	168	3	SORL1,PSMF1,USP14
GO:MF	protein phosphatase inhibitor activity	GO:0004864	1	0	46	1	LGALS3
GO:MF	enzyme inhibitor activity	GO:0004857	1	0	390	6	PARP9,SORL1,PSMF1,USP14,PPP1R16B,LGALS3
GO:MF	cysteine-type deubiquitinase activity	GO:0004843	1	0	117	3	USP18,USP44,USP14
GO:MF	triglyceride lipase activity	GO:0004806	1	0	24	1	ABHD2
GO:MF	thymidylate kinase activity	GO:0004798	1	0	2	1	CMPK2
GO:MF	serine C-palmitoyltransferase activity	GO:0004758	1	0	5	1	SPTLC2
GO:MF	non-membrane spanning protein tyrosine phosphatase activity	GO:0004726	1	0	12	1	PTPN11
GO:MF	nuclear export signal receptor activity	GO:0005049	1	0	12	1	XPO7
GO:MF	GDP binding	GO:0019003	1	0	73	3	RAB8A,GNAI3,DIRAS3
GO:MF	nucleobase-containing compound kinase activity	GO:0019205	1	0	44	1	CMPK2
GO:MF	kinase regulator activity	GO:0019207	1	0	266	4	PARP8,ELP3,STK4,CCNT1
GO:MF	cobalt ion binding	GO:0050897	1	0	2	1	PML
GO:MF	extracellular matrix binding	GO:0050840	1	0	60	2	AGRN,LGALS3
GO:MF	cell adhesion molecule binding	GO:0050839	1	0	561	11	ISG15,ITGA7,STAT1,SPTBN1,FLNB,PTPN11,CD47,TES,CLINT1,H3C4,NEXN
GO:MF	phosphoserine residue binding	GO:0050815	1	0	10	1	SCAF8
GO:MF	nuclear androgen receptor binding	GO:0050681	1	0	27	1	NSD1
GO:MF	NADP binding	GO:0050661	1	0	52	1	HSD11B1
GO:MF	alkylthioltransferase activity	GO:0050497	1	0	2	1	CDKAL1
GO:MF	microtubule plus-end binding	GO:0051010	1	0	21	1	CLASP1
GO:MF	nitrite reductase (NO-forming) activity	GO:0050421	1	0	4	1	CBS
GO:MF	NADP+ nucleosidase activity	GO:0050135	1	0	16	1	CD38
GO:MF	platelet-derived growth factor binding	GO:0048407	1	0	11	1	PDGFB
GO:MF	calcium-dependent protein binding	GO:0048306	1	0	79	1	TNNI3
GO:MF	CCR chemokine receptor binding	GO:0048020	1	0	51	1	STAT1
GO:MF	receptor ligand activity	GO:0048018	1	0	513	4	C1QTNF4,WNT5B,PDGFB,LGALS3
GO:MF	glycerol dehydrogenase [NADP+] activity	GO:0047956	1	0	2	1	AKR1B1
GO:MF	L-glucuronate reductase activity	GO:0047939	1	0	2	1	AKR1B1
GO:MF	nucleoside monophosphate kinase activity	GO:0050145	1	0	22	1	CMPK2
GO:MF	actin filament binding	GO:0051015	1	0	208	4	SPTBN1,FLNB,TNNI3,NEXN
GO:MF	GTPase binding	GO:0051020	1	0	317	7	RAB8A,SPTBN1,MYCBP2,SORL1,CYFIP2,XPO7,SYTL4
GO:MF	NF-kappaB binding	GO:0051059	1	0	30	1	TAF4B
GO:MF	23S rRNA (adenine(1618)-N(6))-methyltransferase activity	GO:0052907	1	0	1	1	METTL16
GO:MF	carboxylic ester hydrolase activity	GO:0052689	1	0	156	1	ABHD2
GO:MF	NADP-retinol dehydrogenase activity	GO:0052650	1	0	13	1	AKR1B1
GO:MF	histone H3K36 demethylase activity	GO:0051864	1	0	11	1	PHF8
GO:MF	protein phosphatase 2A binding	GO:0051721	1	0	29	2	STAT1,BCL2
GO:MF	metal cluster binding	GO:0051540	1	0	76	4	RSAD2,ELP3,CDKAL1,NFU1
GO:MF	iron-sulfur cluster binding	GO:0051536	1	0	75	4	RSAD2,ELP3,CDKAL1,NFU1
GO:MF	BH3 domain binding	GO:0051434	1	0	6	1	BCL2
GO:MF	peptide hormone receptor binding	GO:0051428	1	0	20	1	PTPN11
GO:MF	hormone receptor binding	GO:0051427	1	0	34	1	PTPN11
GO:MF	BH domain binding	GO:0051400	1	0	9	2	BCL2,BCL2L2
GO:MF	alpha-actinin binding	GO:0051393	1	0	28	1	SYNPO2
GO:MF	mannose-ethanolamine phosphotransferase activity	GO:0051377	1	0	4	1	PIGF
GO:MF	muscle alpha-actinin binding	GO:0051371	1	0	15	1	SYNPO2
GO:MF	phosphoprotein binding	GO:0051219	1	0	94	4	PHF6,PTPN11,EPB41,SCAF8
GO:MF	dioxygenase activity	GO:0051213	1	0	95	1	PHF8
GO:MF	unfolded protein binding	GO:0051082	1	0	113	1	TTC1
GO:MF	carnosine synthase activity	GO:0047730	1	0	1	1	CARNS1
GO:MF	molecular transducer activity	GO:0060089	1	0	1491	15	RIGI,IFIH1,IL7R,ABHD2,TLR7,HLA-DOB,SORL1,CD47,C5AR2,GALR1,IGSF6,GPR162,HTR7,GFRA3,FCAR
GO:MF	allyl-alcohol dehydrogenase activity	GO:0047655	1	0	4	1	AKR1B1
GO:MF	acylglycerol lipase activity	GO:0047372	1	0	14	1	ABHD2
GO:MF	histone H4K8 acetyltransferase activity	GO:0043996	1	0	11	1	JADE2
GO:MF	histone H4K5 acetyltransferase activity	GO:0043995	1	0	11	1	JADE2
GO:MF	glyceraldehyde oxidoreductase activity	GO:0043795	1	0	1	1	AKR1B1
GO:MF	protein self-association	GO:0043621	1	0	69	2	RSAD2,ELP1
GO:MF	sequence-specific DNA binding	GO:0043565	1	0	1654	24	ETV7,IRF7,HES4,STAT1,ELK4,SETX,NCOA1,STAT2,HIVEP1,ZBTB21,USF3,NSD1,PURB,ELF1,BCL2,POLA1,ORC3,CCNT1,MXD3,SMAD6,HSF4,KLF5,SNAI3,POU4F2
GO:MF	protein serine/threonine kinase activator activity	GO:0043539	1	0	60	3	PARP8,STK4,CCNT1
GO:MF	kinetochore binding	GO:0043515	1	0	6	1	CLASP1
GO:MF	histone H4K12 acetyltransferase activity	GO:0043997	1	0	12	1	JADE2
GO:MF	MRF binding	GO:0043426	1	0	5	1	KLF5
GO:MF	heparan sulfate proteoglycan binding	GO:0043395	1	0	18	1	AGRN
GO:MF	proteoglycan binding	GO:0043394	1	0	36	1	AGRN
GO:MF	phosphatidylinositol-3,4-bisphosphate binding	GO:0043325	1	0	29	1	ARAP3
GO:MF	laminin binding	GO:0043236	1	0	28	2	AGRN,LGALS3
GO:MF	organic acid binding	GO:0043177	1	0	207	3	FABP6,AGRN,UBR1
GO:MF	RNA polymerase core enzyme binding	GO:0043175	1	0	40	3	NCOA3,RPRD2,SCAF8
GO:MF	cation binding	GO:0043169	1	0	4444	63	RSAD2,ISG20,ITGA7,XAF1,AGRN,ZNFX1,RIGI,CBLL1,ZMAT3,CBS,IFIH1,PML,ADAR,USP44,ZBTB44,HIVEP1,ZBTB21,PARP12,ATP10A,NSD1,ELP3,CDKAL1,PHF6,MYCBP2,UBR1,RNASEL,STIM2,TNKS,GNAI3,TRIM56,PHF8,ASXL2,SNRK,ZCCHC2,NCALD,STK4,TRIM4,NUAK2,TRIM26,POLA1,ZNF106,HELZ,TES,NSD3,TRMT1L,GART,JADE2,NFU1,TRIM47,ARAP3,SYTL4,SMAD6,ZFYVE21,CH25H,SYT13,KLF5,CARNS1,QPCT,BMX,ZNF532,SNAI3,DPEP2,TRIM63
GO:MF	bHLH transcription factor binding	GO:0043425	1	0	32	1	KLF5
GO:MF	transmembrane transporter binding	GO:0044325	1	0	140	1	ID2
GO:MF	cadherin binding	GO:0045296	1	0	335	7	STAT1,SPTBN1,FLNB,PTPN11,TES,CLINT1,H3C4
GO:MF	protein phosphorylated amino acid binding	GO:0045309	1	0	59	2	PTPN11,SCAF8
GO:MF	acetylgalactosaminyl-O-glycosyl-glycoprotein beta-1,6-N-acetylglucosaminyltransferase activity	GO:0047225	1	0	1	1	GCNT3
GO:MF	7-beta-hydroxysteroid dehydrogenase (NADP+) activity	GO:0047022	1	0	1	1	HSD11B1
GO:MF	protein dimerization activity	GO:0046983	1	0	1113	19	HES4,STAT1,CBS,PML,NCOA1,TAF4B,USF3,NCOA3,GZMA,PSMF1,STK4,BCL2,BCL2L2,MXD3,ID2,HSD11B1,PDGFB,H3C4,ID1
GO:MF	protein heterodimerization activity	GO:0046982	1	0	363	6	TAF4B,PSMF1,BCL2,BCL2L2,PDGFB,H3C4
GO:MF	histone H3K27 methyltransferase activity	GO:0046976	1	0	6	1	NSD3
GO:MF	histone H3K36 methyltransferase activity	GO:0046975	1	0	13	2	NSD1,NSD3
GO:MF	nuclear thyroid hormone receptor binding	GO:0046966	1	0	28	2	NSD1,NCOA3
GO:MF	nuclear retinoid X receptor binding	GO:0046965	1	0	17	2	NCOA1,NSD1
GO:MF	carboxylic acid transmembrane transporter activity	GO:0046943	1	0	178	1	SLC25A10
GO:MF	transition metal ion transmembrane transporter activity	GO:0046915	1	0	42	1	SLC30A7
GO:MF	transition metal ion binding	GO:0046914	1	0	1124	24	XAF1,ZNFX1,RIGI,ZMAT3,IFIH1,PML,USP44,NSD1,MYCBP2,UBR1,TNKS,TRIM56,PHF8,ZCCHC2,TRIM4,TRIM26,POLA1,TES,NFU1,TRIM47,CH25H,QPCT,SNAI3,TRIM63
GO:MF	tetrapyrrole binding	GO:0046906	1	0	153	2	CBS,HEBP1
GO:MF	ephrin receptor binding	GO:0046875	1	0	28	2	SIPA1L1,EFNB2
GO:MF	metal ion transmembrane transporter activity	GO:0046873	1	0	445	4	KCNA3,STIM2,SLC30A7,TRPV2
GO:MF	metal ion binding	GO:0046872	1	0	4354	63	RSAD2,ISG20,ITGA7,XAF1,AGRN,ZNFX1,RIGI,CBLL1,ZMAT3,CBS,IFIH1,PML,ADAR,USP44,ZBTB44,HIVEP1,ZBTB21,PARP12,ATP10A,NSD1,ELP3,CDKAL1,PHF6,MYCBP2,UBR1,RNASEL,STIM2,TNKS,GNAI3,TRIM56,PHF8,ASXL2,SNRK,ZCCHC2,NCALD,STK4,TRIM4,NUAK2,TRIM26,POLA1,ZNF106,HELZ,TES,NSD3,TRMT1L,GART,JADE2,NFU1,TRIM47,ARAP3,SYTL4,SMAD6,ZFYVE21,CH25H,SYT13,KLF5,CARNS1,QPCT,BMX,ZNF532,SNAI3,DPEP2,TRIM63
GO:MF	sphingolipid transporter activity	GO:0046624	1	0	16	1	ATP10A
GO:MF	SMAD binding	GO:0046332	1	0	78	3	PML,PURB,SMAD6
GO:MF	15-oxoprostaglandin 13-oxidase activity	GO:0047522	1	0	4	1	PTGR1
GO:MF	anion binding	GO:0043168	1	0	2452	41	FABP6,DDX60,MX1,AGRN,RIGI,WNK3,CMPK2,EIF2AK2,IFI44L,CBS,PARP9,IFIH1,TRANK1,SETX,RAB8A,ATP10A,AQR,UBE2G1,ATAD1,CDK12,AMER1,UBR1,RNASEL,GIMAP8,GNAI3,SNRK,RAB2B,STK4,SBK1,NUAK2,SPTLC2,HELZ,GART,ARAP3,GSDMD,RHOQ,CARNS1,RAB40B,BMX,RASD1,DIRAS3
GO:MF	molecular adaptor activity	GO:0060090	1	0	1136	21	NEFH,WNK3,USP18,PARP14,PARP9,PML,NCOA1,PAG1,NSD1,ATF7IP,NCOA3,CNOT1,MAML2,PTPN11,MED6,PHF8,FEM1A,BCL2,CBX5,CCNT1,LGALS3
GO:MF	peptidase regulator activity	GO:0061134	1	0	227	4	SORL1,PSMF1,USP14,TIFAB
GO:MF	structural constituent of postsynaptic intermediate filament cytoskeleton	GO:0099184	1	0	3	1	NEFH
GO:MF	RNA polymerase II C-terminal domain binding	GO:0099122	1	0	10	2	RPRD2,SCAF8
GO:MF	ion channel regulator activity	GO:0099106	1	0	143	2	STIM2,TNNI3
GO:MF	structural constituent of synapse	GO:0098918	1	0	28	1	NEFH
GO:MF	nitrite reductase activity	GO:0098809	1	0	5	1	CBS
GO:MF	molecular function regulator activity	GO:0098772	1	0	2063	27	EIF2AK2,PARP9,PARP8,ELP3,RASAL2,MYCBP2,STIM2,SORL1,PSMF1,STK4,USP14,BCL2,PPP1R16B,NSD3,SIPA1L1,CCNT1,DCP1A,ARAP3,ID2,SMAD6,C1QTNF4,WNT5B,PDGFB,TIFAB,TNNI3,ID1,LGALS3
GO:MF	cell-cell adhesion mediator activity	GO:0098632	1	0	52	2	CD47,NEXN
GO:MF	structural constituent of postsynapse	GO:0099186	1	0	22	1	NEFH
GO:MF	cell adhesion mediator activity	GO:0098631	1	0	67	2	CD47,NEXN
GO:MF	STAT family protein binding	GO:0097677	1	0	11	1	PARP9
GO:MF	cyclin-dependent protein kinase activity	GO:0097472	1	0	29	1	CDK12
GO:MF	carbohydrate derivative binding	GO:0097367	1	0	2304	35	DDX60,MX1,AGRN,RIGI,WNK3,CMPK2,EIF2AK2,IFI44L,PARP9,IFIH1,TRANK1,SETX,RAB8A,ATP10A,AQR,UBE2G1,ATAD1,CDK12,RNASEL,GIMAP8,GNAI3,SNRK,RAB2B,STK4,SBK1,NUAK2,HELZ,GART,RHOQ,CARNS1,RAB40B,BMX,RASD1,DPYSL3,DIRAS3
GO:MF	7SK snRNA binding	GO:0097322	1	0	9	1	CCNT1
GO:MF	leukotriene B4 12-hydroxy dehydrogenase activity	GO:0097257	1	0	1	1	PTGR1
GO:MF	organic cyclic compound binding	GO:0097159	1	0	7546	108	ISG20,HERC5,DDX60,IFIT1,MX1,ETV7,IRF7,ZNFX1,RIGI,ZBP1,HES4,WNK3,CMPK2,STAT1,EIF2AK2,ZMAT3,IFI44L,ELK4,CBS,PARP9,IFIH1,TRANK1,PML,ADAR,SETX,METTL16,NCOA1,ZBTB44,STAT2,HIVEP1,TAF4B,RAB8A,ZBTB21,PARP12,ATP10A,USF3,NSD1,ELP3,HUWE1,SPTBN1,FLNB,AQR,UBE2G1,PURB,PHF6,CNOT1,TLR7,ATAD1,CDK12,ELF1,PUM1,RNASEL,GIMAP8,MED6,GNAI3,TRIM56,TDRD7,ASXL2,HEATR1,SNRK,RBM15B,ELP1,ZCCHC2,UTP4,RAB2B,H1-0,STK4,UBAP2L,SBK…
GO:MF	scaffold protein binding	GO:0097110	1	0	70	1	PHF6
GO:MF	disordered domain specific binding	GO:0097718	1	0	29	2	NCOA3,BCL2L2
GO:MF	deubiquitinase activity	GO:0101005	1	0	123	3	USP18,USP44,USP14
GO:MF	homocarnosine synthase activity	GO:0102102	1	0	1	1	CARNS1
GO:MF	very-long-chain (3R)-3-hydroxyacyl-CoA dehydratase activity	GO:0102158	1	0	4	1	HACD4
GO:MF	catalytic activity, acting on a glycoprotein	GO:0140103	1	0	22	1	GCNT3
GO:MF	catalytic activity, acting on a rRNA	GO:0140102	1	0	26	1	METTL16
GO:MF	catalytic activity, acting on a tRNA	GO:0140101	1	0	134	1	CDKAL1
GO:MF	catalytic activity, acting on RNA	GO:0140098	1	0	399	10	ISG20,DDX60,RIGI,IFIH1,METTL16,CDKAL1,AQR,CNOT1,RNASEL,KHNYN
GO:MF	catalytic activity, acting on DNA	GO:0140097	1	0	248	3	ISG20,SETX,POLA1
GO:MF	catalytic activity, acting on a protein	GO:0140096	1	0	2355	44	HERC5,HERC6,WNK3,USP18,CBLL1,EIF2AK2,PARP14,SSH2,PARP9,PML,USP44,NCOA1,PARP11,PARP8,PARP12,NSD1,HUWE1,UBE2G1,NCOA3,GZMA,MYCBP2,CDK12,PTPN11,UBR1,RNASEL,MED6,TNKS,TRIM56,PHF8,SNRK,STK4,TRIM4,USP14,SBK1,NUAK2,TRIM26,NSD3,JADE2,TRIM47,GCNT3,QPCT,BMX,DPEP2,TRIM63
GO:MF	sumo-dependent protein binding	GO:0140037	1	0	2	1	PML
GO:MF	ubiquitination-like modification-dependent protein binding	GO:0140035	1	0	20	1	PML
GO:MF	methylation-dependent protein binding	GO:0140034	1	0	83	2	PHF8,CBX5
GO:MF	modification-dependent protein binding	GO:0140030	1	0	185	4	PML,PHF8,CBX5,UBQLN1
GO:MF	U6 snRNA (adenine-(43)-N(6))-methyltransferase activity	GO:0120048	1	0	1	1	METTL16
GO:MF	snRNA methyltransferase activity	GO:0106346	1	0	2	1	METTL16
GO:MF	acetylgalactosaminyl-O-glycosyl-threonyl-glycoprotein beta-1,6-N-acetylglucosaminyltransferase activity	GO:0106326	1	0	1	1	GCNT3
GO:MF	acetylgalactosaminyl-O-glycosyl-seryl-glycoprotein beta-1,6-N-acetylglucosaminyltransferase activity	GO:0106325	1	0	1	1	GCNT3
GO:MF	protein serine kinase activity	GO:0106310	1	0	359	7	WNK3,EIF2AK2,CDK12,SNRK,STK4,SBK1,NUAK2
GO:MF	tRNA uridine(34) acetyltransferase activity	GO:0106261	1	0	1	1	ELP3
GO:MF	cortisol dehydrogenase activity	GO:0102196	1	0	1	1	HSD11B1
GO:MF	phosphatidylcholine floppase activity	GO:0090554	1	0	8	1	ATP10A
GO:MF	nucleoside-triphosphatase regulator activity	GO:0060589	1	0	492	4	RASAL2,MYCBP2,SIPA1L1,ARAP3
GO:MF	protein binding involved in heterotypic cell-cell adhesion	GO:0086080	1	0	12	1	CD47
GO:MF	modified amino acid binding	GO:0072341	1	0	90	3	CBS,GSDMD,SYT13
GO:MF	DNA polymerase binding	GO:0070182	1	0	21	1	FANCD2
GO:MF	RNA polymerase binding	GO:0070063	1	0	58	4	NCOA3,RPRD2,CCNT1,SCAF8
GO:MF	thrombospondin receptor activity	GO:0070053	1	0	4	1	CD47
GO:MF	nitric oxide binding	GO:0070026	1	0	3	1	CBS
GO:MF	carbon monoxide binding	GO:0070025	1	0	1	1	CBS
GO:MF	armadillo repeat domain binding	GO:0070016	1	0	8	1	CNOT1
GO:MF	regulatory RNA binding	GO:0061980	1	0	49	2	TLR7,PUM1
GO:MF	phosphatidylinositol-4-phosphate binding	GO:0070273	1	0	30	1	GSDMD
GO:MF	NAD+ nucleotidase, cyclic ADP-ribose generating	GO:0061809	1	0	16	1	CD38
GO:MF	tRNA (N(6)-L-threonylcarbamoyladenosine(37)-C(2))-methylthiotransferase	GO:0061712	1	0	1	1	CDKAL1
GO:MF	ubiquitin-like protein conjugating enzyme activity	GO:0061650	1	0	39	1	UBE2G1
GO:MF	ubiquitin conjugating enzyme activity	GO:0061631	1	0	33	1	UBE2G1
GO:MF	RNA polymerase II-specific DNA-binding transcription factor binding	GO:0061629	1	0	349	9	STAT1,PARP9,NCOA1,TAF4B,NSD1,NCOA3,CNOT1,STK4,ID2
GO:MF	K63-linked deubiquitinase activity	GO:0061578	1	0	15	1	USP14
GO:MF	cyclin-dependent protein serine/threonine kinase activator activity	GO:0061575	1	0	14	1	CCNT1
GO:MF	endopeptidase regulator activity	GO:0061135	1	0	184	3	SORL1,PSMF1,USP14
GO:MF	peptide-lysine-N-acetyltransferase activity	GO:0061733	1	0	48	3	NCOA1,NCOA3,JADE2
GO:MF	vitamin B6 binding	GO:0070279	1	0	57	2	CBS,SPTLC2
GO:MF	phosphatidic acid binding	GO:0070300	1	0	23	1	GSDMD
GO:MF	co-SMAD binding	GO:0070410	1	0	12	1	SMAD6
GO:MF	14-3-3 protein binding	GO:0071889	1	0	32	2	SYNPO2,DDIT4
GO:MF	protein-lipid complex binding	GO:0071814	1	0	28	1	SORL1
GO:MF	lipoprotein particle binding	GO:0071813	1	0	28	1	SORL1
GO:MF	histone H3K27me2/H3K27me3 demethylase activity	GO:0071558	1	0	5	1	PHF8
GO:MF	snRNP binding	GO:0070990	1	0	8	1	LEMD3
GO:MF	growth factor receptor binding	GO:0070851	1	0	139	1	PDGFB
GO:MF	dynein complex binding	GO:0070840	1	0	25	1	NEFH
GO:MF	leucine binding	GO:0070728	1	0	7	1	UBR1
GO:MF	type I activin receptor binding	GO:0070698	1	0	2	1	SMAD6
GO:MF	activin receptor binding	GO:0070697	1	0	12	1	SMAD6
GO:MF	transmembrane receptor protein serine/threonine kinase binding	GO:0070696	1	0	24	1	SMAD6
GO:MF	proteasome binding	GO:0070628	1	0	18	2	PSMF1,USP14
GO:MF	metallodipeptidase activity	GO:0070573	1	0	9	1	DPEP2
GO:MF	11-beta-hydroxysteroid dehydrogenase (NADP+) activity	GO:0070524	1	0	1	1	HSD11B1
GO:MF	death domain binding	GO:0070513	1	0	12	1	BCL2
GO:MF	R-SMAD binding	GO:0070412	1	0	25	1	SMAD6
GO:MF	I-SMAD binding	GO:0070411	1	0	16	1	SMAD6
GO:MF	ADP-D-ribose binding	GO:0072570	1	0	3	1	PARP9
GO:MF	ion binding	GO:0043167	1	0	6146	88	RSAD2,ISG20,FABP6,DDX60,ITGA7,MX1,XAF1,AGRN,ZNFX1,RIGI,WNK3,CMPK2,CBLL1,EIF2AK2,ZMAT3,IFI44L,CBS,PARP9,IFIH1,TRANK1,PML,ADAR,USP44,SETX,ZBTB44,HIVEP1,RAB8A,ZBTB21,PARP12,ATP10A,NSD1,ELP3,CDKAL1,AQR,UBE2G1,PHF6,ATAD1,MYCBP2,CDK12,AMER1,UBR1,RNASEL,GIMAP8,STIM2,TNKS,GNAI3,TRIM56,PHF8,ASXL2,SNRK,ZCCHC2,NCALD,RAB2B,STK4,TRIM4,SBK1,NUAK2,TRIM26,POLA1,SPTLC2,ZNF106,HELZ,TES,NSD3,TRMT1L,GART,JADE2,NFU1,…
GO:MF	ubiquitin binding	GO:0043130	1	0	99	2	ILRUN,UBXN11
GO:MF	ribonucleoprotein complex binding	GO:0043021	1	0	172	5	IFIH1,PHF6,RNASEL,CBX5,LEMD3
GO:MF	structural constituent of chromatin	GO:0030527	1	0	100	2	H1-0,H3C4
GO:MF	snoRNA binding	GO:0030515	1	0	32	2	ISG20,HEATR1
GO:MF	spectrin binding	GO:0030507	1	0	26	1	EPB41
GO:MF	ankyrin binding	GO:0030506	1	0	19	1	SPTBN1
GO:MF	peptidase inhibitor activity	GO:0030414	1	0	174	3	SORL1,PSMF1,USP14
GO:MF	nuclear receptor coactivator activity	GO:0030374	1	0	57	2	NCOA1,NCOA3
GO:MF	cyclin binding	GO:0030332	1	0	34	1	CDK12
GO:MF	signaling receptor regulator activity	GO:0030545	1	0	555	4	C1QTNF4,WNT5B,PDGFB,LGALS3
GO:MF	nuclear estrogen receptor binding	GO:0030331	1	0	41	3	NCOA1,NSD1,CNOT1
GO:MF	clathrin binding	GO:0030276	1	0	58	3	NCALD,CLINT1,SYT13
GO:MF	carbohydrate binding	GO:0030246	1	0	287	1	LGALS3
GO:MF	enzyme regulator activity	GO:0030234	1	0	1296	18	EIF2AK2,PARP9,PARP8,ELP3,RASAL2,MYCBP2,SORL1,PSMF1,STK4,USP14,PPP1R16B,SIPA1L1,CCNT1,DCP1A,ARAP3,PDGFB,TIFAB,LGALS3
GO:MF	lipoprotein particle receptor activity	GO:0030228	1	0	18	1	SORL1
GO:MF	troponin C binding	GO:0030172	1	0	3	1	TNNI3
GO:MF	pyridoxal phosphate binding	GO:0030170	1	0	56	2	CBS,SPTLC2
GO:MF	low-density lipoprotein particle binding	GO:0030169	1	0	16	1	SORL1
GO:MF	protein kinase activator activity	GO:0030295	1	0	123	3	PARP8,STK4,CCNT1
GO:MF	signaling receptor activator activity	GO:0030546	1	0	519	4	C1QTNF4,WNT5B,PDGFB,LGALS3
GO:MF	cyclic nucleotide binding	GO:0030551	1	0	37	1	CNP
GO:MF	adenyl nucleotide binding	GO:0030554	1	0	1661	23	DDX60,RIGI,WNK3,CMPK2,EIF2AK2,IFIH1,TRANK1,SETX,ATP10A,AQR,UBE2G1,ATAD1,CDK12,RNASEL,SNRK,STK4,SBK1,NUAK2,HELZ,GART,HSD11B1,CARNS1,BMX
GO:MF	nucleosome binding	GO:0031491	1	0	70	1	H1-0
GO:MF	chromatin DNA binding	GO:0031490	1	0	122	1	H1-0
GO:MF	myosin V binding	GO:0031489	1	0	17	1	RAB8A
GO:MF	titin binding	GO:0031432	1	0	13	1	TRIM63
GO:MF	carboxylic acid binding	GO:0031406	1	0	195	3	FABP6,AGRN,UBR1
GO:MF	protein tag activity	GO:0031386	1	0	12	1	ISG15
GO:MF	small GTPase binding	GO:0031267	1	0	285	6	RAB8A,MYCBP2,SORL1,CYFIP2,XPO7,SYTL4
GO:MF	POZ domain binding	GO:0031208	1	0	3	1	ZBTB21
GO:MF	troponin T binding	GO:0031014	1	0	4	1	TNNI3
GO:MF	filamin binding	GO:0031005	1	0	14	2	SYNPO2,DPYSL3
GO:MF	receptor tyrosine kinase binding	GO:0030971	1	0	80	1	PTPN11
GO:MF	GTPase regulator activity	GO:0030695	1	0	492	4	RASAL2,MYCBP2,SIPA1L1,ARAP3
GO:MF	protein-macromolecule adaptor activity	GO:0030674	1	0	947	18	NEFH,WNK3,PARP14,PARP9,PML,NCOA1,PAG1,NSD1,ATF7IP,NCOA3,MAML2,PTPN11,MED6,PHF8,FEM1A,CBX5,CCNT1,LGALS3
GO:MF	U6 snRNA 3'-end binding	GO:0030629	1	0	2	1	METTL16
GO:MF	U2 snRNA binding	GO:0030620	1	0	9	2	ISG20,SF3B3
GO:MF	U1 snRNA binding	GO:0030619	1	0	8	1	ISG20
GO:MF	neurotransmitter receptor activity	GO:0030594	1	0	100	1	HTR7
GO:MF	signaling receptor complex adaptor activity	GO:0030159	1	0	50	1	PTPN11
GO:MF	nucleosomal DNA binding	GO:0031492	1	0	40	1	H1-0
GO:MF	extracellular matrix structural constituent conferring compression resistance	GO:0030021	1	0	22	1	FMOD
GO:MF	MHC protein complex binding	GO:0023023	1	0	33	1	HLA-DOB
GO:MF	IgA binding	GO:0019862	1	0	3	1	FCAR
GO:MF	calcium channel inhibitor activity	GO:0019855	1	0	11	1	TNNI3
GO:MF	rRNA binding	GO:0019843	1	0	67	1	RNASEL
GO:MF	vitamin binding	GO:0019842	1	0	150	2	CBS,SPTLC2
GO:MF	growth factor binding	GO:0019838	1	0	134	1	PDGFB
GO:MF	aspartic-type endopeptidase inhibitor activity	GO:0019828	1	0	8	1	SORL1
GO:MF	oxygen binding	GO:0019825	1	0	34	1	CBS
GO:MF	IgE binding	GO:0019863	1	0	5	1	LGALS3
GO:MF	SUMO transferase activity	GO:0019789	1	0	28	1	PML
GO:MF	ubiquitin-like protein peptidase activity	GO:0019783	1	0	134	3	USP18,USP44,USP14
GO:MF	IgA receptor activity	GO:0019766	1	0	1	1	FCAR
GO:MF	immunoglobulin receptor activity	GO:0019763	1	0	10	1	FCAR
GO:MF	deaminase activity	GO:0019239	1	0	33	2	ZBP1,ADAR
GO:MF	phosphatase inhibitor activity	GO:0019212	1	0	49	1	LGALS3
GO:MF	kinase activator activity	GO:0019209	1	0	132	3	PARP8,STK4,CCNT1
GO:MF	phosphatase regulator activity	GO:0019208	1	0	109	3	EIF2AK2,PPP1R16B,LGALS3
GO:MF	ISG15-specific peptidase activity	GO:0019785	1	0	2	1	USP18
GO:MF	immunoglobulin binding	GO:0019865	1	0	24	2	LGALS3,FCAR
GO:MF	protein kinase regulator activity	GO:0019887	1	0	227	4	PARP8,ELP3,STK4,CCNT1
GO:MF	protein phosphatase regulator activity	GO:0019888	1	0	96	3	EIF2AK2,PPP1R16B,LGALS3
GO:MF	inorganic cation transmembrane transporter activity	GO:0022890	1	0	569	4	KCNA3,STIM2,SLC30A7,TRPV2
GO:MF	transmembrane transporter activity	GO:0022857	1	0	1127	9	KCNA3,STIM2,SLC30A7,BCL2,SLC25A10,SLC35D2,PIEZO1,TRPV2,GSDMD
GO:MF	voltage-gated monoatomic cation channel activity	GO:0022843	1	0	156	1	KCNA3
GO:MF	gated channel activity	GO:0022836	1	0	315	2	KCNA3,PIEZO1
GO:MF	voltage-gated channel activity	GO:0022832	1	0	186	1	KCNA3
GO:MF	wide pore channel activity	GO:0022829	1	0	36	1	GSDMD
GO:MF	active transmembrane transporter activity	GO:0022804	1	0	453	2	SLC25A10,SLC35D2
GO:MF	passive transmembrane transporter activity	GO:0022803	1	0	508	6	KCNA3,STIM2,BCL2,PIEZO1,TRPV2,GSDMD
GO:MF	heme binding	GO:0020037	1	0	143	2	CBS,HEBP1
GO:MF	syntaxin binding	GO:0019905	1	0	65	1	SYT13
GO:MF	protein domain specific binding	GO:0019904	1	0	653	10	PAG1,ZBTB21,NCOA3,CNOT1,BCL2,ZNF106,BCL2L2,RHOQ,TNNI3,DPYSL3
GO:MF	protein phosphatase binding	GO:0019903	1	0	143	4	STAT1,BCL2,HSF4,LGALS3
GO:MF	phosphatase binding	GO:0019902	1	0	190	4	STAT1,BCL2,HSF4,LGALS3
GO:MF	protein kinase binding	GO:0019901	1	0	706	9	NEFH,RAB8A,SPG11,CDK12,PTPN11,POLA1,CCNT1,RHOQ,TNNI3
GO:MF	kinase binding	GO:0019900	1	0	790	11	NEFH,PARP8,RAB8A,SPG11,CDK12,PTPN11,POLA1,UBQLN1,CCNT1,RHOQ,TNNI3
GO:MF	enzyme binding	GO:0019899	1	0	2103	39	ISG15,NEFH,RIGI,STAT1,PARP14,CBS,PARP9,PML,STAT2,PARP8,CCDC50,RAB8A,SPG11,SLF2,SPTBN1,UBE2G1,NCOA3,PHF6,MYCBP2,CDK12,PTPN11,FANCD2,SORL1,RPRD2,CYFIP2,BCL2,POLA1,XPO7,CBX5,UBQLN1,CCNT1,SCAF8,SYTL4,SMAD6,HSF4,RHOQ,HACD4,TNNI3,LGALS3
GO:MF	kinesin binding	GO:0019894	1	0	45	2	NEFH,DCP1A
GO:MF	MHC class II protein complex binding	GO:0023026	1	0	24	1	HLA-DOB
GO:MF	polyubiquitin modification-dependent protein binding	GO:0031593	1	0	58	1	UBQLN1
GO:MF	ubiquitin protein ligase binding	GO:0031625	1	0	308	9	ISG15,RIGI,CBS,PML,CCDC50,SLF2,UBE2G1,BCL2,SMAD6
GO:MF	G-protein beta-subunit binding	GO:0031681	1	0	24	2	GNG10,RASD1
GO:MF	neurexin family protein binding	GO:0042043	1	0	15	1	SYTL4
GO:MF	pattern recognition receptor activity	GO:0038187	1	0	34	3	RIGI,IFIH1,TLR7
GO:MF	cargo receptor activity	GO:0038024	1	0	88	2	SORL1,SCART1
GO:MF	signaling receptor activity	GO:0038023	1	0	1491	15	RIGI,IFIH1,IL7R,ABHD2,TLR7,HLA-DOB,SORL1,CD47,C5AR2,GALR1,IGSF6,GPR162,HTR7,GFRA3,FCAR
GO:MF	dCMP kinase activity	GO:0036431	1	0	2	1	CMPK2
GO:MF	CMP kinase activity	GO:0036430	1	0	2	1	CMPK2
GO:MF	histone H3K14 acetyltransferase activity	GO:0036408	1	0	9	1	JADE2
GO:MF	histone methyltransferase activity	GO:0042054	1	0	66	2	NSD1,NSD3
GO:MF	13-lipoxin reductase activity	GO:0036185	1	0	1	1	PTGR1
GO:MF	prostaglandin H2 endoperoxidase reductase activity	GO:0036130	1	0	2	1	AKR1B1
GO:MF	small molecule binding	GO:0036094	1	0	6357	90	RSAD2,ISG20,FABP6,DDX60,ITGA7,MX1,XAF1,AGRN,ZNFX1,RIGI,WNK3,CMPK2,CBLL1,EIF2AK2,ZMAT3,IFI44L,CBS,PARP9,IFIH1,TRANK1,PML,ADAR,USP44,SETX,ZBTB44,HIVEP1,RAB8A,ZBTB21,PARP12,ATP10A,NSD1,ELP3,CDKAL1,AQR,UBE2G1,PHF6,ATAD1,MYCBP2,CDK12,AMER1,UBR1,RNASEL,GIMAP8,STIM2,TNKS,GNAI3,TRIM56,PHF8,ASXL2,SNRK,ZCCHC2,NCALD,RAB2B,STK4,TRIM4,SBK1,NUAK2,TRIM26,POLA1,SPTLC2,ZNF106,HELZ,TES,NSD3,TRMT1L,GART,JADE2,CNP,N…
GO:MF	purine nucleotide-sugar transmembrane transporter activity	GO:0036080	1	0	3	1	SLC35D2
GO:MF	deubiquitinase activator activity	GO:0035800	1	0	6	1	TIFAB
GO:MF	2-alkenal reductase (NADP+) activity	GO:0035798	1	0	1	1	PTGR1
GO:MF	purine ribonucleoside triphosphate binding	GO:0035639	1	0	1853	32	DDX60,MX1,RIGI,WNK3,CMPK2,EIF2AK2,IFI44L,IFIH1,TRANK1,SETX,RAB8A,ATP10A,AQR,UBE2G1,ATAD1,CDK12,RNASEL,GIMAP8,GNAI3,SNRK,RAB2B,STK4,SBK1,NUAK2,HELZ,GART,RHOQ,CARNS1,RAB40B,BMX,RASD1,DIRAS3
GO:MF	RNA stem-loop binding	GO:0035613	1	0	16	1	METTL16
GO:MF	13-prostaglandin reductase activity	GO:0036132	1	0	4	1	PTGR1
GO:MF	chemoattractant activity	GO:0042056	1	0	42	2	PDGFB,LGALS3
GO:MF	SH2 domain binding	GO:0042169	1	0	41	1	PAG1
GO:MF	peptide binding	GO:0042277	1	0	327	4	HLA-DOB,SORL1,GSAP,GALR1
GO:MF	alpha-tubulin binding	GO:0043014	1	0	45	1	NCALD
GO:MF	peroxisome proliferator activated receptor binding	GO:0042975	1	0	11	1	ASXL2
GO:MF	nuclear retinoic acid receptor binding	GO:0042974	1	0	26	3	NCOA1,NSD1,CNOT1
GO:MF	neuropeptide binding	GO:0042923	1	0	32	2	SORL1,GALR1
GO:MF	histone deacetylase binding	GO:0042826	1	0	127	2	PHF6,CBX5
GO:MF	actinin binding	GO:0042805	1	0	37	1	SYNPO2
GO:MF	protein homodimerization activity	GO:0042803	1	0	724	10	STAT1,CBS,PML,GZMA,PSMF1,STK4,BCL2,BCL2L2,HSD11B1,PDGFB
GO:MF	identical protein binding	GO:0042802	1	0	2162	34	MX1,RIGI,ZBP1,CBLL1,STAT1,EIF2AK2,CBS,IFIH1,CD38,PML,SETX,STAT2,NMI,ZBTB21,FLNB,GZMA,MYCBP2,EMSY,RNASEL,PSMF1,STK4,TRIM4,BCL2,CBX5,UBQLN1,HMG20A,DCP1A,BCL2L2,SMAD6,HSF4,HSD11B1,PDGFB,CLDN10,DPYSL3
GO:MF	histone H3K4 methyltransferase activity	GO:0042800	1	0	19	1	NSD3
GO:MF	histone H4K20 methyltransferase activity	GO:0042799	1	0	9	1	NSD1
GO:MF	peptide antigen binding	GO:0042605	1	0	42	1	HLA-DOB
GO:MF	phosphoric ester hydrolase activity	GO:0042578	1	0	372	3	SSH2,PTPN11,CNP
GO:MF	hormone binding	GO:0042562	1	0	93	2	ABHD2,GALR1
GO:MF	histone binding	GO:0042393	1	0	251	7	STAT1,PARP9,SCML4,PHF6,TNKS,PHF8,CBX5
GO:MF	chemokine receptor binding	GO:0042379	1	0	77	1	STAT1
GO:MF	ISG15 transferase activity	GO:0042296	1	0	4	1	HERC5
GO:MF	xylosyltransferase activity	GO:0042285	1	0	11	1	GXYLT2
GO:MF	N6-threonylcarbomyladenosine methylthiotransferase activity	GO:0035598	1	0	1	1	CDKAL1
GO:MF	methylthiotransferase activity	GO:0035596	1	0	2	1	CDKAL1
GO:MF	signaling adaptor activity	GO:0035591	1	0	104	2	PAG1,PTPN11
GO:MF	histone H4K20 demethylase activity	GO:0035575	1	0	4	1	PHF8
GO:MF	guanyl ribonucleotide binding	GO:0032561	1	0	412	11	MX1,RIGI,IFI44L,RAB8A,GIMAP8,GNAI3,RAB2B,RHOQ,RAB40B,RASD1,DIRAS3
GO:MF	adenyl ribonucleotide binding	GO:0032559	1	0	1560	22	DDX60,RIGI,WNK3,CMPK2,EIF2AK2,IFIH1,TRANK1,SETX,ATP10A,AQR,UBE2G1,ATAD1,CDK12,RNASEL,SNRK,STK4,SBK1,NUAK2,HELZ,GART,CARNS1,BMX
GO:MF	purine ribonucleotide binding	GO:0032555	1	0	1919	32	DDX60,MX1,RIGI,WNK3,CMPK2,EIF2AK2,IFI44L,IFIH1,TRANK1,SETX,RAB8A,ATP10A,AQR,UBE2G1,ATAD1,CDK12,RNASEL,GIMAP8,GNAI3,SNRK,RAB2B,STK4,SBK1,NUAK2,HELZ,GART,RHOQ,CARNS1,RAB40B,BMX,RASD1,DIRAS3
GO:MF	ribonucleotide binding	GO:0032553	1	0	1936	32	DDX60,MX1,RIGI,WNK3,CMPK2,EIF2AK2,IFI44L,IFIH1,TRANK1,SETX,RAB8A,ATP10A,AQR,UBE2G1,ATAD1,CDK12,RNASEL,GIMAP8,GNAI3,SNRK,RAB2B,STK4,SBK1,NUAK2,HELZ,GART,RHOQ,CARNS1,RAB40B,BMX,RASD1,DIRAS3
GO:MF	histone H3K9 demethylase activity	GO:0032454	1	0	15	1	PHF8
GO:MF	histone demethylase activity	GO:0032452	1	0	31	1	PHF8
GO:MF	demethylase activity	GO:0032451	1	0	41	1	PHF8
GO:MF	2-alkenal reductase [NAD(P)+] activity	GO:0032440	1	0	1	1	PTGR1
GO:MF	GBD domain binding	GO:0032427	1	0	2	1	RHOQ
GO:MF	purine-rich negative regulatory element binding	GO:0032422	1	0	4	1	PURB
GO:MF	MHC class II receptor activity	GO:0032395	1	0	8	1	HLA-DOB
GO:MF	SUMO binding	GO:0032183	1	0	16	1	PML
GO:MF	ubiquitin-like protein binding	GO:0032182	1	0	118	3	PML,ILRUN,UBXN11
GO:MF	EP4 subtype prostaglandin E2 receptor binding	GO:0031867	1	0	1	1	FEM1A
GO:MF	prostanoid receptor binding	GO:0031862	1	0	3	1	FEM1A
GO:MF	CCR5 chemokine receptor binding	GO:0031730	1	0	7	1	STAT1
GO:MF	G-protein beta/gamma-subunit complex binding	GO:0031683	1	0	22	1	GNAI3
GO:MF	tumor necrosis factor receptor superfamily binding	GO:0032813	1	0	49	1	STAT1
GO:MF	transcription regulator activity	GO:0140110	1	0	1952	27	ETV7,IRF7,HES4,STAT1,PARP14,ELK4,PARP9,PML,NCOA1,STAT2,HIVEP1,ZBTB21,USF3,NSD1,ATF7IP,NCOA3,PURB,MAML2,ELF1,MED6,PHF8,MXD3,HSF4,KLF5,ZNF532,SNAI3,POU4F2
GO:MF	amide binding	GO:0033218	1	0	398	4	HLA-DOB,SORL1,GSAP,GALR1
GO:MF	receptor serine/threonine kinase binding	GO:0033612	1	0	30	1	SMAD6
GO:MF	chondroitin sulfate binding	GO:0035374	1	0	10	2	AGRN,DPYSL3
GO:MF	UDP-xylosyltransferase activity	GO:0035252	1	0	11	1	GXYLT2
GO:MF	miRNA binding	GO:0035198	1	0	37	1	PUM1
GO:MF	siRNA binding	GO:0035197	1	0	10	1	TLR7
GO:MF	phosphatidylinositol binding	GO:0035091	1	0	277	6	AMER1,ZCCHC2,EPB41,ARAP3,GSDMD,PHLDA2
GO:MF	methylated histone binding	GO:0035064	1	0	81	2	PHF8,CBX5
GO:MF	histone acetyltransferase binding	GO:0035035	1	0	24	1	STAT1
GO:MF	type I transforming growth factor beta receptor binding	GO:0034713	1	0	10	1	SMAD6
GO:MF	U3 snoRNA binding	GO:0034511	1	0	10	1	ISG20
GO:MF	3'-5' RNA helicase activity	GO:0034458	1	0	6	1	AQR
GO:MF	short-chain carboxylesterase activity	GO:0034338	1	0	6	1	ABHD2
GO:MF	peptide N-acetyltransferase activity	GO:0034212	1	0	53	3	NCOA1,NCOA3,JADE2
GO:MF	DNA polymerase activity	GO:0034061	1	0	33	1	POLA1
GO:MF	hormone-sensitive lipase activity	GO:0033878	1	0	2	1	ABHD2
GO:MF	UMP kinase activity	GO:0033862	1	0	2	1	CMPK2
GO:MF	steroid dehydrogenase activity, acting on the CH-OH group of donors, NAD or NADP as acceptor	GO:0033764	1	0	33	1	HSD11B1
GO:MF	sialic acid binding	GO:0033691	1	0	21	1	AGRN
GO:MF	monocarboxylic acid binding	GO:0033293	1	0	80	1	FABP6

## Sheet: biol process
source	term_name	term_id	adjusted_p_value	negative_log10_of_adjusted_p_value	term_size	intersection_size	intersections
GO:BP	defense response to virus	GO:0051607	6.84418e-15	14.1647	312	29	RSAD2,ISG20,HERC5,DDX60,ISG15,IFIT1,MX1,IRF7,ZNFX1,RIGI,ZBP1,USP18,STAT1,EIF2AK2,IFI44L,PARP9,IFIH1,PML,ADAR,USP44,STAT2,TLR7,RNASEL,TRIM56,RAB2B,ILRUN,BCL2,TRIM26,DDIT4
GO:BP	response to virus	GO:0009615	1.24319e-13	12.9055	406	31	RSAD2,ISG20,HERC5,DDX60,ISG15,IFIT1,MX1,IFI44,IRF7,ZNFX1,RIGI,ZBP1,USP18,STAT1,EIF2AK2,IFI44L,PARP9,IFIH1,PML,ADAR,USP44,STAT2,NMI,TLR7,RNASEL,TRIM56,RAB2B,ILRUN,BCL2,TRIM26,DDIT4
GO:BP	defense response to symbiont	GO:0140546	9.07885e-10	9.04197	1113	44	RSAD2,ISG20,HERC5,DDX60,ISG15,IFIT1,MX1,IRF7,ZNFX1,RIGI,ZBP1,USP18,STAT1,GP2,EIF2AK2,PARP14,IFI44L,PARP9,IFIH1,PML,ADAR,USP44,STAT2,NMI,FLNB,TLR7,PTPN11,PUM1,RNASEL,TRIM56,RAB2B,ILRUN,TRIM4,USP14,BCL2,TRIM26,CD47,UBQLN1,DDIT4,GSDMD,CH25H,C9,LGALS3,FCAR
GO:BP	response to other organism	GO:0051707	2.69429e-09	8.56956	1548	52	RSAD2,ISG20,HERC5,DDX60,ISG15,IFIT1,MX1,HERC6,IFI44,IRF7,ZNFX1,RIGI,ZBP1,CMPK2,USP18,STAT1,GP2,EIF2AK2,PARP14,IFI44L,PARP9,IFIH1,PML,ADAR,USP44,IL7R,STAT2,NMI,FLNB,GZMA,TLR7,PTPN11,PUM1,RNASEL,TRIM56,RAB2B,ILRUN,TRIM4,USP14,BCL2,TRIM26,CD47,UBQLN1,CNP,SMAD6,DDIT4,GSDMD,TIFAB,CH25H,C9,LGALS3,FCAR
GO:BP	innate immune response	GO:0045087	2.80963e-09	8.55135	965	40	RSAD2,ISG20,HERC5,DDX60,ISG15,IFIT1,MX1,IRF7,ZNFX1,RIGI,ZBP1,USP18,STAT1,GP2,EIF2AK2,PARP14,PARP9,IFIH1,PML,ADAR,USP44,STAT2,NMI,FLNB,TLR7,PTPN11,PUM1,TRIM56,RAB2B,ILRUN,TRIM4,USP14,TRIM26,CD47,UBQLN1,GSDMD,CH25H,C9,LGALS3,FCAR
GO:BP	response to external biotic stimulus	GO:0043207	2.90103e-09	8.53745	1551	52	RSAD2,ISG20,HERC5,DDX60,ISG15,IFIT1,MX1,HERC6,IFI44,IRF7,ZNFX1,RIGI,ZBP1,CMPK2,USP18,STAT1,GP2,EIF2AK2,PARP14,IFI44L,PARP9,IFIH1,PML,ADAR,USP44,IL7R,STAT2,NMI,FLNB,GZMA,TLR7,PTPN11,PUM1,RNASEL,TRIM56,RAB2B,ILRUN,TRIM4,USP14,BCL2,TRIM26,CD47,UBQLN1,CNP,SMAD6,DDIT4,GSDMD,TIFAB,CH25H,C9,LGALS3,FCAR
GO:BP	biological process involved in interspecies interaction between organisms	GO:0044419	4.0783e-09	8.38952	1724	55	RSAD2,ISG20,HERC5,DDX60,ISG15,IFIT1,MX1,HERC6,IFI44,IRF7,ZNFX1,RIGI,ZBP1,CMPK2,USP18,STAT1,GP2,EIF2AK2,PARP14,IFI44L,PARP9,IFIH1,PML,ADAR,USP44,IL7R,STAT2,NMI,FLNB,GZMA,TLR7,PTPN11,PUM1,RNASEL,TRIM56,RAB2B,ILRUN,TRIM4,USP14,CHMP7,BCL2,TRIM26,CD47,UBQLN1,CCNT1,CNP,SMAD6,DDIT4,GSDMD,TIFAB,CH25H,EFNB2,C9,LGALS3,FCAR
GO:BP	defense response to other organism	GO:0098542	5.14449e-09	8.28866	1220	45	RSAD2,ISG20,HERC5,DDX60,ISG15,IFIT1,MX1,IRF7,ZNFX1,RIGI,ZBP1,USP18,STAT1,GP2,EIF2AK2,PARP14,IFI44L,PARP9,IFIH1,PML,ADAR,USP44,IL7R,STAT2,NMI,FLNB,TLR7,PTPN11,PUM1,RNASEL,TRIM56,RAB2B,ILRUN,TRIM4,USP14,BCL2,TRIM26,CD47,UBQLN1,DDIT4,GSDMD,CH25H,C9,LGALS3,FCAR
GO:BP	response to biotic stimulus	GO:0009607	6.77122e-09	8.16933	1586	52	RSAD2,ISG20,HERC5,DDX60,ISG15,IFIT1,MX1,HERC6,IFI44,IRF7,ZNFX1,RIGI,ZBP1,CMPK2,USP18,STAT1,GP2,EIF2AK2,PARP14,IFI44L,PARP9,IFIH1,PML,ADAR,USP44,IL7R,STAT2,NMI,FLNB,GZMA,TLR7,PTPN11,PUM1,RNASEL,TRIM56,RAB2B,ILRUN,TRIM4,USP14,BCL2,TRIM26,CD47,UBQLN1,CNP,SMAD6,DDIT4,GSDMD,TIFAB,CH25H,C9,LGALS3,FCAR
GO:BP	regulation of biological process	GO:0050789	2.55736e-08	7.59221	12287	190	RSAD2,ISG20,FABP6,HERC5,DDX60,ISG15,NEFH,ITGA7,IFIT1,MX1,XAF1,ETV7,IRF7,AGRN,ZNFX1,RIGI,ZBP1,HES4,WNK3,USP18,CBLL1,HSH2D,STAT1,EIF2AK2,PARP14,SYNPO2,SSH2,ELK4,INO80D,CBS,PARP9,IFIH1,CD38,PML,ADAR,USP44,SETX,METTL16,NCOA1,IL7R,PAG1,STAT2,SCML4,ABHD2,HIVEP1,PARP8,TAF4B,NMI,RAB8A,ZBTB21,ATP10A,USF3,SPG11,NSD1,ELP3,HUWE1,SLF2,SPTBN1,FLNB,ATF7IP,RASAL2,NCOA3,PURB,GZMA,PHF6,CNOT1,TLR7,ATAD1,MYCBP2,EMSY…
GO:BP	response to type I interferon	GO:0034340	4.58523e-08	7.33864	88	13	ISG15,IFIT1,MX1,IRF7,ZBP1,USP18,STAT1,IFIH1,ADAR,STAT2,PTPN11,TRIM56,CH25H
GO:BP	biological regulation	GO:0065007	1.05797e-06	5.97553	12680	190	RSAD2,ISG20,FABP6,HERC5,DDX60,ISG15,NEFH,ITGA7,IFIT1,MX1,XAF1,ETV7,IRF7,AGRN,ZNFX1,RIGI,ZBP1,HES4,WNK3,USP18,CBLL1,HSH2D,STAT1,EIF2AK2,PARP14,SYNPO2,SSH2,ELK4,INO80D,CBS,PARP9,IFIH1,CD38,PML,ADAR,USP44,SETX,METTL16,NCOA1,IL7R,PAG1,STAT2,SCML4,ABHD2,HIVEP1,PARP8,TAF4B,NMI,RAB8A,ZBTB21,ATP10A,USF3,SPG11,NSD1,ELP3,HUWE1,SLF2,SPTBN1,FLNB,ATF7IP,RASAL2,NCOA3,PURB,GZMA,PHF6,CNOT1,TLR7,ATAD1,MYCBP2,EMSY…
GO:BP	response to external stimulus	GO:0009605	1.07325e-06	5.9693	2723	67	RSAD2,ISG20,HERC5,DDX60,ISG15,IFIT1,MX1,HERC6,IFI44,IRF7,ZNFX1,RIGI,ZBP1,CMPK2,USP18,STAT1,GP2,EIF2AK2,PARP14,IFI44L,CBS,PARP9,IFIH1,PML,ADAR,USP44,NCOA1,IL7R,STAT2,NMI,FLNB,RASAL2,GZMA,TLR7,MYCBP2,PTPN11,PUM1,FANCD2,RNASEL,SORL1,TRIM56,FEM1A,RAB2B,ILRUN,TRIM4,USP14,NUAK2,BCL2,TRIM26,CD47,UBQLN1,CLASP1,CNP,PIEZO1,ID2,SMAD6,C5AR2,DDIT4,GSDMD,PDGFB,TIFAB,CH25H,EFNB2,C9,LGALS3,POU4F2,FCAR
GO:BP	negative regulation of viral process	GO:0048525	1.76996e-06	5.75204	95	12	RSAD2,ISG20,ISG15,IFIT1,MX1,ZNFX1,STAT1,EIF2AK2,IFIH1,RNASEL,TRIM26,CH25H
GO:BP	immune response	GO:0006955	2.7597e-06	5.55914	1988	54	RSAD2,ISG20,HERC5,DDX60,ISG15,IFIT1,MX1,IFI44,IRF7,ZNFX1,RIGI,ZBP1,USP18,STAT1,GP2,EIF2AK2,PARP14,IFI44L,PARP9,IFIH1,CD38,PML,ADAR,USP44,IL7R,PAG1,STAT2,NMI,FLNB,GZMA,TLR7,HLA-DOB,ELF1,PTPN11,PUM1,TRIM56,RAB2B,ILRUN,TRIM4,USP14,BCL2,TRIM26,CD47,UBQLN1,SCART1,SMAD6,C5AR2,GSDMD,CH25H,BMX,IGSF6,C9,LGALS3,FCAR
GO:BP	regulation of type I interferon production	GO:0032479	2.97403e-06	5.52665	122	13	ISG15,XAF1,IRF7,RIGI,STAT1,IFIH1,NMI,TLR7,PTPN11,TRIM56,RAB2B,ILRUN,POLA1
GO:BP	type I interferon production	GO:0032606	2.97403e-06	5.52665	122	13	ISG15,XAF1,IRF7,RIGI,STAT1,IFIH1,NMI,TLR7,PTPN11,TRIM56,RAB2B,ILRUN,POLA1
GO:BP	regulation of cellular process	GO:0050794	3.64795e-06	5.43795	11738	179	RSAD2,FABP6,HERC5,DDX60,ISG15,NEFH,ITGA7,MX1,XAF1,ETV7,IRF7,AGRN,ZNFX1,RIGI,ZBP1,HES4,WNK3,USP18,CBLL1,HSH2D,STAT1,EIF2AK2,PARP14,SYNPO2,SSH2,ELK4,INO80D,CBS,PARP9,IFIH1,CD38,PML,ADAR,USP44,SETX,METTL16,NCOA1,IL7R,PAG1,STAT2,SCML4,ABHD2,HIVEP1,PARP8,TAF4B,NMI,RAB8A,ZBTB21,ATP10A,USF3,NSD1,ELP3,HUWE1,SLF2,SPTBN1,FLNB,ATF7IP,RASAL2,NCOA3,PURB,GZMA,PHF6,CNOT1,TLR7,ATAD1,MYCBP2,EMSY,CDK12,MAML2,HLA-D…
GO:BP	cellular response to type I interferon	GO:0071357	4.68778e-06	5.32903	82	11	ISG15,IFIT1,IRF7,ZBP1,USP18,STAT1,IFIH1,ADAR,STAT2,PTPN11,TRIM56
GO:BP	interferon-mediated signaling pathway	GO:0140888	6.37797e-06	5.19532	106	12	ISG15,IRF7,ZBP1,USP18,STAT1,PARP14,PARP9,IFIH1,ADAR,STAT2,PTPN11,TRIM56
GO:BP	regulation of viral genome replication	GO:0045069	6.93029e-06	5.15925	85	11	RSAD2,ISG20,ISG15,IFIT1,MX1,ZNFX1,EIF2AK2,IFIH1,ADAR,RNASEL,BCL2
GO:BP	regulation of response to biotic stimulus	GO:0002831	7.83692e-06	5.10585	502	24	RSAD2,HERC5,DDX60,ISG15,IRF7,ZNFX1,RIGI,ZBP1,USP18,STAT1,EIF2AK2,PARP14,PARP9,IFIH1,PML,ADAR,STAT2,NMI,TLR7,PTPN11,PUM1,TRIM56,ILRUN,UBQLN1
GO:BP	regulation of response to external stimulus	GO:0032101	1.44842e-05	4.8391	1077	36	RSAD2,HERC5,DDX60,ISG15,IRF7,ZNFX1,RIGI,ZBP1,USP18,STAT1,EIF2AK2,PARP14,PARP9,IFIH1,PML,ADAR,STAT2,NMI,TLR7,MYCBP2,PTPN11,PUM1,FANCD2,TRIM56,FEM1A,ILRUN,USP14,BCL2,CD47,UBQLN1,CLASP1,C5AR2,GSDMD,PDGFB,EFNB2,POU4F2
GO:BP	response to cytokine	GO:0034097	1.65387e-05	4.7815	932	33	ISG15,NEFH,IFIT1,MX1,XAF1,IRF7,RIGI,ZBP1,USP18,STAT1,EIF2AK2,PARP14,PARP9,IFIH1,CD38,PML,ADAR,IL7R,STAT2,FLNB,PTPN11,TRIM56,RBM15,BCL2,CD47,C1QTNF4,PDGFB,CH25H,KLF5,DPYSL3,TRIM63,POU4F2,FCAR
GO:BP	regulation of viral process	GO:0050792	1.88272e-05	4.72521	169	14	RSAD2,ISG20,ISG15,IFIT1,MX1,ZNFX1,STAT1,EIF2AK2,IFIH1,ADAR,RNASEL,BCL2,TRIM26,CH25H
GO:BP	negative regulation of viral genome replication	GO:0045071	2.26834e-05	4.64429	55	9	RSAD2,ISG20,ISG15,IFIT1,MX1,ZNFX1,EIF2AK2,IFIH1,RNASEL
GO:BP	regulation of viral life cycle	GO:1903900	2.48028e-05	4.6055	145	13	RSAD2,ISG20,ISG15,IFIT1,MX1,ZNFX1,EIF2AK2,IFIH1,ADAR,RNASEL,BCL2,TRIM26,CH25H
GO:BP	regulation of metabolic process	GO:0019222	3.27974e-05	4.48416	7158	124	RSAD2,HERC5,ISG15,XAF1,ETV7,IRF7,AGRN,ZNFX1,RIGI,HES4,WNK3,STAT1,EIF2AK2,PARP14,SYNPO2,ELK4,INO80D,PARP9,IFIH1,CD38,PML,ADAR,USP44,SETX,METTL16,NCOA1,IL7R,STAT2,SCML4,HIVEP1,TAF4B,NMI,RAB8A,ZBTB21,USF3,NSD1,ELP3,HUWE1,SLF2,SPTBN1,ATF7IP,RASAL2,NCOA3,PURB,GZMA,PHF6,CNOT1,TLR7,MYCBP2,EMSY,CDK12,MAML2,ELF1,PTPN11,AMER1,PUM1,RNASEL,MED6,C2CD3,TNKS,SORL1,GNAI3,TRIM56,TDRD7,PSMF1,PHF8,ASXL2,HEATR1,RBM1…
GO:BP	defense response	GO:0006952	4.27854e-05	4.3687	1791	48	RSAD2,ISG20,HERC5,DDX60,ISG15,IFIT1,MX1,IRF7,ZNFX1,RIGI,ZBP1,USP18,STAT1,GP2,EIF2AK2,PARP14,IFI44L,PARP9,IFIH1,PML,ADAR,USP44,IL7R,STAT2,NMI,FLNB,TLR7,PTPN11,PUM1,FANCD2,RNASEL,TRIM56,FEM1A,RAB2B,ILRUN,TRIM4,USP14,BCL2,TRIM26,CD47,UBQLN1,C5AR2,DDIT4,GSDMD,CH25H,C9,LGALS3,FCAR
GO:BP	regulation of type I interferon-mediated signaling pathway	GO:0060338	5.2235e-05	4.28204	43	8	ISG15,IRF7,ZBP1,USP18,ADAR,STAT2,PTPN11,TRIM56
GO:BP	regulation of immune response	GO:0050776	5.64642e-05	4.24823	881	31	RSAD2,DDX60,ISG15,IRF7,ZNFX1,RIGI,ZBP1,USP18,EIF2AK2,PARP14,PARP9,IFIH1,CD38,ADAR,IL7R,STAT2,NMI,TLR7,HLA-DOB,ELF1,PTPN11,PUM1,TRIM56,BCL2,CD47,UBQLN1,C5AR2,BMX,C9,LGALS3,FCAR
GO:BP	type I interferon-mediated signaling pathway	GO:0060337	5.74104e-05	4.24101	81	10	ISG15,IRF7,ZBP1,USP18,STAT1,IFIH1,ADAR,STAT2,PTPN11,TRIM56
GO:BP	regulation of macromolecule metabolic process	GO:0060255	9.316e-05	4.03077	6631	116	RSAD2,HERC5,ISG15,XAF1,ETV7,IRF7,AGRN,ZNFX1,RIGI,HES4,WNK3,STAT1,EIF2AK2,PARP14,SYNPO2,ELK4,INO80D,PARP9,IFIH1,CD38,PML,ADAR,USP44,SETX,METTL16,NCOA1,IL7R,STAT2,SCML4,HIVEP1,TAF4B,NMI,ZBTB21,USF3,NSD1,ELP3,HUWE1,SLF2,SPTBN1,ATF7IP,RASAL2,NCOA3,PURB,GZMA,PHF6,CNOT1,TLR7,MYCBP2,EMSY,CDK12,MAML2,ELF1,PTPN11,AMER1,PUM1,RNASEL,MED6,C2CD3,TNKS,SORL1,TRIM56,TDRD7,PSMF1,PHF8,ASXL2,HEATR1,RBM15B,ELP1,CYFI…
GO:BP	response to stimulus	GO:0050896	0.00011901	3.92442	8976	144	RSAD2,ISG20,HERC5,DDX60,ISG15,NEFH,ITGA7,IFIT1,MX1,XAF1,HERC6,IFI44,IRF7,AGRN,ZNFX1,RIGI,ZBP1,WNK3,CMPK2,USP18,HSH2D,STAT1,GP2,EIF2AK2,ZMAT3,PARP14,IFI44L,INO80D,CBS,PARP9,IFIH1,CD38,PML,ADAR,USP44,SETX,NCOA1,IL7R,PAG1,STAT2,ABHD2,HIVEP1,PARP8,NMI,RAB8A,HUWE1,SLF2,SPTBN1,FLNB,RASAL2,NCOA3,GZMA,CNOT1,TLR7,MYCBP2,EMSY,MAML2,HLA-DOB,ELF1,PTPN11,AMER1,PUM1,UBR1,FANCD2,RNASEL,C2CD3,TNKS,SORL1,GNAI3,TR…
GO:BP	regulation of defense response	GO:0031347	0.000134604	3.87094	768	28	RSAD2,HERC5,DDX60,ISG15,IRF7,ZNFX1,RIGI,ZBP1,USP18,STAT1,EIF2AK2,PARP14,PARP9,IFIH1,PML,ADAR,STAT2,NMI,TLR7,PTPN11,PUM1,FANCD2,TRIM56,FEM1A,ILRUN,CD47,UBQLN1,GSDMD
GO:BP	regulation of innate immune response	GO:0045088	0.000143942	3.84181	415	20	RSAD2,DDX60,ISG15,IRF7,ZNFX1,RIGI,ZBP1,USP18,EIF2AK2,PARP14,PARP9,IFIH1,ADAR,STAT2,NMI,TLR7,PTPN11,PUM1,TRIM56,UBQLN1
GO:BP	post-translational protein modification	GO:0043687	0.000145063	3.83844	1021	33	HERC5,ISG15,HERC6,USP18,CBLL1,IFIH1,PML,USP44,PARP11,PARP8,NMI,PARP12,HUWE1,SLF2,UBE2G1,MYCBP2,AMER1,UBR1,MED6,TNKS,TRIM56,FEM1A,TRIM4,USP14,BCL2,TRIM26,UBQLN1,UBE2V1,HMG20A,JADE2,TRIM47,RAB40B,TRIM63
GO:BP	regulation of response to cytokine stimulus	GO:0060759	0.00015452	3.81102	169	13	ISG15,IRF7,RIGI,ZBP1,USP18,PARP14,PARP9,IFIH1,ADAR,STAT2,PTPN11,TRIM56,C1QTNF4
GO:BP	positive regulation of metabolic process	GO:0009893	0.000190092	3.72104	3711	76	RSAD2,ISG15,IRF7,AGRN,RIGI,WNK3,STAT1,EIF2AK2,PARP14,ELK4,INO80D,PARP9,IFIH1,CD38,PML,ADAR,SETX,METTL16,NCOA1,IL7R,STAT2,HIVEP1,TAF4B,NMI,USF3,NSD1,HUWE1,SLF2,SPTBN1,ATF7IP,NCOA3,CNOT1,TLR7,MYCBP2,CDK12,MAML2,ELF1,PTPN11,AMER1,PUM1,RNASEL,MED6,TNKS,SORL1,GNAI3,TRIM56,PHF8,ASXL2,HEATR1,CYFIP2,RAB2B,STK4,RBM15,SF3B3,BCL2,SPTLC2,UBQLN1,PPP1R16B,ALMS1,NSD3,UBE2V1,CCNT1,DCP1A,SCAF8,GSAP,TRPV2,ID2,SMAD…
GO:BP	antiviral innate immune response	GO:0140374	0.000211964	3.67374	51	8	IFIT1,MX1,RIGI,ZBP1,USP18,EIF2AK2,IFIH1,USP44
GO:BP	immune system process	GO:0002376	0.000227943	3.64217	2776	62	RSAD2,ISG20,HERC5,DDX60,ISG15,ITGA7,IFIT1,MX1,IFI44,IRF7,ZNFX1,RIGI,ZBP1,USP18,STAT1,GP2,EIF2AK2,PARP14,IFI44L,PARP9,IFIH1,CD38,PML,ADAR,USP44,IL7R,PAG1,STAT2,NMI,FLNB,PURB,GZMA,TLR7,HLA-DOB,ELF1,PTPN11,PUM1,FANCD2,TRIM56,RAB2B,ILRUN,TRIM4,USP14,RBM15,BCL2,TRIM26,CD47,UBQLN1,SCART1,ID2,SMAD6,C5AR2,GSDMD,PDGFB,CH25H,EFNB2,BMX,IGSF6,C9,LGALS3,POU4F2,FCAR
GO:BP	negative regulation of biological process	GO:0048519	0.000244462	3.61179	5874	105	RSAD2,ISG20,FABP6,ISG15,IFIT1,MX1,XAF1,ETV7,IRF7,ZNFX1,WNK3,USP18,CBLL1,STAT1,EIF2AK2,PARP14,SSH2,ELK4,CBS,PARP9,IFIH1,CD38,PML,ADAR,USP44,SETX,METTL16,IL7R,PAG1,STAT2,SCML4,ABHD2,HIVEP1,NMI,ZBTB21,USF3,NSD1,HUWE1,SPTBN1,ATF7IP,PURB,GZMA,PHF6,CNOT1,ATAD1,MYCBP2,CDK12,HLA-DOB,ELF1,PTPN11,AMER1,PUM1,UBR1,FANCD2,RNASEL,TNKS,SORL1,TDRD7,PSMF1,PHF8,RBM15B,FEM1A,H1-0,ILRUN,STK4,RBM15,SF3B3,NUAK2,BCL2,T…
GO:BP	positive regulation of type I interferon production	GO:0032481	0.000289557	3.53827	73	9	ISG15,IRF7,RIGI,STAT1,IFIH1,TLR7,PTPN11,TRIM56,RAB2B
GO:BP	regulation of nitrogen compound metabolic process	GO:0051171	0.000312528	3.50511	5440	99	HERC5,ISG15,ETV7,IRF7,AGRN,RIGI,HES4,WNK3,STAT1,EIF2AK2,PARP14,SYNPO2,ELK4,INO80D,PARP9,CD38,PML,ADAR,USP44,SETX,METTL16,NCOA1,IL7R,STAT2,SCML4,HIVEP1,TAF4B,NMI,ZBTB21,USF3,NSD1,ELP3,HUWE1,SLF2,ATF7IP,RASAL2,NCOA3,PURB,GZMA,PHF6,CNOT1,TLR7,MYCBP2,EMSY,CDK12,MAML2,ELF1,PTPN11,AMER1,PUM1,RNASEL,MED6,C2CD3,TNKS,SORL1,PSMF1,PHF8,ASXL2,HEATR1,RBM15B,ELP1,CYFIP2,UTP4,H1-0,STK4,USP14,RBM15,SF3B3,BCL2,TR…
GO:BP	positive regulation of macromolecule metabolic process	GO:0010604	0.000361414	3.442	3420	71	RSAD2,ISG15,IRF7,AGRN,RIGI,WNK3,STAT1,EIF2AK2,PARP14,ELK4,INO80D,PARP9,IFIH1,CD38,PML,ADAR,SETX,METTL16,NCOA1,IL7R,STAT2,HIVEP1,TAF4B,NMI,USF3,NSD1,HUWE1,SLF2,SPTBN1,ATF7IP,NCOA3,CNOT1,TLR7,MYCBP2,CDK12,MAML2,ELF1,PTPN11,AMER1,PUM1,RNASEL,MED6,TNKS,SORL1,TRIM56,PHF8,ASXL2,HEATR1,CYFIP2,RAB2B,STK4,RBM15,SF3B3,BCL2,UBQLN1,PPP1R16B,NSD3,UBE2V1,CCNT1,DCP1A,SCAF8,GSAP,ID2,SMAD6,C1QTNF4,GSDMD,GALR1,RHO…
GO:BP	viral genome replication	GO:0019079	0.000513101	3.2898	128	11	RSAD2,ISG20,ISG15,IFIT1,MX1,ZNFX1,EIF2AK2,IFIH1,ADAR,RNASEL,BCL2
GO:BP	regulation of primary metabolic process	GO:0080090	0.000624182	3.20469	5591	100	HERC5,ISG15,ETV7,IRF7,AGRN,RIGI,HES4,WNK3,STAT1,EIF2AK2,PARP14,SYNPO2,ELK4,INO80D,PARP9,CD38,PML,ADAR,USP44,SETX,METTL16,NCOA1,IL7R,STAT2,SCML4,HIVEP1,TAF4B,NMI,ZBTB21,USF3,NSD1,ELP3,HUWE1,SLF2,ATF7IP,RASAL2,NCOA3,PURB,GZMA,PHF6,CNOT1,TLR7,MYCBP2,EMSY,CDK12,MAML2,ELF1,PTPN11,AMER1,PUM1,RNASEL,MED6,C2CD3,TNKS,SORL1,PSMF1,PHF8,ASXL2,HEATR1,RBM15B,ELP1,CYFIP2,UTP4,H1-0,STK4,USP14,RBM15,SF3B3,BCL2,TR…
GO:BP	macromolecule modification	GO:0043412	0.000631265	3.19979	3262	68	HERC5,ISG15,HERC6,WNK3,USP18,CBLL1,EIF2AK2,PARP14,SYNPO2,SSH2,PARP9,IFIH1,PML,ADAR,USP44,METTL16,PARP11,STAT2,PARP8,NMI,PARP12,NSD1,ELP3,CDKAL1,HUWE1,SLF2,ATF7IP,UBE2G1,TLR7,MYCBP2,CDK12,PTPN11,AMER1,UBR1,RNASEL,MED6,TNKS,TRIM56,SNRK,RBM15B,ELP1,FEM1A,STK4,TRIM4,USP14,SBK1,RBM15,NUAK2,BCL2,TRIM26,UBQLN1,PPP1R16B,UBE2V1,HMG20A,TRMT1L,CCNT1,JADE2,TRIM47,PIGF,GXYLT2,PDGFB,GCNT3,RAB40B,QPCT,BMX,LGALS…
GO:BP	regulation of interferon-beta production	GO:0032648	0.000682158	3.16612	59	8	ISG15,IRF7,RIGI,IFIH1,NMI,TLR7,PTPN11,TRIM56
GO:BP	interferon-beta production	GO:0032608	0.000682158	3.16612	59	8	ISG15,IRF7,RIGI,IFIH1,NMI,TLR7,PTPN11,TRIM56
GO:BP	regulation of gene expression	GO:0010468	0.000694053	3.15861	5526	99	RSAD2,ISG15,XAF1,ETV7,IRF7,AGRN,ZNFX1,RIGI,HES4,STAT1,EIF2AK2,PARP14,ELK4,INO80D,PARP9,IFIH1,CD38,PML,ADAR,SETX,METTL16,NCOA1,IL7R,STAT2,SCML4,HIVEP1,TAF4B,NMI,ZBTB21,USF3,NSD1,ELP3,HUWE1,SPTBN1,ATF7IP,RASAL2,NCOA3,PURB,PHF6,CNOT1,TLR7,MYCBP2,EMSY,CDK12,MAML2,ELF1,PTPN11,PUM1,RNASEL,MED6,TNKS,SORL1,TRIM56,TDRD7,PHF8,ASXL2,HEATR1,RBM15B,ELP1,UTP4,RAB2B,H1-0,ILRUN,TRIM4,RBM15,SF3B3,BCL2,TRIM26,CD47…
GO:BP	positive regulation of interferon-beta production	GO:0032728	0.00087679	3.0571	42	7	ISG15,IRF7,RIGI,IFIH1,TLR7,PTPN11,TRIM56
GO:BP	regulation of cellular metabolic process	GO:0031323	0.00108507	2.96454	6673	113	RSAD2,HERC5,ISG15,XAF1,ETV7,IRF7,AGRN,ZNFX1,RIGI,HES4,WNK3,STAT1,EIF2AK2,PARP14,SYNPO2,ELK4,INO80D,PARP9,IFIH1,CD38,PML,ADAR,SETX,METTL16,NCOA1,IL7R,STAT2,SCML4,HIVEP1,TAF4B,NMI,RAB8A,ZBTB21,USF3,NSD1,ELP3,HUWE1,SLF2,SPTBN1,ATF7IP,RASAL2,NCOA3,PURB,GZMA,PHF6,CNOT1,TLR7,MYCBP2,EMSY,CDK12,MAML2,ELF1,PTPN11,PUM1,RNASEL,MED6,TNKS,SORL1,GNAI3,TRIM56,TDRD7,PHF8,ASXL2,HEATR1,RBM15B,ELP1,UTP4,RAB2B,H1-0,…
GO:BP	viral process	GO:0016032	0.00111937	2.95103	429	19	RSAD2,ISG20,ISG15,IFIT1,MX1,IRF7,ZNFX1,STAT1,EIF2AK2,PARP9,IFIH1,ADAR,RNASEL,CHMP7,BCL2,TRIM26,CCNT1,CH25H,EFNB2
GO:BP	protein modification by small protein conjugation	GO:0032446	0.00127554	2.89431	858	28	HERC5,ISG15,HERC6,CBLL1,IFIH1,PML,USP44,NMI,HUWE1,SLF2,UBE2G1,MYCBP2,AMER1,UBR1,MED6,TNKS,TRIM56,FEM1A,TRIM4,BCL2,TRIM26,UBQLN1,UBE2V1,HMG20A,JADE2,TRIM47,RAB40B,TRIM63
GO:BP	protein modification by small protein conjugation or removal	GO:0070647	0.00151419	2.81982	970	30	HERC5,ISG15,HERC6,USP18,CBLL1,IFIH1,PML,USP44,NMI,HUWE1,SLF2,UBE2G1,MYCBP2,AMER1,UBR1,MED6,TNKS,TRIM56,FEM1A,TRIM4,USP14,BCL2,TRIM26,UBQLN1,UBE2V1,HMG20A,JADE2,TRIM47,RAB40B,TRIM63
GO:BP	positive regulation of response to cytokine stimulus	GO:0060760	0.00164913	2.78275	66	8	IRF7,RIGI,ZBP1,PARP14,PARP9,IFIH1,TRIM56,C1QTNF4
GO:BP	positive regulation of biological process	GO:0048518	0.00169531	2.77075	6250	107	RSAD2,DDX60,ISG15,IFIT1,IRF7,AGRN,ZNFX1,RIGI,ZBP1,WNK3,CBLL1,STAT1,EIF2AK2,PARP14,SYNPO2,SSH2,ELK4,INO80D,PARP9,IFIH1,CD38,PML,ADAR,SETX,METTL16,NCOA1,IL7R,STAT2,HIVEP1,TAF4B,NMI,ATP10A,USF3,NSD1,ELP3,HUWE1,SLF2,SPTBN1,ATF7IP,NCOA3,GZMA,CNOT1,TLR7,ATAD1,MYCBP2,CDK12,MAML2,HLA-DOB,ELF1,PTPN11,AMER1,PUM1,RNASEL,STIM2,MED6,TNKS,SORL1,GNAI3,TRIM56,PHF8,ASXL2,HEATR1,FEM1A,CYFIP2,RAB2B,STK4,UBAP2L,RBM1…
GO:BP	positive regulation of RNA metabolic process	GO:0051254	0.00205282	2.68765	1852	45	IRF7,AGRN,RIGI,STAT1,ELK4,INO80D,PARP9,CD38,PML,SETX,METTL16,NCOA1,STAT2,HIVEP1,TAF4B,USF3,NSD1,ATF7IP,NCOA3,CNOT1,TLR7,CDK12,MAML2,ELF1,PUM1,RNASEL,MED6,TNKS,PHF8,ASXL2,HEATR1,RBM15,SF3B3,NSD3,UBE2V1,CCNT1,DCP1A,SCAF8,ID2,SMAD6,GALR1,RHOQ,PDGFB,KLF5,POU4F2
GO:BP	regulation of macromolecule biosynthetic process	GO:0010556	0.00216029	2.66549	5654	99	RSAD2,ISG15,XAF1,ETV7,IRF7,AGRN,ZNFX1,RIGI,HES4,STAT1,EIF2AK2,PARP14,ELK4,INO80D,PARP9,IFIH1,CD38,PML,ADAR,SETX,METTL16,NCOA1,IL7R,STAT2,SCML4,HIVEP1,TAF4B,NMI,ZBTB21,USF3,NSD1,ELP3,HUWE1,SPTBN1,ATF7IP,RASAL2,NCOA3,PURB,PHF6,CNOT1,TLR7,MYCBP2,EMSY,CDK12,MAML2,ELF1,PTPN11,PUM1,RNASEL,MED6,TNKS,SORL1,TRIM56,TDRD7,PHF8,ASXL2,HEATR1,RBM15B,ELP1,UTP4,RAB2B,H1-0,ILRUN,TRIM4,RBM15,SF3B3,BCL2,TRIM26,CD47…
GO:BP	response to organic substance	GO:0010033	0.00253047	2.5968	2637	57	ISG15,NEFH,IFIT1,MX1,XAF1,IRF7,AGRN,RIGI,ZBP1,CMPK2,USP18,STAT1,EIF2AK2,PARP14,CBS,PARP9,IFIH1,CD38,PML,ADAR,SETX,NCOA1,IL7R,STAT2,ABHD2,PARP8,RAB8A,FLNB,RASAL2,NCOA3,CNOT1,TLR7,PTPN11,UBR1,SORL1,GNAI3,TRIM56,RBM15,BCL2,CD47,ZNF106,GART,CNP,BCL2L2,SMAD6,C1QTNF4,DDIT4,WNT5B,RHOQ,PDGFB,TIFAB,CH25H,KLF5,DPYSL3,TRIM63,POU4F2,FCAR
GO:BP	interferon-alpha production	GO:0032607	0.00288904	2.53925	32	6	IRF7,RIGI,STAT1,IFIH1,NMI,TLR7
GO:BP	regulation of interferon-alpha production	GO:0032647	0.00288904	2.53925	32	6	IRF7,RIGI,STAT1,IFIH1,NMI,TLR7
GO:BP	regulation of immune system process	GO:0002682	0.00291158	2.53587	1512	39	RSAD2,DDX60,ISG15,IRF7,ZNFX1,RIGI,ZBP1,USP18,STAT1,EIF2AK2,PARP14,PARP9,IFIH1,CD38,ADAR,IL7R,PAG1,STAT2,NMI,PURB,TLR7,HLA-DOB,ELF1,PTPN11,PUM1,FANCD2,TRIM56,RBM15,BCL2,CD47,UBQLN1,ID2,C5AR2,EFNB2,BMX,C9,LGALS3,POU4F2,FCAR
GO:BP	regulation of response to stress	GO:0080134	0.00308617	2.51058	1340	36	RSAD2,HERC5,DDX60,ISG15,IRF7,ZNFX1,RIGI,ZBP1,USP18,STAT1,EIF2AK2,PARP14,INO80D,PARP9,IFIH1,PML,ADAR,STAT2,NMI,SLF2,TLR7,PTPN11,PUM1,FANCD2,TRIM56,FEM1A,ILRUN,SF3B3,BCL2,CD47,UBQLN1,UBE2V1,CLASP1,GSDMD,PDGFB,TIFAB
GO:BP	response to stress	GO:0006950	0.00396461	2.4018	3855	74	RSAD2,ISG20,HERC5,DDX60,ISG15,IFIT1,MX1,IRF7,ZNFX1,RIGI,ZBP1,WNK3,USP18,STAT1,GP2,EIF2AK2,ZMAT3,PARP14,IFI44L,INO80D,CBS,PARP9,IFIH1,CD38,PML,ADAR,USP44,SETX,IL7R,STAT2,ABHD2,PARP8,NMI,HUWE1,SLF2,FLNB,TLR7,EMSY,PTPN11,PUM1,FANCD2,RNASEL,TRIM56,FEM1A,RAB2B,ILRUN,TRIM4,USP14,SF3B3,NUAK2,CHMP7,BCL2,TRIM26,CD47,POLA1,CBX5,UBQLN1,UBE2V1,CLASP1,BCL2L2,ID2,SYTL4,SMAD6,C5AR2,DDIT4,GSDMD,PDGFB,TIFAB,CH25H…
GO:BP	regulation of cytokine-mediated signaling pathway	GO:0001959	0.00419441	2.37733	158	11	ISG15,IRF7,ZBP1,USP18,PARP14,PARP9,ADAR,STAT2,PTPN11,TRIM56,C1QTNF4
GO:BP	regulation of response to stimulus	GO:0048583	0.00446146	2.35052	3939	75	RSAD2,HERC5,DDX60,ISG15,IRF7,ZNFX1,RIGI,ZBP1,USP18,STAT1,EIF2AK2,PARP14,INO80D,CBS,PARP9,IFIH1,CD38,PML,ADAR,USP44,NCOA1,IL7R,STAT2,NMI,SLF2,SPTBN1,NCOA3,CNOT1,TLR7,MYCBP2,HLA-DOB,ELF1,PTPN11,AMER1,PUM1,UBR1,FANCD2,C2CD3,TNKS,SORL1,TRIM56,ASXL2,FEM1A,CYFIP2,ILRUN,STK4,USP14,SF3B3,NUAK2,BCL2,CD47,UBQLN1,PPP1R16B,UBE2V1,SIPA1L1,CLASP1,LEMD3,BCL2L2,SMAD6,C1QTNF4,C5AR2,DDIT4,GSDMD,WNT5B,PDGFB,TIFAB,E…
GO:BP	cellular response to organic substance	GO:0071310	0.0045935	2.33786	1971	46	ISG15,NEFH,IFIT1,MX1,IRF7,RIGI,ZBP1,CMPK2,USP18,STAT1,EIF2AK2,PARP14,PARP9,IFIH1,PML,ADAR,SETX,NCOA1,IL7R,STAT2,ABHD2,PARP8,RAB8A,FLNB,NCOA3,CNOT1,PTPN11,UBR1,SORL1,GNAI3,TRIM56,RBM15,BCL2,CD47,ZNF106,BCL2L2,C1QTNF4,DDIT4,WNT5B,RHOQ,PDGFB,TIFAB,KLF5,DPYSL3,POU4F2,FCAR
GO:BP	regulation of cellular biosynthetic process	GO:0031326	0.00627987	2.20205	5781	99	RSAD2,ISG15,XAF1,ETV7,IRF7,AGRN,ZNFX1,RIGI,HES4,STAT1,EIF2AK2,PARP14,ELK4,INO80D,PARP9,IFIH1,CD38,PML,ADAR,SETX,METTL16,NCOA1,IL7R,STAT2,SCML4,HIVEP1,TAF4B,NMI,ZBTB21,USF3,NSD1,ELP3,HUWE1,SPTBN1,ATF7IP,RASAL2,NCOA3,PURB,PHF6,CNOT1,TLR7,MYCBP2,EMSY,CDK12,MAML2,ELF1,PTPN11,PUM1,RNASEL,MED6,TNKS,SORL1,TRIM56,TDRD7,PHF8,ASXL2,HEATR1,RBM15B,ELP1,UTP4,RAB2B,H1-0,ILRUN,TRIM4,RBM15,SF3B3,BCL2,TRIM26,CD47…
GO:BP	activation of immune response	GO:0002253	0.00680528	2.16715	531	20	RSAD2,DDX60,IRF7,ZNFX1,RIGI,ZBP1,EIF2AK2,IFIH1,CD38,NMI,TLR7,ELF1,PUM1,BCL2,CD47,UBQLN1,C5AR2,BMX,C9,LGALS3
GO:BP	positive regulation of cellular metabolic process	GO:0031325	0.00720086	2.14262	3346	66	RSAD2,ISG15,IRF7,AGRN,RIGI,WNK3,STAT1,EIF2AK2,PARP14,ELK4,INO80D,PARP9,IFIH1,CD38,PML,ADAR,SETX,METTL16,NCOA1,IL7R,STAT2,HIVEP1,TAF4B,USF3,NSD1,SLF2,SPTBN1,ATF7IP,NCOA3,CNOT1,TLR7,CDK12,MAML2,ELF1,PTPN11,PUM1,RNASEL,MED6,TNKS,SORL1,GNAI3,TRIM56,PHF8,ASXL2,HEATR1,RAB2B,STK4,RBM15,SF3B3,BCL2,SPTLC2,PPP1R16B,NSD3,UBE2V1,CCNT1,DCP1A,SCAF8,ID2,SMAD6,C1QTNF4,GSDMD,GALR1,RHOQ,PDGFB,KLF5,POU4F2
GO:BP	regulation of biosynthetic process	GO:0009889	0.00814288	2.08922	5813	99	RSAD2,ISG15,XAF1,ETV7,IRF7,AGRN,ZNFX1,RIGI,HES4,STAT1,EIF2AK2,PARP14,ELK4,INO80D,PARP9,IFIH1,CD38,PML,ADAR,SETX,METTL16,NCOA1,IL7R,STAT2,SCML4,HIVEP1,TAF4B,NMI,ZBTB21,USF3,NSD1,ELP3,HUWE1,SPTBN1,ATF7IP,RASAL2,NCOA3,PURB,PHF6,CNOT1,TLR7,MYCBP2,EMSY,CDK12,MAML2,ELF1,PTPN11,PUM1,RNASEL,MED6,TNKS,SORL1,TRIM56,TDRD7,PHF8,ASXL2,HEATR1,RBM15B,ELP1,UTP4,RAB2B,H1-0,ILRUN,TRIM4,RBM15,SF3B3,BCL2,TRIM26,CD47…
GO:BP	positive regulation of macromolecule biosynthetic process	GO:0010557	0.00821983	2.08514	2603	55	RSAD2,ISG15,IRF7,AGRN,RIGI,STAT1,EIF2AK2,ELK4,INO80D,PARP9,IFIH1,CD38,PML,ADAR,SETX,METTL16,NCOA1,IL7R,STAT2,HIVEP1,TAF4B,USF3,NSD1,SPTBN1,ATF7IP,NCOA3,TLR7,CDK12,MAML2,ELF1,PTPN11,RNASEL,MED6,TNKS,SORL1,TRIM56,PHF8,ASXL2,HEATR1,RAB2B,RBM15,SF3B3,NSD3,UBE2V1,CCNT1,SCAF8,ID2,SMAD6,C1QTNF4,GSDMD,GALR1,RHOQ,PDGFB,KLF5,POU4F2
GO:BP	cellular response to cytokine stimulus	GO:0071345	0.00840854	2.07528	839	26	ISG15,NEFH,IFIT1,MX1,IRF7,ZBP1,USP18,STAT1,PARP14,PARP9,IFIH1,PML,ADAR,IL7R,STAT2,FLNB,PTPN11,TRIM56,RBM15,CD47,C1QTNF4,PDGFB,KLF5,DPYSL3,POU4F2,FCAR
GO:BP	positive regulation of DNA-templated transcription	GO:0045893	0.00847738	2.07174	1703	41	IRF7,AGRN,RIGI,STAT1,ELK4,INO80D,PARP9,CD38,PML,SETX,NCOA1,STAT2,HIVEP1,TAF4B,USF3,NSD1,ATF7IP,NCOA3,TLR7,CDK12,MAML2,ELF1,RNASEL,MED6,TNKS,PHF8,ASXL2,HEATR1,RBM15,SF3B3,NSD3,UBE2V1,CCNT1,SCAF8,ID2,SMAD6,GALR1,RHOQ,PDGFB,KLF5,POU4F2
GO:BP	positive regulation of RNA biosynthetic process	GO:1902680	0.00885092	2.05301	1706	41	IRF7,AGRN,RIGI,STAT1,ELK4,INO80D,PARP9,CD38,PML,SETX,NCOA1,STAT2,HIVEP1,TAF4B,USF3,NSD1,ATF7IP,NCOA3,TLR7,CDK12,MAML2,ELF1,RNASEL,MED6,TNKS,PHF8,ASXL2,HEATR1,RBM15,SF3B3,NSD3,UBE2V1,CCNT1,SCAF8,ID2,SMAD6,GALR1,RHOQ,PDGFB,KLF5,POU4F2
GO:BP	viral life cycle	GO:0019058	0.00900342	2.04559	320	15	RSAD2,ISG20,ISG15,IFIT1,MX1,ZNFX1,EIF2AK2,IFIH1,ADAR,RNASEL,CHMP7,BCL2,TRIM26,CH25H,EFNB2
GO:BP	cellular response to chemical stimulus	GO:0070887	0.00951083	2.02178	2683	56	ISG15,NEFH,IFIT1,MX1,IRF7,AGRN,RIGI,ZBP1,WNK3,CMPK2,USP18,STAT1,EIF2AK2,PARP14,CBS,PARP9,IFIH1,PML,ADAR,SETX,NCOA1,IL7R,STAT2,ABHD2,PARP8,RAB8A,FLNB,NCOA3,CNOT1,PTPN11,UBR1,FANCD2,SORL1,GNAI3,TRIM56,RBM15,BCL2,CD47,UBQLN1,ZNF106,BCL2L2,C1QTNF4,C5AR2,DDIT4,WNT5B,RHOQ,PDGFB,TIFAB,CH25H,SYT13,KLF5,AKR1B1,LGALS3,DPYSL3,POU4F2,FCAR
GO:BP	protein auto-ADP-ribosylation	GO:0070213	0.0100205	1.99911	11	4	PARP11,PARP8,PARP12,TNKS
GO:BP	positive regulation of cellular process	GO:0048522	0.0131654	1.88057	5717	97	RSAD2,DDX60,ISG15,IRF7,AGRN,RIGI,ZBP1,WNK3,CBLL1,STAT1,EIF2AK2,PARP14,SYNPO2,SSH2,ELK4,INO80D,PARP9,IFIH1,CD38,PML,ADAR,SETX,METTL16,NCOA1,IL7R,STAT2,HIVEP1,TAF4B,NMI,ATP10A,USF3,NSD1,ELP3,HUWE1,SLF2,SPTBN1,ATF7IP,NCOA3,GZMA,CNOT1,TLR7,ATAD1,CDK12,MAML2,HLA-DOB,ELF1,PTPN11,AMER1,PUM1,RNASEL,STIM2,MED6,TNKS,SORL1,GNAI3,TRIM56,PHF8,ASXL2,HEATR1,CYFIP2,RAB2B,STK4,UBAP2L,RBM15,SF3B3,BCL2,CD47,SPTLC2,…
GO:BP	positive regulation of nucleobase-containing compound metabolic process	GO:0045935	0.0134132	1.87247	2052	46	IRF7,AGRN,RIGI,STAT1,ELK4,INO80D,PARP9,CD38,PML,SETX,METTL16,NCOA1,STAT2,HIVEP1,TAF4B,USF3,NSD1,SLF2,ATF7IP,NCOA3,CNOT1,TLR7,CDK12,MAML2,ELF1,PUM1,RNASEL,MED6,TNKS,PHF8,ASXL2,HEATR1,RBM15,SF3B3,NSD3,UBE2V1,CCNT1,DCP1A,SCAF8,ID2,SMAD6,GALR1,RHOQ,PDGFB,KLF5,POU4F2
GO:BP	regulation of molecular function	GO:0065009	0.0136207	1.8658	1799	42	HERC5,IFIT1,AGRN,RIGI,WNK3,EIF2AK2,SYNPO2,PARP9,PML,ADAR,USP44,NSD1,RASAL2,NCOA3,GZMA,CDK12,STIM2,TNKS,GNAI3,FEM1A,CYFIP2,H1-0,ILRUN,STK4,BCL2,TRIM26,EPB41,UBQLN1,UBE2V1,SIPA1L1,CCNT1,DCP1A,ARAP3,ID2,GALR1,PDGFB,TNNI3,ID1,LGALS3,DIRAS3,POU4F2,ARC
GO:BP	signaling	GO:0023052	0.0153085	1.81507	6447	106	RSAD2,DDX60,ISG15,NEFH,ITGA7,MX1,IRF7,AGRN,RIGI,ZBP1,WNK3,USP18,HSH2D,STAT1,EIF2AK2,PARP14,CBS,PARP9,IFIH1,CD38,PML,ADAR,USP44,SETX,NCOA1,IL7R,PAG1,STAT2,ABHD2,HIVEP1,PARP8,NMI,RAB8A,SPG11,SPTBN1,FLNB,RASAL2,NCOA3,GZMA,CNOT1,TLR7,ATAD1,MAML2,ELF1,PTPN11,AMER1,PUM1,UBR1,FANCD2,C2CD3,TNKS,SORL1,GNAI3,TRIM56,ASXL2,SNRK,NCALD,CYFIP2,STK4,USP14,RBM15,NUAK2,BCL2,CD47,UBQLN1,ZNF106,PPP1R16B,UBE2V1,SIPA1…
GO:BP	positive regulation of nitrogen compound metabolic process	GO:0051173	0.0154198	1.81192	3001	60	IRF7,AGRN,RIGI,WNK3,STAT1,PARP14,ELK4,INO80D,PARP9,CD38,PML,SETX,METTL16,NCOA1,STAT2,HIVEP1,TAF4B,NMI,USF3,NSD1,HUWE1,SLF2,ATF7IP,NCOA3,CNOT1,TLR7,MYCBP2,CDK12,MAML2,ELF1,PTPN11,AMER1,PUM1,RNASEL,MED6,TNKS,SORL1,PHF8,ASXL2,HEATR1,CYFIP2,STK4,RBM15,SF3B3,BCL2,UBQLN1,PPP1R16B,NSD3,UBE2V1,CCNT1,DCP1A,SCAF8,GSAP,ID2,SMAD6,GALR1,RHOQ,PDGFB,KLF5,POU4F2
GO:BP	cell communication	GO:0007154	0.0165011	1.78249	6537	107	RSAD2,DDX60,ISG15,NEFH,ITGA7,MX1,IRF7,AGRN,RIGI,ZBP1,WNK3,USP18,HSH2D,STAT1,EIF2AK2,PARP14,CBS,PARP9,IFIH1,CD38,PML,ADAR,USP44,SETX,NCOA1,IL7R,PAG1,STAT2,ABHD2,HIVEP1,PARP8,NMI,RAB8A,SPG11,SPTBN1,FLNB,RASAL2,NCOA3,GZMA,CNOT1,TLR7,ATAD1,MAML2,ELF1,PTPN11,AMER1,PUM1,UBR1,FANCD2,C2CD3,TNKS,SORL1,GNAI3,TRIM56,ASXL2,SNRK,NCALD,CYFIP2,STK4,USP14,RBM15,NUAK2,BCL2,CD47,UBQLN1,ZNF106,PPP1R16B,UBE2V1,SIPA1…
GO:BP	positive regulation of immune response	GO:0050778	0.018227	1.73928	718	23	RSAD2,DDX60,IRF7,ZNFX1,RIGI,ZBP1,EIF2AK2,PARP9,IFIH1,CD38,NMI,TLR7,HLA-DOB,ELF1,PUM1,TRIM56,BCL2,CD47,UBQLN1,C5AR2,BMX,C9,LGALS3
GO:BP	positive regulation of interferon-alpha production	GO:0032727	0.0196989	1.70556	26	5	IRF7,RIGI,STAT1,IFIH1,TLR7
GO:BP	protein ubiquitination	GO:0016567	0.0198607	1.70201	774	24	HERC5,ISG15,HERC6,CBLL1,USP44,NMI,HUWE1,UBE2G1,MYCBP2,AMER1,UBR1,MED6,TNKS,TRIM56,FEM1A,TRIM4,BCL2,TRIM26,UBQLN1,UBE2V1,JADE2,TRIM47,RAB40B,TRIM63
GO:BP	positive regulation of cellular biosynthetic process	GO:0031328	0.020628	1.68554	2685	55	RSAD2,ISG15,IRF7,AGRN,RIGI,STAT1,EIF2AK2,ELK4,INO80D,PARP9,IFIH1,CD38,PML,ADAR,SETX,METTL16,NCOA1,IL7R,STAT2,HIVEP1,TAF4B,USF3,NSD1,SPTBN1,ATF7IP,NCOA3,TLR7,CDK12,MAML2,ELF1,PTPN11,RNASEL,MED6,TNKS,SORL1,TRIM56,PHF8,ASXL2,HEATR1,RAB2B,RBM15,SF3B3,NSD3,UBE2V1,CCNT1,SCAF8,ID2,SMAD6,C1QTNF4,GSDMD,GALR1,RHOQ,PDGFB,KLF5,POU4F2
GO:BP	protein modification process	GO:0036211	0.0210333	1.67709	3031	60	HERC5,ISG15,HERC6,WNK3,USP18,CBLL1,EIF2AK2,PARP14,SYNPO2,SSH2,PARP9,IFIH1,PML,ADAR,USP44,PARP11,STAT2,PARP8,NMI,PARP12,NSD1,HUWE1,SLF2,UBE2G1,TLR7,MYCBP2,CDK12,PTPN11,AMER1,UBR1,RNASEL,MED6,TNKS,TRIM56,SNRK,FEM1A,STK4,TRIM4,USP14,SBK1,NUAK2,BCL2,TRIM26,UBQLN1,PPP1R16B,UBE2V1,HMG20A,CCNT1,JADE2,TRIM47,PIGF,GXYLT2,PDGFB,GCNT3,RAB40B,QPCT,BMX,LGALS3,TRIM63,DIRAS3
GO:BP	positive regulation of immune system process	GO:0002684	0.0226544	1.64485	1054	29	RSAD2,DDX60,IRF7,ZNFX1,RIGI,ZBP1,EIF2AK2,PARP9,IFIH1,CD38,IL7R,NMI,TLR7,HLA-DOB,ELF1,PTPN11,PUM1,TRIM56,BCL2,CD47,UBQLN1,ID2,C5AR2,EFNB2,BMX,C9,LGALS3,POU4F2,FCAR
GO:BP	cellular response to stimulus	GO:0051716	0.0229186	1.63981	7394	117	RSAD2,DDX60,ISG15,NEFH,ITGA7,IFIT1,MX1,IRF7,AGRN,RIGI,ZBP1,WNK3,CMPK2,USP18,HSH2D,STAT1,EIF2AK2,ZMAT3,PARP14,INO80D,CBS,PARP9,IFIH1,CD38,PML,ADAR,USP44,SETX,NCOA1,IL7R,PAG1,STAT2,ABHD2,HIVEP1,PARP8,NMI,RAB8A,HUWE1,SLF2,SPTBN1,FLNB,RASAL2,NCOA3,GZMA,CNOT1,TLR7,EMSY,MAML2,ELF1,PTPN11,AMER1,PUM1,UBR1,FANCD2,C2CD3,TNKS,SORL1,GNAI3,TRIM56,ASXL2,SNRK,NCALD,CYFIP2,STK4,RBM15,SF3B3,NUAK2,BCL2,CD47,POLA1,…
GO:BP	positive regulation of biosynthetic process	GO:0009891	0.0258757	1.58711	2706	55	RSAD2,ISG15,IRF7,AGRN,RIGI,STAT1,EIF2AK2,ELK4,INO80D,PARP9,IFIH1,CD38,PML,ADAR,SETX,METTL16,NCOA1,IL7R,STAT2,HIVEP1,TAF4B,USF3,NSD1,SPTBN1,ATF7IP,NCOA3,TLR7,CDK12,MAML2,ELF1,PTPN11,RNASEL,MED6,TNKS,SORL1,TRIM56,PHF8,ASXL2,HEATR1,RAB2B,RBM15,SF3B3,NSD3,UBE2V1,CCNT1,SCAF8,ID2,SMAD6,C1QTNF4,GSDMD,GALR1,RHOQ,PDGFB,KLF5,POU4F2
GO:BP	cell differentiation	GO:0030154	0.0294165	1.53141	4366	78	RSAD2,ISG15,NEFH,ITGA7,HERC6,IRF7,AGRN,HES4,STAT1,EIF2AK2,SSH2,CD38,PML,ADAR,USP44,SETX,NCOA1,PARP11,IL7R,ABHD2,TAF4B,RAB8A,USF3,SPG11,ELP3,HUWE1,FLNB,NCOA3,PURB,CNOT1,MYCBP2,CDK12,PTPN11,AMER1,PUM1,FANCD2,RNASEL,SORL1,TDRD7,ASXL2,SNRK,CYFIP2,STK4,RBM15,BCL2,ORC3,PPP1R16B,UBE2V1,SIPA1L1,CLASP1,HMG20A,PSMD11,NUP133,JADE2,CNP,PIEZO1,TRPV2,ID2,SMAD6,HSF4,DDIT4,WNT5B,PDGFB,TIFAB,KLF5,TNNI3,EFNB2,AKR1…
GO:BP	cellular developmental process	GO:0048869	0.0296678	1.52771	4367	78	RSAD2,ISG15,NEFH,ITGA7,HERC6,IRF7,AGRN,HES4,STAT1,EIF2AK2,SSH2,CD38,PML,ADAR,USP44,SETX,NCOA1,PARP11,IL7R,ABHD2,TAF4B,RAB8A,USF3,SPG11,ELP3,HUWE1,FLNB,NCOA3,PURB,CNOT1,MYCBP2,CDK12,PTPN11,AMER1,PUM1,FANCD2,RNASEL,SORL1,TDRD7,ASXL2,SNRK,CYFIP2,STK4,RBM15,BCL2,ORC3,PPP1R16B,UBE2V1,SIPA1L1,CLASP1,HMG20A,PSMD11,NUP133,JADE2,CNP,PIEZO1,TRPV2,ID2,SMAD6,HSF4,DDIT4,WNT5B,PDGFB,TIFAB,KLF5,TNNI3,EFNB2,AKR1…
GO:BP	immune response-regulating signaling pathway	GO:0002764	0.0313266	1.50409	492	18	RSAD2,DDX60,IRF7,RIGI,EIF2AK2,IFIH1,CD38,NMI,TLR7,ELF1,PUM1,BCL2,CD47,UBQLN1,C5AR2,BMX,LGALS3,FCAR
GO:BP	negative regulation of cellular process	GO:0048523	0.0378227	1.42225	5541	93	RSAD2,FABP6,ISG15,XAF1,ETV7,IRF7,ZNFX1,WNK3,USP18,CBLL1,STAT1,EIF2AK2,PARP14,SSH2,ELK4,CBS,PARP9,CD38,PML,ADAR,USP44,SETX,METTL16,IL7R,PAG1,STAT2,SCML4,ABHD2,HIVEP1,NMI,ZBTB21,USF3,NSD1,HUWE1,SPTBN1,ATF7IP,PURB,GZMA,PHF6,CNOT1,ATAD1,CDK12,ELF1,PTPN11,AMER1,PUM1,UBR1,FANCD2,RNASEL,TNKS,SORL1,TDRD7,PHF8,RBM15B,H1-0,ILRUN,STK4,RBM15,NUAK2,BCL2,CD47,CBX5,UBQLN1,PPP1R16B,HELZ,UTP20,TES,CLASP1,HMG20A,L…
GO:BP	regulation of multicellular organismal process	GO:0051239	0.0399433	1.39856	2955	58	RSAD2,ISG15,XAF1,IRF7,AGRN,RIGI,WNK3,STAT1,EIF2AK2,INO80D,IFIH1,CD38,PML,NCOA1,IL7R,PAG1,NMI,USF3,SPTBN1,NCOA3,PURB,CNOT1,TLR7,HLA-DOB,ELF1,PTPN11,FANCD2,SORL1,TRIM56,RAB2B,ILRUN,STK4,RBM15,BCL2,CD47,POLA1,EPB41,PPP1R16B,ALMS1,CLASP1,JADE2,TRPV2,ID2,SMAD6,C1QTNF4,C5AR2,GSDMD,GALR1,PDGFB,TIFAB,TNNI3,EFNB2,PHLDA2,GADD45G,ID1,LGALS3,TRIM63,POU4F2
GO:BP	regulation of cellular component organization	GO:0051128	0.0486617	1.31281	2425	50	ISG15,AGRN,CBLL1,EIF2AK2,SYNPO2,SSH2,INO80D,CD38,PML,USP44,SETX,STAT2,ATP10A,HUWE1,SLF2,SPTBN1,ATF7IP,CNOT1,ATAD1,MYCBP2,PTPN11,TNKS,SORL1,PHF8,CYFIP2,UBAP2L,CHMP7,BCL2,CD47,PPP1R16B,ALMS1,SIPA1L1,CLASP1,JADE2,SCAF8,PIEZO1,BCL2L2,TRPV2,SYTL4,RHOQ,PDGFB,CH25H,KLF5,EFNB2,NEXN,LGALS3,DPYSL3,CSMD3,POU4F2,ARC
GO:BP	developmental process	GO:0032502	0.0515515	1.28776	6453	104	RSAD2,ISG15,NEFH,ITGA7,HERC6,ETV7,IRF7,AGRN,HES4,STAT1,EIF2AK2,SSH2,INO80D,CBS,CD38,PML,ADAR,USP44,SETX,NCOA1,PARP11,IL7R,STAT2,ABHD2,KCNA3,TAF4B,CENPI,RAB8A,ATP10A,USF3,SPG11,ELP3,HUWE1,SPTBN1,FLNB,RASAL2,NCOA3,PURB,PHF6,CNOT1,MYCBP2,CDK12,PTPN11,AMER1,PUM1,FANCD2,RNASEL,MED6,C2CD3,SORL1,TDRD7,PHF8,ASXL2,SNRK,CYFIP2,STK4,RBM15,BCL2,CD47,SPTLC2,ORC3,PPP1R16B,UBE2V1,SIPA1L1,CLASP1,HMG20A,NUP160,GA…
GO:BP	regulation of nucleobase-containing compound metabolic process	GO:0019219	0.05248	1.28001	4063	73	ETV7,IRF7,AGRN,RIGI,HES4,STAT1,EIF2AK2,PARP14,ELK4,INO80D,PARP9,CD38,PML,SETX,METTL16,NCOA1,IL7R,STAT2,SCML4,HIVEP1,TAF4B,ZBTB21,USF3,NSD1,ELP3,SLF2,ATF7IP,NCOA3,PURB,GZMA,PHF6,CNOT1,TLR7,EMSY,CDK12,MAML2,ELF1,PUM1,RNASEL,MED6,TNKS,PHF8,ASXL2,HEATR1,RBM15B,UTP4,H1-0,RBM15,SF3B3,TRIM26,ORC3,CBX5,NSD3,UBE2V1,HMG20A,CCNT1,DCP1A,JADE2,SCAF8,MXD3,ID2,SMAD6,HSF4,DDIT4,GALR1,RHOQ,PDGFB,KLF5,RASD1,ZNF532…
GO:BP	immune response-activating signaling pathway	GO:0002757	0.0545418	1.26327	465	17	RSAD2,DDX60,IRF7,RIGI,EIF2AK2,IFIH1,CD38,NMI,TLR7,ELF1,PUM1,BCL2,CD47,UBQLN1,C5AR2,BMX,LGALS3
GO:BP	regulation of cytokine production	GO:0001817	0.0584417	1.23328	773	23	RSAD2,ISG15,XAF1,IRF7,RIGI,STAT1,EIF2AK2,IFIH1,PML,NMI,SPTBN1,TLR7,ELF1,PTPN11,SORL1,TRIM56,RAB2B,ILRUN,CD47,POLA1,C1QTNF4,C5AR2,GSDMD
GO:BP	positive regulation of defense response	GO:0031349	0.0640666	1.19337	471	17	RSAD2,DDX60,IRF7,ZNFX1,RIGI,ZBP1,EIF2AK2,PARP9,IFIH1,NMI,TLR7,PUM1,TRIM56,FEM1A,CD47,UBQLN1,GSDMD
GO:BP	cytokine production	GO:0001816	0.0658603	1.18138	779	23	RSAD2,ISG15,XAF1,IRF7,RIGI,STAT1,EIF2AK2,IFIH1,PML,NMI,SPTBN1,TLR7,ELF1,PTPN11,SORL1,TRIM56,RAB2B,ILRUN,CD47,POLA1,C1QTNF4,C5AR2,GSDMD
GO:BP	signal transduction	GO:0007165	0.081138	1.09078	5959	97	RSAD2,DDX60,ISG15,ITGA7,MX1,IRF7,AGRN,RIGI,ZBP1,WNK3,USP18,HSH2D,STAT1,EIF2AK2,PARP14,CBS,PARP9,IFIH1,CD38,PML,ADAR,USP44,SETX,NCOA1,IL7R,PAG1,STAT2,ABHD2,HIVEP1,PARP8,NMI,SPTBN1,FLNB,RASAL2,NCOA3,GZMA,CNOT1,TLR7,MAML2,ELF1,PTPN11,AMER1,PUM1,UBR1,FANCD2,C2CD3,TNKS,SORL1,GNAI3,TRIM56,ASXL2,SNRK,NCALD,CYFIP2,STK4,RBM15,NUAK2,BCL2,CD47,UBQLN1,ZNF106,PPP1R16B,UBE2V1,SIPA1L1,LEMD3,JADE2,BCL2L2,ARAP3,S…
GO:BP	adipose tissue development	GO:0060612	0.0910855	1.04055	57	6	NCOA1,RASAL2,AMER1,SORL1,SPTLC2,POU4F2
GO:BP	positive regulation of innate immune response	GO:0045089	0.0923511	1.03456	345	14	RSAD2,DDX60,IRF7,ZNFX1,RIGI,ZBP1,EIF2AK2,PARP9,IFIH1,NMI,TLR7,PUM1,TRIM56,UBQLN1
GO:BP	positive regulation of cytokine-mediated signaling pathway	GO:0001961	0.110959	0.954838	59	6	IRF7,ZBP1,PARP14,PARP9,TRIM56,C1QTNF4
GO:BP	cytokine-mediated signaling pathway	GO:0019221	0.130907	0.883038	499	17	ISG15,MX1,IRF7,ZBP1,USP18,STAT1,PARP14,PARP9,IFIH1,ADAR,IL7R,STAT2,PTPN11,TRIM56,RBM15,C1QTNF4,PDGFB
GO:BP	regulation of DNA-templated transcription	GO:0006355	0.140699	0.85171	3446	63	ETV7,IRF7,AGRN,RIGI,HES4,STAT1,EIF2AK2,PARP14,ELK4,INO80D,PARP9,CD38,PML,SETX,NCOA1,STAT2,SCML4,HIVEP1,TAF4B,ZBTB21,USF3,NSD1,ELP3,ATF7IP,NCOA3,PURB,PHF6,CNOT1,TLR7,EMSY,CDK12,MAML2,ELF1,RNASEL,MED6,TNKS,PHF8,ASXL2,HEATR1,UTP4,RBM15,SF3B3,TRIM26,CBX5,NSD3,UBE2V1,HMG20A,CCNT1,JADE2,SCAF8,MXD3,ID2,SMAD6,HSF4,GALR1,RHOQ,PDGFB,KLF5,RASD1,ZNF532,SNAI3,ID1,POU4F2
GO:BP	intracellular receptor signaling pathway	GO:0030522	0.154504	0.811059	362	14	RSAD2,DDX60,IRF7,RIGI,EIF2AK2,IFIH1,PML,NCOA1,CNOT1,TLR7,PUM1,ASXL2,UBQLN1,POU4F2
GO:BP	cytoplasmic pattern recognition receptor signaling pathway	GO:0002753	0.156182	0.806369	156	9	RSAD2,DDX60,IRF7,RIGI,EIF2AK2,IFIH1,TLR7,PUM1,UBQLN1
GO:BP	regulation of RNA biosynthetic process	GO:2001141	0.164261	0.784466	3464	63	ETV7,IRF7,AGRN,RIGI,HES4,STAT1,EIF2AK2,PARP14,ELK4,INO80D,PARP9,CD38,PML,SETX,NCOA1,STAT2,SCML4,HIVEP1,TAF4B,ZBTB21,USF3,NSD1,ELP3,ATF7IP,NCOA3,PURB,PHF6,CNOT1,TLR7,EMSY,CDK12,MAML2,ELF1,RNASEL,MED6,TNKS,PHF8,ASXL2,HEATR1,UTP4,RBM15,SF3B3,TRIM26,CBX5,NSD3,UBE2V1,HMG20A,CCNT1,JADE2,SCAF8,MXD3,ID2,SMAD6,HSF4,GALR1,RHOQ,PDGFB,KLF5,RASD1,ZNF532,SNAI3,ID1,POU4F2
GO:BP	negative regulation of type I interferon-mediated signaling pathway	GO:0060339	0.166057	0.779742	21	4	ISG15,USP18,ADAR,STAT2
GO:BP	regulation of RNA metabolic process	GO:0051252	0.173068	0.761783	3763	67	ETV7,IRF7,AGRN,RIGI,HES4,STAT1,EIF2AK2,PARP14,ELK4,INO80D,PARP9,CD38,PML,SETX,METTL16,NCOA1,STAT2,SCML4,HIVEP1,TAF4B,ZBTB21,USF3,NSD1,ELP3,ATF7IP,NCOA3,PURB,PHF6,CNOT1,TLR7,EMSY,CDK12,MAML2,ELF1,PUM1,RNASEL,MED6,TNKS,PHF8,ASXL2,HEATR1,RBM15B,UTP4,RBM15,SF3B3,TRIM26,CBX5,NSD3,UBE2V1,HMG20A,CCNT1,DCP1A,JADE2,SCAF8,MXD3,ID2,SMAD6,HSF4,GALR1,RHOQ,PDGFB,KLF5,RASD1,ZNF532,SNAI3,ID1,POU4F2
GO:BP	activation of innate immune response	GO:0002218	0.185761	0.731046	279	12	RSAD2,DDX60,IRF7,ZNFX1,RIGI,ZBP1,EIF2AK2,IFIH1,NMI,TLR7,PUM1,UBQLN1
GO:BP	positive regulation of response to biotic stimulus	GO:0002833	0.189172	0.723143	369	14	RSAD2,DDX60,IRF7,ZNFX1,RIGI,ZBP1,EIF2AK2,PARP9,IFIH1,NMI,TLR7,PUM1,TRIM56,UBQLN1
GO:BP	regulation of defense response to virus	GO:0050688	0.209305	0.679221	66	6	HERC5,RIGI,STAT1,PARP9,PML,ILRUN
GO:BP	regulation of binding	GO:0051098	0.231526	0.6354	243	11	IFIT1,PARP9,NSD1,GZMA,TNKS,H1-0,ILRUN,STK4,EPB41,PDGFB,POU4F2
GO:BP	cell surface receptor signaling pathway	GO:0007166	0.258839	0.58697	2799	53	ISG15,ITGA7,MX1,IRF7,ZBP1,USP18,STAT1,PARP14,PARP9,IFIH1,CD38,PML,ADAR,SETX,IL7R,STAT2,HIVEP1,NMI,SPTBN1,MAML2,ELF1,PTPN11,AMER1,FANCD2,C2CD3,TNKS,SORL1,TRIM56,CYFIP2,STK4,RBM15,BCL2,CD47,ZNF106,SIPA1L1,LEMD3,JADE2,BCL2L2,SMAD6,C1QTNF4,C5AR2,DDIT4,WNT5B,RHOQ,PDGFB,TIFAB,EFNB2,BMX,IGSF6,ID1,LGALS3,FMOD,FCAR
GO:BP	anatomical structure development	GO:0048856	0.275455	0.559949	5899	94	RSAD2,ISG15,NEFH,ITGA7,HERC6,ETV7,IRF7,AGRN,HES4,STAT1,EIF2AK2,INO80D,CBS,CD38,PML,ADAR,USP44,SETX,NCOA1,IL7R,STAT2,ABHD2,KCNA3,TAF4B,RAB8A,ATP10A,USF3,SPG11,ELP3,HUWE1,SPTBN1,FLNB,RASAL2,NCOA3,PURB,PHF6,CNOT1,MYCBP2,PTPN11,AMER1,FANCD2,C2CD3,SORL1,TDRD7,PHF8,ASXL2,SNRK,CYFIP2,STK4,RBM15,BCL2,CD47,SPTLC2,ORC3,PPP1R16B,SIPA1L1,CLASP1,HMG20A,NUP160,GART,NUP133,JADE2,CNP,PIEZO1,BCL2L2,TRPV2,ID2,SMAD…
GO:BP	RNA biosynthetic process	GO:0032774	0.279692	0.553319	3601	64	ETV7,IRF7,AGRN,RIGI,HES4,STAT1,EIF2AK2,PARP14,ELK4,INO80D,PARP9,CD38,PML,SETX,NCOA1,STAT2,SCML4,HIVEP1,TAF4B,ZBTB21,USF3,NSD1,ELP3,ATF7IP,NCOA3,PURB,PHF6,CNOT1,TLR7,EMSY,CDK12,MAML2,ELF1,RNASEL,MED6,TNKS,PHF8,ASXL2,HEATR1,UTP4,RBM15,SF3B3,TRIM26,POLA1,CBX5,NSD3,UBE2V1,HMG20A,CCNT1,JADE2,SCAF8,MXD3,ID2,SMAD6,HSF4,GALR1,RHOQ,PDGFB,KLF5,RASD1,ZNF532,SNAI3,ID1,POU4F2
GO:BP	anatomical structure morphogenesis	GO:0009653	0.328352	0.483661	2684	51	NEFH,ITGA7,ETV7,STAT1,CBS,PML,NCOA1,IL7R,STAT2,RAB8A,ATP10A,SPG11,HUWE1,SPTBN1,FLNB,CNOT1,MYCBP2,PTPN11,FANCD2,C2CD3,TDRD7,ASXL2,CYFIP2,STK4,RBM15,BCL2,CD47,PPP1R16B,SIPA1L1,CLASP1,JADE2,CNP,TRPV2,ID2,SMAD6,CCM2L,STRIP2,WNT5B,RELT,RHOQ,TIFAB,KLF5,TNNI3,GCNT3,EFNB2,PHLDA2,NEXN,ID1,GFRA3,POU4F2,ARC
GO:BP	protein metabolic process	GO:0019538	0.344036	0.463396	4912	81	HERC5,ISG15,HERC6,RIGI,WNK3,USP18,CBLL1,EIF2AK2,PARP14,SYNPO2,SSH2,PARP9,IFIH1,PML,ADAR,USP44,PARP11,STAT2,PARP8,NMI,PARP12,NSD1,ELP3,CDKAL1,HUWE1,SLF2,UBE2G1,RASAL2,GZMA,CNOT1,TLR7,MYCBP2,CDK12,PTPN11,AMER1,PUM1,UBR1,RNASEL,MED6,C2CD3,TNKS,SORL1,TRIM56,TTC1,PSMF1,SNRK,ELP1,FEM1A,CYFIP2,STK4,TRIM4,USP14,SBK1,SF3B3,NUAK2,CHMP7,BCL2,TRIM26,UBQLN1,PPP1R16B,UBE2V1,HMG20A,CCNT1,PSMD11,JADE2,NFU1,UBXN1…
GO:BP	DNA-templated transcription	GO:0006351	0.390739	0.408113	3569	63	ETV7,IRF7,AGRN,RIGI,HES4,STAT1,EIF2AK2,PARP14,ELK4,INO80D,PARP9,CD38,PML,SETX,NCOA1,STAT2,SCML4,HIVEP1,TAF4B,ZBTB21,USF3,NSD1,ELP3,ATF7IP,NCOA3,PURB,PHF6,CNOT1,TLR7,EMSY,CDK12,MAML2,ELF1,RNASEL,MED6,TNKS,PHF8,ASXL2,HEATR1,UTP4,RBM15,SF3B3,TRIM26,CBX5,NSD3,UBE2V1,HMG20A,CCNT1,JADE2,SCAF8,MXD3,ID2,SMAD6,HSF4,GALR1,RHOQ,PDGFB,KLF5,RASD1,ZNF532,SNAI3,ID1,POU4F2
GO:BP	MDA-5 signaling pathway	GO:0039530	0.440581	0.355974	11	3	DDX60,IRF7,IFIH1
GO:BP	response to chemical	GO:0042221	0.443665	0.352945	3957	68	ISG15,NEFH,IFIT1,MX1,XAF1,IRF7,AGRN,RIGI,ZBP1,WNK3,CMPK2,USP18,STAT1,EIF2AK2,PARP14,CBS,PARP9,IFIH1,CD38,PML,ADAR,SETX,NCOA1,IL7R,STAT2,ABHD2,PARP8,RAB8A,FLNB,RASAL2,NCOA3,CNOT1,TLR7,MYCBP2,PTPN11,UBR1,FANCD2,SORL1,GNAI3,TRIM56,USP14,RBM15,BCL2,CD47,UBQLN1,ZNF106,GART,CCNT1,CNP,BCL2L2,SMAD6,C1QTNF4,C5AR2,DDIT4,WNT5B,RHOQ,PDGFB,TIFAB,CH25H,SYT13,KLF5,EFNB2,AKR1B1,LGALS3,DPYSL3,TRIM63,POU4F2,FCAR
GO:BP	positive regulation of response to external stimulus	GO:0032103	0.473078	0.325067	609	18	RSAD2,DDX60,IRF7,ZNFX1,RIGI,ZBP1,EIF2AK2,PARP9,IFIH1,NMI,TLR7,PUM1,TRIM56,FEM1A,CD47,UBQLN1,GSDMD,PDGFB
GO:BP	regulation of protein metabolic process	GO:0051246	0.485256	0.314029	2102	42	HERC5,ISG15,RIGI,WNK3,EIF2AK2,PARP14,SYNPO2,PARP9,PML,ADAR,USP44,STAT2,NMI,NSD1,ELP3,HUWE1,RASAL2,CNOT1,TLR7,MYCBP2,CDK12,PTPN11,AMER1,PUM1,C2CD3,SORL1,PSMF1,ELP1,CYFIP2,STK4,USP14,SF3B3,BCL2,UBQLN1,PPP1R16B,UBE2V1,HMG20A,CCNT1,GSAP,PDGFB,LGALS3,DIRAS3
GO:BP	RNA modification	GO:0009451	0.500702	0.30042	182	9	CBLL1,ADAR,METTL16,ELP3,CDKAL1,RBM15B,ELP1,RBM15,TRMT1L
GO:BP	negative regulation of response to biotic stimulus	GO:0002832	0.597051	0.223989	112	7	ISG15,USP18,PARP14,ADAR,STAT2,NMI,ILRUN
GO:BP	regulation of DNA binding	GO:0051101	0.605906	0.217595	80	6	NSD1,GZMA,TNKS,H1-0,ILRUN,POU4F2
GO:BP	multicellular organismal process	GO:0032501	0.651825	0.185869	7669	114	RSAD2,ISG15,NEFH,ITGA7,XAF1,IRF7,AGRN,RIGI,HES4,WNK3,STAT1,GP2,EIF2AK2,SSH2,INO80D,CBS,IFIH1,CD38,PML,ADAR,USP44,SETX,NCOA1,PARP11,IL7R,PAG1,ABHD2,KCNA3,TAF4B,CCDC50,NMI,RAB8A,USF3,SPG11,ELP3,SPTBN1,RASAL2,NCOA3,PURB,PHF6,CNOT1,TLR7,ATAD1,MYCBP2,HLA-DOB,ELF1,PTPN11,AMER1,PUM1,FANCD2,MED6,C2CD3,SORL1,TRIM56,TDRD7,PHF8,NCALD,CYFIP2,RAB2B,ILRUN,STK4,UBAP2L,RBM15,BCL2,CD47,POLA1,ORC3,EPB41,PPP1R16B,A…
GO:BP	negative regulation of nitrogen compound metabolic process	GO:0051172	0.663129	0.178402	2202	43	ISG15,ETV7,IRF7,STAT1,EIF2AK2,PARP14,ELK4,PARP9,CD38,PML,ADAR,USP44,METTL16,SCML4,HIVEP1,ZBTB21,NSD1,ATF7IP,PURB,GZMA,PHF6,CNOT1,MYCBP2,TNKS,SORL1,PSMF1,H1-0,SF3B3,CBX5,PPP1R16B,HMG20A,SCAF8,MXD3,ID2,HSF4,DDIT4,PDGFB,KLF5,RASD1,SNAI3,ID1,LGALS3,POU4F2
GO:BP	regulation of cellular component biogenesis	GO:0044087	0.668281	0.175041	971	24	ISG15,AGRN,EIF2AK2,SYNPO2,SSH2,SLF2,SPTBN1,ATF7IP,CNOT1,MYCBP2,PTPN11,SORL1,CYFIP2,UBAP2L,CHMP7,CD47,PPP1R16B,ALMS1,CLASP1,PIEZO1,RHOQ,KLF5,LGALS3,DPYSL3
GO:BP	negative regulation of innate immune response	GO:0045824	0.692751	0.159423	82	6	ISG15,USP18,PARP14,ADAR,STAT2,NMI
GO:BP	regulation of termination of RNA polymerase II transcription, poly(A)-coupled	GO:2000804	0.748762	0.125656	3	2	SETX,SCAF8
GO:BP	tRNA wobble base 5-methoxycarbonylmethyl-2-thiouridinylation	GO:0002926	0.748762	0.125656	3	2	ELP3,ELP1
GO:BP	termination of RNA polymerase II transcription, poly(A)-coupled	GO:0030846	0.748762	0.125656	3	2	SETX,SCAF8
GO:BP	regulation of protein modification process	GO:0031399	0.799825	0.0970052	1229	28	HERC5,ISG15,WNK3,PARP14,SYNPO2,PARP9,PML,ADAR,USP44,STAT2,NMI,NSD1,HUWE1,TLR7,MYCBP2,CDK12,PTPN11,AMER1,STK4,BCL2,UBQLN1,PPP1R16B,UBE2V1,HMG20A,CCNT1,PDGFB,LGALS3,DIRAS3
GO:BP	regulation of calcium ion transport	GO:0051924	0.93613	0.0286637	241	10	WNK3,PML,SPG11,STIM2,BCL2,EPB41,UBQLN1,TRPV2,PDGFB,LGALS3
GO:BP	pattern recognition receptor signaling pathway	GO:0002221	0.93613	0.0286637	241	10	RSAD2,DDX60,IRF7,RIGI,EIF2AK2,IFIH1,NMI,TLR7,PUM1,UBQLN1
GO:BP	regulation of developmental process	GO:0050793	0.996569	0.00149259	2455	46	ISG15,ITGA7,IRF7,AGRN,STAT1,EIF2AK2,INO80D,PML,NCOA1,IL7R,STAT2,ATP10A,USF3,HUWE1,NCOA3,PURB,CNOT1,MYCBP2,CDK12,PTPN11,FANCD2,SORL1,ASXL2,STK4,RBM15,BCL2,PPP1R16B,SIPA1L1,CLASP1,HMG20A,JADE2,PIEZO1,TRPV2,ID2,SMAD6,STRIP2,WNT5B,RHOQ,PDGFB,TIFAB,KLF5,EFNB2,PHLDA2,CSMD3,POU4F2,ARC
GO:BP	astrocyte differentiation	GO:0048708	1	0	86	2	PTPN11,ID2
GO:BP	tissue morphogenesis	GO:0048729	1	0	611	11	STAT1,PML,C2CD3,STK4,RBM15,BCL2,CLASP1,WNT5B,TNNI3,GCNT3,EFNB2
GO:BP	regulation of smooth muscle cell proliferation	GO:0048660	1	0	139	3	STAT1,ID2,PDGFB
GO:BP	positive regulation of smooth muscle cell proliferation	GO:0048661	1	0	85	3	STAT1,ID2,PDGFB
GO:BP	polyol biosynthetic process	GO:0046173	1	0	60	1	SPTLC2
GO:BP	positive regulation of astrocyte differentiation	GO:0048711	1	0	12	1	ID2
GO:BP	neuron fate commitment	GO:0048663	1	0	73	1	ID2
GO:BP	oligodendrocyte differentiation	GO:0048709	1	0	107	1	CNP
GO:BP	glyceraldehyde-3-phosphate biosynthetic process	GO:0046166	1	0	4	1	SLC25A10
GO:BP	skeletal system morphogenesis	GO:0048705	1	0	234	2	CBS,TIFAB
GO:BP	regulation of astrocyte differentiation	GO:0048710	1	0	29	1	ID2
GO:BP	generation of neurons	GO:0048699	1	0	1514	27	NEFH,AGRN,CD38,SETX,NCOA1,RAB8A,SPG11,ELP3,MYCBP2,PTPN11,CYFIP2,BCL2,SIPA1L1,HMG20A,JADE2,CNP,TRPV2,ID2,DDIT4,WNT5B,EFNB2,NEXN,DPYSL3,CSMD3,GFRA3,POU4F2,ARC
GO:BP	neuron development	GO:0048666	1	0	1167	21	NEFH,AGRN,CD38,SETX,RAB8A,SPG11,MYCBP2,PTPN11,CYFIP2,BCL2,SIPA1L1,JADE2,CNP,TRPV2,EFNB2,NEXN,DPYSL3,CSMD3,GFRA3,POU4F2,ARC
GO:BP	response to axon injury	GO:0048678	1	0	80	2	BCL2,DPYSL3
GO:BP	cell morphogenesis involved in neuron differentiation	GO:0048667	1	0	597	15	NEFH,RAB8A,SPG11,MYCBP2,PTPN11,CYFIP2,BCL2,SIPA1L1,CNP,TRPV2,EFNB2,NEXN,GFRA3,POU4F2,ARC
GO:BP	axon extension	GO:0048675	1	0	124	3	SPG11,TRPV2,POU4F2
GO:BP	alcohol biosynthetic process	GO:0046165	1	0	135	1	SPTLC2
GO:BP	smooth muscle cell proliferation	GO:0048659	1	0	143	3	STAT1,ID2,PDGFB
GO:BP	retinal cell programmed cell death	GO:0046666	1	0	7	1	BCL2
GO:BP	muscle organ morphogenesis	GO:0048644	1	0	78	1	TNNI3
GO:BP	embryonic digestive tract morphogenesis	GO:0048557	1	0	17	1	ID2
GO:BP	embryonic organ morphogenesis	GO:0048562	1	0	305	3	C2CD3,ID2,TIFAB
GO:BP	digestive tract development	GO:0048565	1	0	134	3	BCL2,ID2,KLF5
GO:BP	embryonic digestive tract development	GO:0048566	1	0	33	1	ID2
GO:BP	embryonic organ development	GO:0048568	1	0	463	7	NCOA1,C2CD3,STK4,ID2,PDGFB,TIFAB,PHLDA2
GO:BP	positive regulation of JNK cascade	GO:0046330	1	0	94	1	GADD45G
GO:BP	regulation of JNK cascade	GO:0046328	1	0	138	1	GADD45G
GO:BP	positive regulation of glucose import	GO:0046326	1	0	36	4	PTPN11,RNASEL,RHOQ,POU4F2
GO:BP	regulation of glucose import	GO:0046324	1	0	56	4	PTPN11,RNASEL,RHOQ,POU4F2
GO:BP	glucose import	GO:0046323	1	0	74	4	PTPN11,RNASEL,RHOQ,POU4F2
GO:BP	positive regulation of response to stimulus	GO:0048584	1	0	2274	42	RSAD2,DDX60,IRF7,ZNFX1,RIGI,ZBP1,EIF2AK2,PARP14,INO80D,PARP9,IFIH1,CD38,PML,IL7R,NMI,SLF2,TLR7,HLA-DOB,ELF1,PTPN11,AMER1,PUM1,TNKS,SORL1,TRIM56,ASXL2,FEM1A,CYFIP2,STK4,BCL2,CD47,UBQLN1,UBE2V1,C1QTNF4,C5AR2,GSDMD,WNT5B,PDGFB,BMX,GADD45G,C9,LGALS3
GO:BP	negative regulation of response to stimulus	GO:0048585	1	0	1648	27	ISG15,USP18,STAT1,PARP14,ADAR,IL7R,STAT2,NMI,CNOT1,ELF1,AMER1,UBR1,SORL1,FEM1A,ILRUN,STK4,NUAK2,BCL2,UBQLN1,CLASP1,LEMD3,BCL2L2,SMAD6,C5AR2,DDIT4,PDGFB,LGALS3
GO:BP	developmental cell growth	GO:0048588	1	0	233	5	SPG11,CYFIP2,JADE2,TRPV2,POU4F2
GO:BP	anatomical structure formation involved in morphogenesis	GO:0048646	1	0	1183	16	ITGA7,STAT1,PML,SPTBN1,CNOT1,PTPN11,STK4,RBM15,CD47,PPP1R16B,CLASP1,RELT,TIFAB,KLF5,EFNB2,ID1
GO:BP	developmental growth	GO:0048589	1	0	667	13	AGRN,SPG11,RASAL2,MYCBP2,PTPN11,CYFIP2,STK4,BCL2,JADE2,TRPV2,KLF5,PHLDA2,POU4F2
GO:BP	camera-type eye morphogenesis	GO:0048593	1	0	132	1	TDRD7
GO:BP	embryonic morphogenesis	GO:0048598	1	0	617	8	ITGA7,NCOA1,C2CD3,STK4,CLASP1,ID2,WNT5B,TIFAB
GO:BP	oocyte development	GO:0048599	1	0	62	2	TDRD7,BCL2
GO:BP	reproductive structure development	GO:0048608	1	0	311	5	NCOA1,PTPN11,BCL2,BCL2L2,TIFAB
GO:BP	multicellular organismal reproductive process	GO:0048609	1	0	929	15	SSH2,CBS,SETX,NCOA1,PARP11,ABHD2,TAF4B,PTPN11,PUM1,FANCD2,TDRD7,BCL2,BCL2L2,DIRAS3,POU4F2
GO:BP	nitric oxide metabolic process	GO:0046209	1	0	76	1	CD47
GO:BP	regulation of muscle organ development	GO:0048634	1	0	24	1	TIFAB
GO:BP	nucleobase biosynthetic process	GO:0046112	1	0	18	1	GART
GO:BP	positive regulation of developmental growth	GO:0048639	1	0	165	4	AGRN,BCL2,TRPV2,POU4F2
GO:BP	aldehyde biosynthetic process	GO:0046184	1	0	18	1	SLC25A10
GO:BP	negative regulation of developmental growth	GO:0048640	1	0	108	1	STK4
GO:BP	regulation of skeletal muscle tissue development	GO:0048641	1	0	26	1	BCL2
GO:BP	positive regulation of skeletal muscle tissue development	GO:0048643	1	0	21	1	BCL2
GO:BP	eye morphogenesis	GO:0048592	1	0	167	2	TDRD7,BCL2
GO:BP	regulation of developmental growth	GO:0048638	1	0	322	6	AGRN,MYCBP2,STK4,BCL2,TRPV2,POU4F2
GO:BP	adenine metabolic process	GO:0046083	1	0	3	1	GART
GO:BP	system development	GO:0048731	1	0	3973	61	NEFH,AGRN,HES4,STAT1,CBS,CD38,PML,ADAR,SETX,NCOA1,IL7R,KCNA3,RAB8A,SPG11,ELP3,SPTBN1,MYCBP2,PTPN11,AMER1,FANCD2,C2CD3,SORL1,TDRD7,PHF8,CYFIP2,STK4,RBM15,BCL2,CD47,ORC3,PPP1R16B,SIPA1L1,HMG20A,NUP160,GART,NUP133,JADE2,CNP,BCL2L2,TRPV2,ID2,SMAD6,HSF4,CCM2L,DDIT4,WNT5B,HSD11B1,PDGFB,TIFAB,KLF5,TNNI3,GCNT3,EFNB2,AKR1B1,NEXN,ID1,DPYSL3,CSMD3,GFRA3,POU4F2,ARC
GO:BP	brain morphogenesis	GO:0048854	1	0	39	1	FANCD2
GO:BP	negative regulation of nucleotide metabolic process	GO:0045980	1	0	26	1	DDIT4
GO:BP	negative regulation of translational initiation	GO:0045947	1	0	22	1	PML
GO:BP	positive regulation of transcription by RNA polymerase II	GO:0045944	1	0	1253	27	IRF7,AGRN,RIGI,STAT1,ELK4,SETX,NCOA1,STAT2,HIVEP1,TAF4B,USF3,NCOA3,TLR7,CDK12,MAML2,ELF1,RNASEL,MED6,TNKS,PHF8,ASXL2,RBM15,CCNT1,GALR1,RHOQ,KLF5,POU4F2
GO:BP	positive regulation of transcription by RNA polymerase I	GO:0045943	1	0	35	2	PHF8,HEATR1
GO:BP	negative regulation of steroid metabolic process	GO:0045939	1	0	28	1	CH25H
GO:BP	positive regulation of phosphate metabolic process	GO:0045937	1	0	705	8	WNK3,PARP14,PARP9,PTPN11,STK4,BCL2,PPP1R16B,PDGFB
GO:BP	neural nucleus development	GO:0048857	1	0	69	2	BCL2,CNP
GO:BP	cell projection morphogenesis	GO:0048858	1	0	676	16	NEFH,RAB8A,SPG11,MYCBP2,PTPN11,CYFIP2,BCL2,SIPA1L1,JADE2,CNP,TRPV2,EFNB2,NEXN,GFRA3,POU4F2,ARC
GO:BP	stem cell differentiation	GO:0048863	1	0	245	5	EIF2AK2,CDK12,PUM1,BCL2,PSMD11
GO:BP	stem cell development	GO:0048864	1	0	87	1	BCL2
GO:BP	negative regulation of phosphate metabolic process	GO:0045936	1	0	355	6	PARP14,ADAR,PPP1R16B,DDIT4,PDGFB,LGALS3
GO:BP	cell motility	GO:0048870	1	0	1709	30	ITGA7,RIGI,CBLL1,GP2,SYNPO2,SSH2,PARP9,PML,ABHD2,ELP3,PTPN11,SORL1,STK4,BCL2,CD47,CLASP1,STRIP2,C5AR2,DDIT4,WNT5B,PDGFB,CH25H,EFNB2,PHLDA2,NEXN,ID1,LGALS3,DPYSL3,GFRA3,ARC
GO:BP	multicellular organismal-level homeostasis	GO:0048871	1	0	806	18	ISG15,WNK3,STAT1,CD38,ADAR,IL7R,RASAL2,PTPN11,SORL1,UBAP2L,BCL2,ALMS1,TRPV2,ID2,AKR1B1,GADD45G,ID1,FCAR
GO:BP	homeostasis of number of cells	GO:0048872	1	0	321	9	ISG15,STAT1,ADAR,IL7R,PTPN11,UBAP2L,BCL2,ID2,FCAR
GO:BP	homeostasis of number of cells within a tissue	GO:0048873	1	0	36	2	PTPN11,BCL2
GO:BP	negative regulation of nucleobase-containing compound metabolic process	GO:0045934	1	0	1588	33	ETV7,IRF7,STAT1,PARP14,ELK4,PARP9,CD38,PML,METTL16,SCML4,HIVEP1,ZBTB21,NSD1,ATF7IP,PURB,GZMA,PHF6,CNOT1,TNKS,H1-0,CBX5,HMG20A,SCAF8,MXD3,ID2,HSF4,DDIT4,PDGFB,KLF5,RASD1,SNAI3,ID1,POU4F2
GO:BP	chemical homeostasis	GO:0048878	1	0	1031	8	WNK3,PML,PTPN11,STIM2,SLC30A7,BCL2,TNNI3,AKR1B1
GO:BP	positive regulation of mitotic cell cycle	GO:0045931	1	0	120	1	PTPN11
GO:BP	sensory system development	GO:0048880	1	0	412	5	TDRD7,BCL2,HSF4,WNT5B,POU4F2
GO:BP	peripheral nervous system neuron differentiation	GO:0048934	1	0	15	1	NEFH
GO:BP	peripheral nervous system neuron development	GO:0048935	1	0	15	1	NEFH
GO:BP	negative regulation of mitotic cell cycle	GO:0045930	1	0	232	4	PML,USP44,FANCD2,BCL2
GO:BP	peripheral nervous system neuron axonogenesis	GO:0048936	1	0	4	1	NEFH
GO:BP	chromosome localization	GO:0050000	1	0	124	1	CHMP7
GO:BP	catecholamine secretion	GO:0050432	1	0	59	1	SYT13
GO:BP	regulation of catecholamine secretion	GO:0050433	1	0	53	1	SYT13
GO:BP	carbon catabolite regulation of transcription	GO:0045990	1	0	8	1	NCOA1
GO:BP	epidermis morphogenesis	GO:0048730	1	0	37	1	BCL2
GO:BP	venous blood vessel morphogenesis	GO:0048845	1	0	9	1	EFNB2
GO:BP	regulation of embryonic development	GO:0045995	1	0	92	3	INO80D,CLASP1,PHLDA2
GO:BP	gland development	GO:0048732	1	0	454	4	PML,NCOA1,BCL2,ID2
GO:BP	appendage development	GO:0048736	1	0	190	1	C2CD3
GO:BP	cardiac muscle tissue development	GO:0048738	1	0	230	3	ID2,TNNI3,EFNB2
GO:BP	adenine biosynthetic process	GO:0046084	1	0	2	1	GART
GO:BP	skeletal muscle fiber development	GO:0048741	1	0	40	2	SPG11,BCL2
GO:BP	digestive tract morphogenesis	GO:0048546	1	0	49	2	BCL2,ID2
GO:BP	regulation of skeletal muscle fiber development	GO:0048742	1	0	13	1	BCL2
GO:BP	positive regulation of skeletal muscle fiber development	GO:0048743	1	0	9	1	BCL2
GO:BP	pigment granule organization	GO:0048753	1	0	40	1	BCL2
GO:BP	branching morphogenesis of an epithelial tube	GO:0048754	1	0	157	4	PML,STK4,RBM15,BCL2
GO:BP	dUDP metabolic process	GO:0046077	1	0	2	1	CMPK2
GO:BP	mesenchymal cell differentiation	GO:0048762	1	0	248	5	STAT1,USF3,AMER1,BCL2,CLASP1
GO:BP	tissue remodeling	GO:0048771	1	0	177	3	CBS,CD38,PML
GO:BP	genitalia development	GO:0048806	1	0	48	2	PTPN11,TIFAB
GO:BP	neuron projection morphogenesis	GO:0048812	1	0	655	16	NEFH,RAB8A,SPG11,MYCBP2,PTPN11,CYFIP2,BCL2,SIPA1L1,JADE2,CNP,TRPV2,EFNB2,NEXN,GFRA3,POU4F2,ARC
GO:BP	dTTP metabolic process	GO:0046075	1	0	4	1	CMPK2
GO:BP	dTDP metabolic process	GO:0046072	1	0	2	1	CMPK2
GO:BP	IMP metabolic process	GO:0046040	1	0	18	1	GART
GO:BP	GTP metabolic process	GO:0046039	1	0	25	2	GNAI3,RHOQ
GO:BP	GMP metabolic process	GO:0046037	1	0	28	1	GART
GO:BP	dendrite morphogenesis	GO:0048813	1	0	142	2	SIPA1L1,ARC
GO:BP	inner ear development	GO:0048839	1	0	207	2	PTPN11,TIFAB
GO:BP	ATP metabolic process	GO:0046034	1	0	223	1	DDIT4
GO:BP	AMP metabolic process	GO:0046033	1	0	24	1	GART
GO:BP	artery morphogenesis	GO:0048844	1	0	71	1	EFNB2
GO:BP	ADP catabolic process	GO:0046032	1	0	93	1	DDIT4
GO:BP	ADP metabolic process	GO:0046031	1	0	100	1	DDIT4
GO:BP	carbon catabolite activation of transcription	GO:0045991	1	0	8	1	NCOA1
GO:BP	monosaccharide biosynthetic process	GO:0046364	1	0	94	2	SLC25A10,AKR1B1
GO:BP	ribose phosphate biosynthetic process	GO:0046390	1	0	238	1	GART
GO:BP	response to steroid hormone	GO:0048545	1	0	337	8	CD38,NCOA1,ABHD2,CNOT1,BCL2,DDIT4,TRIM63,POU4F2
GO:BP	regulation of hormone secretion	GO:0046883	1	0	261	4	CD38,PTPN11,SYTL4,GALR1
GO:BP	regulation of centrosome cycle	GO:0046605	1	0	54	1	ALMS1
GO:BP	positive regulation of hormone secretion	GO:0046887	1	0	146	3	CD38,PTPN11,GALR1
GO:BP	negative regulation of hormone secretion	GO:0046888	1	0	71	2	PTPN11,SYTL4
GO:BP	regulation of lipid biosynthetic process	GO:0046890	1	0	176	1	PDGFB
GO:BP	regulation of mitochondrial membrane permeability	GO:0046902	1	0	54	3	BCL2,CNP,BCL2L2
GO:BP	secretion	GO:0046903	1	0	963	13	RSAD2,WNK3,CD38,NCOA1,RAB8A,PTPN11,RAB2B,CLASP1,SYTL4,GSDMD,GALR1,TIFAB,SYT13
GO:BP	regulation of centriole replication	GO:0046599	1	0	23	1	ALMS1
GO:BP	negative regulation of viral entry into host cell	GO:0046597	1	0	23	2	TRIM26,CH25H
GO:BP	intracellular transport	GO:0046907	1	0	1371	18	NEFH,PML,ADAR,RAB8A,SPG11,DOP1A,AP5M1,PTPN11,SORL1,RBM15B,STK4,CHMP7,XPO7,NUP205,ALMS1,NUP160,NUP133,SYTL4
GO:BP	amyloid-beta metabolic process	GO:0050435	1	0	52	2	SORL1,GSAP
GO:BP	regulation of viral entry into host cell	GO:0046596	1	0	50	2	TRIM26,CH25H
GO:BP	nucleoside monophosphate phosphorylation	GO:0046940	1	0	12	1	CMPK2
GO:BP	carboxylic acid transport	GO:0046942	1	0	353	3	FABP6,SLC25A10,SLC35D2
GO:BP	regulation of response to osmotic stress	GO:0047484	1	0	16	1	TIFAB
GO:BP	development of primary male sexual characteristics	GO:0046546	1	0	151	3	NCOA1,BCL2,BCL2L2
GO:BP	antigen processing and presentation of peptide antigen	GO:0048002	1	0	68	1	HLA-DOB
GO:BP	platelet-derived growth factor receptor signaling pathway	GO:0048008	1	0	57	2	PTPN11,PDGFB
GO:BP	development of primary female sexual characteristics	GO:0046545	1	0	106	1	BCL2
GO:BP	neurotrophin TRK receptor signaling pathway	GO:0048011	1	0	26	3	PTPN11,CYFIP2,DDIT4
GO:BP	ephrin receptor signaling pathway	GO:0048013	1	0	51	3	PTPN11,SIPA1L1,EFNB2
GO:BP	saliva secretion	GO:0046541	1	0	13	1	TIFAB
GO:BP	regulation of mRNA splicing, via spliceosome	GO:0048024	1	0	112	3	METTL16,RBM15B,RBM15
GO:BP	focal adhesion assembly	GO:0048041	1	0	85	2	BCL2,CLASP1
GO:BP	developmental pigmentation	GO:0048066	1	0	49	1	BCL2
GO:BP	regulation of developmental pigmentation	GO:0048070	1	0	15	1	BCL2
GO:BP	sphingoid biosynthetic process	GO:0046520	1	0	14	1	SPTLC2
GO:BP	hormone secretion	GO:0046879	1	0	317	4	CD38,PTPN11,SYTL4,GALR1
GO:BP	regulation of saliva secretion	GO:0046877	1	0	7	1	TIFAB
GO:BP	negative regulation of bone remodeling	GO:0046851	1	0	19	1	CD38
GO:BP	regulation of bone remodeling	GO:0046850	1	0	53	1	CD38
GO:BP	regulation of retinal cell programmed cell death	GO:0046668	1	0	5	1	BCL2
GO:BP	negative regulation of retinal cell programmed cell death	GO:0046671	1	0	3	1	BCL2
GO:BP	negative regulation of insulin secretion	GO:0046676	1	0	43	2	PTPN11,SYTL4
GO:BP	female sex differentiation	GO:0046660	1	0	121	1	BCL2
GO:BP	tetrahydrofolate biosynthetic process	GO:0046654	1	0	7	1	GART
GO:BP	tetrahydrofolate metabolic process	GO:0046653	1	0	18	1	GART
GO:BP	lymphocyte proliferation	GO:0046651	1	0	308	4	CD38,IL7R,BCL2,LGALS3
GO:BP	lymphocyte activation	GO:0046649	1	0	783	13	RSAD2,CD38,USP44,IL7R,PAG1,HLA-DOB,PTPN11,FANCD2,BCL2,CD47,ID2,EFNB2,LGALS3
GO:BP	alpha-beta T cell differentiation	GO:0046632	1	0	125	2	RSAD2,BCL2
GO:BP	alpha-beta T cell activation	GO:0046631	1	0	178	2	RSAD2,BCL2
GO:BP	response to organophosphorus	GO:0046683	1	0	131	2	STAT1,TLR7
GO:BP	positive regulation of insulin receptor signaling pathway	GO:0046628	1	0	24	2	PTPN11,SORL1
GO:BP	heterocycle catabolic process	GO:0046700	1	0	568	8	ISG20,METTL16,CNOT1,PUM1,RNASEL,DCP1A,CNP,DDIT4
GO:BP	positive regulation of developmental pigmentation	GO:0048087	1	0	9	1	BCL2
GO:BP	symbiont entry into host cell	GO:0046718	1	0	156	3	TRIM26,CH25H,EFNB2
GO:BP	negative regulation by virus of viral protein levels in host cell	GO:0046725	1	0	2	1	STAT1
GO:BP	non-lytic viral release	GO:0046753	1	0	16	1	CHMP7
GO:BP	viral budding	GO:0046755	1	0	26	1	CHMP7
GO:BP	viral budding from plasma membrane	GO:0046761	1	0	15	1	CHMP7
GO:BP	protein autophosphorylation	GO:0046777	1	0	187	6	WNK3,EIF2AK2,CDK12,STK4,PDGFB,BMX
GO:BP	regulation of insulin receptor signaling pathway	GO:0046626	1	0	64	2	PTPN11,SORL1
GO:BP	microtubule polymerization	GO:0046785	1	0	95	1	CLASP1
GO:BP	negative regulation of organ growth	GO:0046621	1	0	30	1	STK4
GO:BP	regulation of organ growth	GO:0046620	1	0	89	1	STK4
GO:BP	regulation of nucleocytoplasmic transport	GO:0046822	1	0	116	1	PTPN11
GO:BP	regulation of protein export from nucleus	GO:0046825	1	0	36	1	PTPN11
GO:BP	filopodium assembly	GO:0046847	1	0	71	4	AGRN,PPP1R16B,RHOQ,DPYSL3
GO:BP	bone remodeling	GO:0046849	1	0	93	1	CD38
GO:BP	regulation by virus of viral protein levels in host cell	GO:0046719	1	0	8	2	IFIT1,STAT1
GO:BP	fibroblast proliferation	GO:0048144	1	0	110	2	PML,PDGFB
GO:BP	regulation of fibroblast proliferation	GO:0048145	1	0	91	2	PML,PDGFB
GO:BP	positive regulation of fibroblast proliferation	GO:0048146	1	0	55	2	PML,PDGFB
GO:BP	glycerolipid metabolic process	GO:0046486	1	0	391	6	ABHD2,PTPN11,SORL1,PIGF,PDGFB,BMX
GO:BP	heterocycle metabolic process	GO:0046483	1	0	8228	94	ISG20,ETV7,IRF7,AGRN,RIGI,HES4,CMPK2,CBLL1,STAT1,EIF2AK2,PARP14,ELK4,INO80D,CBS,PARP9,CD38,PML,ADAR,USP44,SETX,METTL16,NCOA1,IL7R,STAT2,SCML4,HIVEP1,TAF4B,ZBTB21,USF3,NSD1,ELP3,CDKAL1,HUWE1,SLF2,AQR,ATF7IP,NCOA3,PURB,GZMA,PHF6,CNOT1,TLR7,EMSY,CDK12,MAML2,ELF1,PUM1,FANCD2,RNASEL,MED6,TNKS,RPRD2,GNAI3,TDRD7,PHF8,ASXL2,HEATR1,RBM15B,ELP1,UTP4,H1-0,RBM15,SF3B3,TRIM26,POLA1,ORC3,CBX5,UTP20,NSD3,UBE2V1…
GO:BP	glycerophospholipid biosynthetic process	GO:0046474	1	0	208	3	PIGF,PDGFB,BMX
GO:BP	autonomic nervous system development	GO:0048483	1	0	46	1	GFRA3
GO:BP	sympathetic nervous system development	GO:0048485	1	0	22	1	GFRA3
GO:BP	synaptic vesicle transport	GO:0048489	1	0	40	1	SPG11
GO:BP	membrane lipid biosynthetic process	GO:0046467	1	0	149	3	SPTLC2,PIGF,HACD4
GO:BP	rhythmic process	GO:0048511	1	0	298	9	PML,SETX,NCOA1,HUWE1,MYCBP2,ID2,HEBP1,ID1,HTR7
GO:BP	circadian behavior	GO:0048512	1	0	43	1	ID2
GO:BP	acylglycerol catabolic process	GO:0046464	1	0	37	2	ABHD2,SORL1
GO:BP	animal organ development	GO:0048513	1	0	3039	49	ISG15,ITGA7,ETV7,STAT1,CBS,PML,NCOA1,IL7R,KCNA3,USF3,SPG11,FLNB,RASAL2,NCOA3,PTPN11,AMER1,FANCD2,C2CD3,SORL1,TDRD7,PHF8,ASXL2,STK4,RBM15,BCL2,SPTLC2,CLASP1,NUP160,GART,NUP133,CNP,BCL2L2,ID2,SMAD6,HSF4,CCM2L,DDIT4,WNT5B,RELT,HSD11B1,PDGFB,TIFAB,KLF5,TNNI3,GCNT3,EFNB2,AKR1B1,PHLDA2,POU4F2
GO:BP	neutral lipid catabolic process	GO:0046461	1	0	37	2	ABHD2,SORL1
GO:BP	blood vessel morphogenesis	GO:0048514	1	0	625	10	STAT1,PML,STK4,RBM15,CD47,PPP1R16B,KLF5,TNNI3,EFNB2,ID1
GO:BP	oogenesis	GO:0048477	1	0	111	3	TAF4B,TDRD7,BCL2
GO:BP	L-cysteine metabolic process	GO:0046439	1	0	4	1	CBS
GO:BP	positive regulation of receptor signaling pathway via JAK-STAT	GO:0046427	1	0	49	1	IL7R
GO:BP	spermatid differentiation	GO:0048515	1	0	218	1	ABHD2
GO:BP	negative regulation of receptor signaling pathway via JAK-STAT	GO:0046426	1	0	23	1	PARP14
GO:BP	regulation of receptor signaling pathway via JAK-STAT	GO:0046425	1	0	105	2	PARP14,IL7R
GO:BP	carboxylic acid catabolic process	GO:0046395	1	0	252	4	CBS,ABHD2,CARNS1,DPEP2
GO:BP	carboxylic acid biosynthetic process	GO:0046394	1	0	324	5	CBS,ABHD2,HACD4,CARNS1,AKR1B1
GO:BP	male sex differentiation	GO:0046661	1	0	174	3	NCOA1,BCL2,BCL2L2
GO:BP	positive regulation of viral process	GO:0048524	1	0	65	2	IFIT1,ADAR
GO:BP	deoxyribose phosphate biosynthetic process	GO:0046385	1	0	14	1	CMPK2
GO:BP	hematopoietic or lymphoid organ development	GO:0048534	1	0	100	3	IL7R,RBM15,BCL2
GO:BP	lymph node development	GO:0048535	1	0	19	1	IL7R
GO:BP	spleen development	GO:0048536	1	0	38	2	RBM15,BCL2
GO:BP	thymus development	GO:0048538	1	0	50	1	BCL2
GO:BP	organophosphate catabolic process	GO:0046434	1	0	237	2	CNP,DDIT4
GO:BP	fructose biosynthetic process	GO:0046370	1	0	2	1	AKR1B1
GO:BP	cell maturation	GO:0048469	1	0	205	5	AGRN,ABHD2,TDRD7,BCL2,AKR1B1
GO:BP	negative regulation of retinoic acid receptor signaling pathway	GO:0048387	1	0	9	1	CNOT1
GO:BP	regulation of synaptic plasticity	GO:0048167	1	0	215	4	CD38,RAB8A,SIPA1L1,ARC
GO:BP	regulation of neuronal synaptic plasticity	GO:0048168	1	0	55	2	RAB8A,ARC
GO:BP	sphingoid metabolic process	GO:0046519	1	0	22	1	SPTLC2
GO:BP	ceramide biosynthetic process	GO:0046513	1	0	68	1	SPTLC2
GO:BP	sphingosine biosynthetic process	GO:0046512	1	0	14	1	SPTLC2
GO:BP	regulation of long-term neuronal synaptic plasticity	GO:0048169	1	0	22	1	RAB8A
GO:BP	sphinganine biosynthetic process	GO:0046511	1	0	2	1	SPTLC2
GO:BP	Golgi vesicle transport	GO:0048193	1	0	301	4	RAB8A,SPTBN1,DOP1A,SORL1
GO:BP	Golgi vesicle fusion to target membrane	GO:0048210	1	0	4	1	RAB8A
GO:BP	glycerolipid catabolic process	GO:0046503	1	0	64	2	ABHD2,SORL1
GO:BP	male gamete generation	GO:0048232	1	0	650	9	SSH2,SETX,PARP11,ABHD2,TAF4B,PUM1,TDRD7,BCL2L2,POU4F2
GO:BP	sperm capacitation	GO:0048240	1	0	33	1	ABHD2
GO:BP	S-adenosylmethionine metabolic process	GO:0046500	1	0	14	1	METTL16
GO:BP	cell development	GO:0048468	1	0	2819	49	RSAD2,ISG15,NEFH,HERC6,IRF7,AGRN,STAT1,EIF2AK2,CD38,PML,ADAR,USP44,SETX,IL7R,ABHD2,TAF4B,RAB8A,SPG11,FLNB,PURB,MYCBP2,PTPN11,FANCD2,SORL1,TDRD7,SNRK,CYFIP2,STK4,RBM15,BCL2,PPP1R16B,SIPA1L1,JADE2,CNP,TRPV2,ID2,WNT5B,PDGFB,TIFAB,KLF5,EFNB2,AKR1B1,NEXN,DPYSL3,CSMD3,GFRA3,DIRAS3,POU4F2,ARC
GO:BP	eosinophil chemotaxis	GO:0048245	1	0	27	1	LGALS3
GO:BP	lymphocyte chemotaxis	GO:0048247	1	0	63	1	CH25H
GO:BP	mRNA stabilization	GO:0048255	1	0	66	1	METTL16
GO:BP	regulation of receptor-mediated endocytosis	GO:0048259	1	0	110	3	ATAD1,EFNB2,ARC
GO:BP	positive regulation of receptor-mediated endocytosis	GO:0048260	1	0	54	1	ATAD1
GO:BP	clathrin coat assembly	GO:0048268	1	0	17	1	CLINT1
GO:BP	vesicle docking	GO:0048278	1	0	62	1	RAB8A
GO:BP	organelle fusion	GO:0048284	1	0	156	4	RAB8A,SPG11,HUWE1,CHMP7
GO:BP	organelle fission	GO:0048285	1	0	495	7	USP44,STAT2,CENPI,FANCD2,CHMP7,CLASP1,PDGFB
GO:BP	nicotinamide nucleotide metabolic process	GO:0046496	1	0	166	3	PARP9,CD38,DDIT4
GO:BP	phosphatidylinositol metabolic process	GO:0046488	1	0	157	3	PIGF,PDGFB,BMX
GO:BP	paraxial mesoderm development	GO:0048339	1	0	20	1	NUP133
GO:BP	retinoic acid receptor signaling pathway	GO:0048384	1	0	33	2	PML,CNOT1
GO:BP	regulation of retinoic acid receptor signaling pathway	GO:0048385	1	0	16	1	CNOT1
GO:BP	macrophage chemotaxis	GO:0048246	1	0	41	1	LGALS3
GO:BP	pore complex assembly	GO:0046931	1	0	19	2	NUP205,GSDMD
GO:BP	RNA transport	GO:0050658	1	0	158	7	PARP11,TNKS,RBM15B,NUP205,NUP160,NUP133,ARC
GO:BP	biological process involved in interaction with symbiont	GO:0051702	1	0	120	1	CCNT1
GO:BP	biological process involved in interaction with host	GO:0051701	1	0	211	5	IFIT1,CHMP7,TRIM26,CH25H,EFNB2
GO:BP	actin filament capping	GO:0051693	1	0	40	1	SPTBN1
GO:BP	localization within membrane	GO:0051668	1	0	919	10	AGRN,WNK3,RAB8A,SPG11,SPTBN1,ATAD1,SORL1,RHOQ,RAB40B,LGALS3
GO:BP	establishment of organelle localization	GO:0051656	1	0	486	4	NEFH,SPG11,CHMP7,CLASP1
GO:BP	spindle localization	GO:0051653	1	0	65	1	CLASP1
GO:BP	maintenance of location in cell	GO:0051651	1	0	233	2	PML,SORL1
GO:BP	establishment of vesicle localization	GO:0051650	1	0	205	2	SPG11,CLASP1
GO:BP	establishment of localization in cell	GO:0051649	1	0	1972	23	NEFH,PML,ADAR,RAB8A,SPG11,DOP1A,AP5M1,ATAD1,PTPN11,SORL1,RBM15B,STK4,CHMP7,BCL2,XPO7,NUP205,ALMS1,CLASP1,NUP160,NUP133,SYTL4,EFNB2,ARC
GO:BP	vesicle localization	GO:0051648	1	0	224	2	SPG11,CLASP1
GO:BP	cellular localization	GO:0051641	1	0	3621	49	RSAD2,ISG15,NEFH,IFIT1,AGRN,WNK3,ZMAT3,PARP9,CD38,PML,ADAR,PARP11,RAB8A,SPG11,HUWE1,SLF2,SPTBN1,DOP1A,AP5M1,ATAD1,MYCBP2,PTPN11,C2CD3,TNKS,SORL1,RBM15B,RAB2B,ILRUN,STK4,NUAK2,CHMP7,BCL2,XPO7,EPB41,NUP205,ALMS1,CLASP1,NUP160,DCP1A,NUP133,SYTL4,GSDMD,RHOQ,KLF5,RAB40B,EFNB2,ID1,LGALS3,ARC
GO:BP	organelle localization	GO:0051640	1	0	620	6	NEFH,RAB8A,SPG11,CHMP7,CLASP1,SYTL4
GO:BP	detection of stimulus	GO:0051606	1	0	646	1	PIEZO1
GO:BP	protein maturation	GO:0051604	1	0	540	7	RASAL2,GZMA,C2CD3,SORL1,TTC1,CYFIP2,NFU1
GO:BP	proteolysis involved in protein catabolic process	GO:0051603	1	0	730	15	HERC5,ISG15,HERC6,PML,USP44,UBE2G1,GZMA,UBR1,PSMF1,FEM1A,USP14,CHMP7,UBQLN1,PSMD11,UBXN11
GO:BP	regulation of cell cycle	GO:0051726	1	0	1105	20	HERC5,INO80D,PARP9,PML,USP44,SLF2,CDK12,PTPN11,PUM1,FANCD2,TNKS,CHMP7,BCL2,ALMS1,CCNT1,JADE2,ID2,PDGFB,GADD45G,DIRAS3
GO:BP	actin crosslink formation	GO:0051764	1	0	14	1	DPYSL3
GO:BP	nitric-oxide synthase biosynthetic process	GO:0051767	1	0	19	1	STAT1
GO:BP	regulation of nitric-oxide synthase biosynthetic process	GO:0051769	1	0	19	1	STAT1
GO:BP	membrane depolarization	GO:0051899	1	0	78	1	BCL2
GO:BP	positive regulation of phosphatidylinositol 3-kinase/protein kinase B signal transduction	GO:0051897	1	0	179	1	PDGFB
GO:BP	regulation of phosphatidylinositol 3-kinase/protein kinase B signal transduction	GO:0051896	1	0	247	2	PPP1R16B,PDGFB
GO:BP	regulation of focal adhesion assembly	GO:0051893	1	0	63	1	CLASP1
GO:BP	mitochondrial depolarization	GO:0051882	1	0	23	1	BCL2
GO:BP	regulation of mitochondrial membrane potential	GO:0051881	1	0	75	1	BCL2
GO:BP	protein autoubiquitination	GO:0051865	1	0	80	1	JADE2
GO:BP	response to electrical stimulus	GO:0051602	1	0	45	1	TRIM63
GO:BP	modulation by host of symbiont process	GO:0051851	1	0	86	1	CCNT1
GO:BP	medium-chain fatty acid biosynthetic process	GO:0051792	1	0	6	1	ABHD2
GO:BP	medium-chain fatty acid metabolic process	GO:0051791	1	0	15	1	ABHD2
GO:BP	positive regulation of nuclear division	GO:0051785	1	0	62	1	PDGFB
GO:BP	negative regulation of nuclear division	GO:0051784	1	0	63	1	USP44
GO:BP	regulation of nuclear division	GO:0051783	1	0	147	2	USP44,PDGFB
GO:BP	positive regulation of cell division	GO:0051781	1	0	94	1	PDGFB
GO:BP	positive regulation of nitric-oxide synthase biosynthetic process	GO:0051770	1	0	16	1	STAT1
GO:BP	medium-chain fatty acid catabolic process	GO:0051793	1	0	5	1	ABHD2
GO:BP	regulation of mitochondrial depolarization	GO:0051900	1	0	20	1	BCL2
GO:BP	response to folic acid	GO:0051593	1	0	10	1	CBS
GO:BP	response to cAMP	GO:0051591	1	0	87	1	STAT1
GO:BP	neuron apoptotic process	GO:0051402	1	0	276	2	SPG11,BCL2
GO:BP	positive regulation of neurotrophin TRK receptor signaling pathway	GO:0051388	1	0	5	1	CYFIP2
GO:BP	regulation of neurotrophin TRK receptor signaling pathway	GO:0051386	1	0	12	1	CYFIP2
GO:BP	response to glucocorticoid	GO:0051384	1	0	132	3	BCL2,DDIT4,TRIM63
GO:BP	negative regulation of oxidoreductase activity	GO:0051354	1	0	20	1	GZMA
GO:BP	negative regulation of lyase activity	GO:0051350	1	0	19	2	GNAI3,GALR1
GO:BP	negative regulation of transferase activity	GO:0051348	1	0	194	3	PML,ADAR,USP44
GO:BP	positive regulation of transferase activity	GO:0051347	1	0	366	2	TNKS,PDGFB
GO:BP	negative regulation of hydrolase activity	GO:0051346	1	0	167	2	GZMA,LGALS3
GO:BP	positive regulation of hydrolase activity	GO:0051345	1	0	378	4	AGRN,CYFIP2,SIPA1L1,ARAP3
GO:BP	regulation of oxidoreductase activity	GO:0051341	1	0	66	1	GZMA
GO:BP	regulation of lyase activity	GO:0051339	1	0	53	2	GNAI3,GALR1
GO:BP	regulation of transferase activity	GO:0051338	1	0	594	11	HERC5,SYNPO2,PML,ADAR,USP44,CDK12,TNKS,FEM1A,CCNT1,PDGFB,DIRAS3
GO:BP	regulation of hydrolase activity	GO:0051336	1	0	604	7	AGRN,RASAL2,GZMA,CYFIP2,SIPA1L1,ARAP3,LGALS3
GO:BP	meiotic cell cycle	GO:0051321	1	0	290	1	FANCD2
GO:BP	stress-activated MAPK cascade	GO:0051403	1	0	53	1	EIF2AK2
GO:BP	regulation of ubiquitin-protein transferase activity	GO:0051438	1	0	40	2	USP44,FEM1A
GO:BP	negative regulation of ubiquitin-protein transferase activity	GO:0051444	1	0	16	1	USP44
GO:BP	intracellular pH reduction	GO:0051452	1	0	57	1	BCL2
GO:BP	adenine nucleotide transport	GO:0051503	1	0	38	1	CD47
GO:BP	negative regulation of stress fiber assembly	GO:0051497	1	0	28	1	CLASP1
GO:BP	positive regulation of stress fiber assembly	GO:0051496	1	0	52	1	CD47
GO:BP	positive regulation of cytoskeleton organization	GO:0051495	1	0	184	3	SYNPO2,CD47,CLASP1
GO:BP	negative regulation of cytoskeleton organization	GO:0051494	1	0	161	3	SSH2,SPTBN1,CLASP1
GO:BP	regulation of cytoskeleton organization	GO:0051493	1	0	515	11	SYNPO2,SSH2,SPTBN1,MYCBP2,CYFIP2,CHMP7,CD47,ALMS1,CLASP1,RHOQ,NEXN
GO:BP	regulation of stress fiber assembly	GO:0051492	1	0	91	3	CD47,ALMS1,CLASP1
GO:BP	response to calcium ion	GO:0051592	1	0	147	1	SYT13
GO:BP	positive regulation of filopodium assembly	GO:0051491	1	0	31	3	AGRN,RHOQ,DPYSL3
GO:BP	negative regulation of cytosolic calcium ion concentration	GO:0051481	1	0	15	1	BCL2
GO:BP	vesicle fusion with vacuole	GO:0051469	1	0	11	1	CHMP7
GO:BP	positive regulation of cortisol secretion	GO:0051464	1	0	4	1	GALR1
GO:BP	negative regulation of cortisol secretion	GO:0051463	1	0	1	1	PTPN11
GO:BP	regulation of cortisol secretion	GO:0051462	1	0	5	2	PTPN11,GALR1
GO:BP	maintenance of protein location in nucleus	GO:0051457	1	0	23	1	PML
GO:BP	regulation of intracellular pH	GO:0051453	1	0	91	1	BCL2
GO:BP	regulation of filopodium assembly	GO:0051489	1	0	52	4	AGRN,PPP1R16B,RHOQ,DPYSL3
GO:BP	negative regulation of mitochondrial depolarization	GO:0051902	1	0	6	1	BCL2
GO:BP	negative regulation of calcium ion transport	GO:0051926	1	0	61	2	BCL2,UBQLN1
GO:BP	positive regulation of calcium ion transport	GO:0051928	1	0	119	5	WNK3,STIM2,TRPV2,PDGFB,LGALS3
GO:BP	mesenchymal to epithelial transition	GO:0060231	1	0	19	1	STAT1
GO:BP	hematopoietic stem cell differentiation	GO:0060218	1	0	36	2	EIF2AK2,BCL2
GO:BP	definitive hemopoiesis	GO:0060216	1	0	21	1	ADAR
GO:BP	primitive hemopoiesis	GO:0060215	1	0	9	1	STK4
GO:BP	positive regulation of nuclear-transcribed mRNA poly(A) tail shortening	GO:0060213	1	0	13	1	CNOT1
GO:BP	regulation of nuclear-transcribed mRNA poly(A) tail shortening	GO:0060211	1	0	15	1	CNOT1
GO:BP	female mating behavior	GO:0060180	1	0	7	1	NCOA1
GO:BP	male mating behavior	GO:0060179	1	0	6	1	NCOA1
GO:BP	limb development	GO:0060173	1	0	190	1	C2CD3
GO:BP	negative regulation of post-transcriptional gene silencing	GO:0060149	1	0	14	1	ADAR
GO:BP	positive regulation of post-transcriptional gene silencing	GO:0060148	1	0	14	1	PUM1
GO:BP	regulation of post-transcriptional gene silencing	GO:0060147	1	0	29	2	ADAR,PUM1
GO:BP	maternal process involved in female pregnancy	GO:0060135	1	0	58	1	CBS
GO:BP	negative regulation of growth hormone secretion	GO:0060125	1	0	2	1	PTPN11
GO:BP	regulation of growth hormone secretion	GO:0060123	1	0	14	1	PTPN11
GO:BP	regulation of mitotic spindle organization	GO:0060236	1	0	44	1	CHMP7
GO:BP	anatomical structure homeostasis	GO:0060249	1	0	264	4	WNK3,CD38,PTPN11,BCL2
GO:BP	regulation of transcription initiation by RNA polymerase II	GO:0060260	1	0	72	3	TAF4B,ATF7IP,MED6
GO:BP	positive regulation of transcription initiation by RNA polymerase II	GO:0060261	1	0	62	2	TAF4B,MED6
GO:BP	negative regulation of type II interferon-mediated signaling pathway	GO:0060336	1	0	8	1	PARP14
GO:BP	positive regulation of type II interferon-mediated signaling pathway	GO:0060335	1	0	6	1	PARP9
GO:BP	regulation of type II interferon-mediated signaling pathway	GO:0060334	1	0	15	2	PARP14,PARP9
GO:BP	type II interferon-mediated signaling pathway	GO:0060333	1	0	27	3	STAT1,PARP14,PARP9
GO:BP	positive regulation of response to type II interferon	GO:0060332	1	0	6	1	PARP9
GO:BP	negative regulation of response to type II interferon	GO:0060331	1	0	8	1	PARP14
GO:BP	regulation of response to type II interferon	GO:0060330	1	0	15	2	PARP14,PARP9
GO:BP	canonical Wnt signaling pathway	GO:0060070	1	0	305	4	AMER1,TNKS,STK4,WNT5B
GO:BP	cell chemotaxis	GO:0060326	1	0	320	4	C5AR2,PDGFB,CH25H,LGALS3
GO:BP	face development	GO:0060324	1	0	53	1	PTPN11
GO:BP	head morphogenesis	GO:0060323	1	0	38	1	PTPN11
GO:BP	head development	GO:0060322	1	0	787	12	CBS,NCOA1,KCNA3,PTPN11,FANCD2,C2CD3,PHF8,BCL2,GART,CNP,ID2,DDIT4
GO:BP	long-term synaptic depression	GO:0060292	1	0	33	2	CD38,ARC
GO:BP	long-term synaptic potentiation	GO:0060291	1	0	107	1	ARC
GO:BP	regulation of cell development	GO:0060284	1	0	849	13	ISG15,IRF7,STAT1,IL7R,PURB,FANCD2,SORL1,RBM15,BCL2,JADE2,TRPV2,ID2,POU4F2
GO:BP	cilium assembly	GO:0060271	1	0	386	2	RAB8A,C2CD3
GO:BP	face morphogenesis	GO:0060325	1	0	32	1	PTPN11
GO:BP	positive regulation of apoptotic process involved in mammary gland involution	GO:0060058	1	0	3	1	PML
GO:BP	apoptotic process involved in mammary gland involution	GO:0060057	1	0	3	1	PML
GO:BP	mammary gland involution	GO:0060056	1	0	9	1	PML
GO:BP	regulation of peptidase activity	GO:0052547	1	0	244	1	CYFIP2
GO:BP	modulation by symbiont of entry into host	GO:0052372	1	0	57	2	TRIM26,CH25H
GO:BP	negative regulation of chromosome segregation	GO:0051985	1	0	50	1	USP44
GO:BP	regulation of chromosome segregation	GO:0051983	1	0	129	2	USP44,PUM1
GO:BP	negative regulation of telomerase activity	GO:0051974	1	0	11	1	PML
GO:BP	positive regulation of telomerase activity	GO:0051973	1	0	33	1	TNKS
GO:BP	regulation of telomerase activity	GO:0051972	1	0	47	2	PML,TNKS
GO:BP	regulation of endopeptidase activity	GO:0052548	1	0	219	1	CYFIP2
GO:BP	negative regulation of synaptic transmission, glutamatergic	GO:0051967	1	0	8	1	ATAD1
GO:BP	positive regulation of synapse assembly	GO:0051965	1	0	62	1	AGRN
GO:BP	regulation of synapse assembly	GO:0051963	1	0	113	2	AGRN,MYCBP2
GO:BP	positive regulation of nervous system development	GO:0051962	1	0	292	5	AGRN,JADE2,TRPV2,ID2,POU4F2
GO:BP	negative regulation of nervous system development	GO:0051961	1	0	154	1	SORL1
GO:BP	regulation of nervous system development	GO:0051960	1	0	463	6	AGRN,SORL1,JADE2,TRPV2,ID2,POU4F2
GO:BP	regulation of amine transport	GO:0051952	1	0	94	1	SYT13
GO:BP	catecholamine transport	GO:0051937	1	0	75	1	SYT13
GO:BP	regulation of synaptic transmission, glutamatergic	GO:0051966	1	0	79	1	ATAD1
GO:BP	metaphase chromosome alignment	GO:0051310	1	0	102	1	CHMP7
GO:BP	muscle cell development	GO:0055001	1	0	190	2	SPG11,BCL2
GO:BP	cardiac muscle tissue morphogenesis	GO:0055008	1	0	60	1	TNNI3
GO:BP	neurofilament cytoskeleton organization	GO:0060052	1	0	10	1	NEFH
GO:BP	cardiac muscle contraction	GO:0060048	1	0	135	1	TNNI3
GO:BP	heart contraction	GO:0060047	1	0	235	1	TNNI3
GO:BP	retina development in camera-type eye	GO:0060041	1	0	164	1	POU4F2
GO:BP	convergent extension involved in gastrulation	GO:0060027	1	0	9	1	WNT5B
GO:BP	convergent extension	GO:0060026	1	0	15	1	WNT5B
GO:BP	Bergmann glial cell differentiation	GO:0060020	1	0	11	1	PTPN11
GO:BP	cardiac muscle cell differentiation	GO:0055007	1	0	115	1	EFNB2
GO:BP	Sertoli cell proliferation	GO:0060011	1	0	6	1	BCL2L2
GO:BP	regulation of cardiac muscle contraction	GO:0055117	1	0	75	1	TNNI3
GO:BP	nucleobase-containing small molecule metabolic process	GO:0055086	1	0	677	8	CMPK2,PARP9,CD38,GNAI3,GART,CNP,DDIT4,RHOQ
GO:BP	transmembrane transport	GO:0055085	1	0	1534	18	WNK3,PML,KCNA3,ATP10A,PTPN11,RNASEL,STIM2,SLC30A7,BCL2,UBQLN1,SLC25A10,SLC35D2,PIEZO1,TRPV2,GSDMD,RHOQ,POU4F2,ARC
GO:BP	intracellular chemical homeostasis	GO:0055082	1	0	728	5	PML,STIM2,SLC30A7,BCL2,TNNI3
GO:BP	monoatomic cation homeostasis	GO:0055080	1	0	606	5	PML,STIM2,SLC30A7,BCL2,TNNI3
GO:BP	calcium ion homeostasis	GO:0055074	1	0	334	4	PML,STIM2,BCL2,TNNI3
GO:BP	ventricular cardiac muscle tissue morphogenesis	GO:0055010	1	0	47	1	TNNI3
GO:BP	digestive system development	GO:0055123	1	0	146	3	BCL2,ID2,KLF5
GO:BP	nucleic acid transport	GO:0050657	1	0	158	7	PARP11,TNKS,RBM15B,NUP205,NUP160,NUP133,ARC
GO:BP	mitotic sister chromatid separation	GO:0051306	1	0	62	1	USP44
GO:BP	establishment of chromosome localization	GO:0051303	1	0	116	1	CHMP7
GO:BP	regulation of T cell activation	GO:0050863	1	0	374	8	IL7R,PAG1,HLA-DOB,PTPN11,FANCD2,CD47,EFNB2,LGALS3
GO:BP	negative regulation of T cell receptor signaling pathway	GO:0050860	1	0	26	2	ELF1,LGALS3
GO:BP	negative regulation of antigen receptor-mediated signaling pathway	GO:0050858	1	0	33	2	ELF1,LGALS3
GO:BP	regulation of T cell receptor signaling pathway	GO:0050856	1	0	47	2	ELF1,LGALS3
GO:BP	regulation of antigen receptor-mediated signaling pathway	GO:0050854	1	0	66	2	ELF1,LGALS3
GO:BP	B cell receptor signaling pathway	GO:0050853	1	0	71	3	CD38,BCL2,BMX
GO:BP	T cell receptor signaling pathway	GO:0050852	1	0	138	2	ELF1,LGALS3
GO:BP	antigen receptor-mediated signaling pathway	GO:0050851	1	0	191	5	CD38,ELF1,BCL2,BMX,LGALS3
GO:BP	defense response to fungus	GO:0050832	1	0	59	1	ZBP1
GO:BP	defense response to Gram-positive bacterium	GO:0050830	1	0	120	2	IL7R,GSDMD
GO:BP	defense response to Gram-negative bacterium	GO:0050829	1	0	91	1	GSDMD
GO:BP	protein stabilization	GO:0050821	1	0	215	3	PML,ATF7IP,STK4
GO:BP	positive regulation of growth	GO:0045927	1	0	258	5	AGRN,CD38,BCL2,TRPV2,POU4F2
GO:BP	regulation of coagulation	GO:0050818	1	0	74	1	PDGFB
GO:BP	coagulation	GO:0050817	1	0	233	1	PDGFB
GO:BP	regulation of B cell activation	GO:0050864	1	0	132	3	CD38,BCL2,ID2
GO:BP	regulation of cell activation	GO:0050865	1	0	616	12	CD38,IL7R,PAG1,HLA-DOB,PTPN11,FANCD2,BCL2,CD47,ID2,PDGFB,EFNB2,LGALS3
GO:BP	negative regulation of cell activation	GO:0050866	1	0	208	4	PAG1,ID2,PDGFB,LGALS3
GO:BP	positive regulation of cell activation	GO:0050867	1	0	371	7	CD38,IL7R,HLA-DOB,PTPN11,BCL2,CD47,EFNB2
GO:BP	positive chemotaxis	GO:0050918	1	0	72	2	PDGFB,LGALS3
GO:BP	neuromuscular process	GO:0050905	1	0	167	4	MYCBP2,TIFAB,TNNI3,POU4F2
GO:BP	leukocyte migration	GO:0050900	1	0	396	7	ITGA7,GP2,CD47,C5AR2,PDGFB,CH25H,LGALS3
GO:BP	intestinal absorption	GO:0050892	1	0	41	2	EPB41,GCNT3
GO:BP	multicellular organismal-level water homeostasis	GO:0050891	1	0	33	1	AKR1B1
GO:BP	cognition	GO:0050890	1	0	322	4	SPG11,ATAD1,TIFAB,ARC
GO:BP	endocrine process	GO:0050886	1	0	92	2	PTPN11,GALR1
GO:BP	synapse organization	GO:0050808	1	0	485	6	NEFH,AGRN,SPG11,MYCBP2,SIPA1L1,ARC
GO:BP	neuromuscular process controlling balance	GO:0050885	1	0	55	2	TIFAB,POU4F2
GO:BP	multicellular organismal movement	GO:0050879	1	0	60	1	TNNI3
GO:BP	regulation of body fluid levels	GO:0050878	1	0	371	5	WNK3,NCOA1,PDGFB,TIFAB,AKR1B1
GO:BP	nervous system process	GO:0050877	1	0	1484	10	CCDC50,SPG11,ATAD1,MYCBP2,TRPV2,TIFAB,TNNI3,PRCD,POU4F2,ARC
GO:BP	positive regulation of B cell activation	GO:0050871	1	0	85	2	CD38,BCL2
GO:BP	positive regulation of T cell activation	GO:0050870	1	0	247	5	IL7R,HLA-DOB,PTPN11,CD47,EFNB2
GO:BP	negative regulation of B cell activation	GO:0050869	1	0	34	1	ID2
GO:BP	negative regulation of T cell activation	GO:0050868	1	0	125	2	PAG1,LGALS3
GO:BP	musculoskeletal movement	GO:0050881	1	0	59	1	TNNI3
GO:BP	regulation of chemotaxis	GO:0050920	1	0	224	6	MYCBP2,USP14,C5AR2,PDGFB,EFNB2,POU4F2
GO:BP	regulation of synapse organization	GO:0050807	1	0	242	4	AGRN,MYCBP2,SIPA1L1,ARC
GO:BP	negative regulation of synaptic transmission	GO:0050805	1	0	55	3	CD38,ATAD1,ARC
GO:BP	negative regulation of inflammatory response	GO:0050728	1	0	163	1	FEM1A
GO:BP	regulation of inflammatory response	GO:0050727	1	0	375	8	ZBP1,USP18,NMI,TLR7,FANCD2,FEM1A,CD47,GSDMD
GO:BP	positive regulation of protein secretion	GO:0050714	1	0	147	2	CD38,SYTL4
GO:BP	negative regulation of protein secretion	GO:0050709	1	0	69	3	RSAD2,PTPN11,SYTL4
GO:BP	regulation of protein secretion	GO:0050708	1	0	265	4	RSAD2,CD38,PTPN11,SYTL4
GO:BP	regulation of defense response to virus by host	GO:0050691	1	0	46	4	RIGI,STAT1,PARP9,PML
GO:BP	negative regulation of defense response to virus	GO:0050687	1	0	17	1	ILRUN
GO:BP	regulation of mRNA processing	GO:0050684	1	0	134	3	METTL16,RBM15B,RBM15
GO:BP	negative regulation of epithelial cell proliferation	GO:0050680	1	0	136	3	STAT1,STK4,EFNB2
GO:BP	positive regulation of epithelial cell proliferation	GO:0050679	1	0	205	2	PPP1R16B,PDGFB
GO:BP	regulation of epithelial cell proliferation	GO:0050678	1	0	363	5	STAT1,STK4,PPP1R16B,PDGFB,EFNB2
GO:BP	epithelial cell proliferation	GO:0050673	1	0	441	7	STAT1,STK4,PPP1R16B,BCL2L2,ID2,PDGFB,EFNB2
GO:BP	positive regulation of lymphocyte proliferation	GO:0050671	1	0	144	2	CD38,BCL2
GO:BP	regulation of lymphocyte proliferation	GO:0050670	1	0	237	3	CD38,BCL2,LGALS3
GO:BP	homocysteine metabolic process	GO:0050667	1	0	13	1	CBS
GO:BP	positive regulation of inflammatory response	GO:0050729	1	0	141	6	ZBP1,NMI,TLR7,FEM1A,CD47,GSDMD
GO:BP	regulation of peptidyl-tyrosine phosphorylation	GO:0050730	1	0	220	4	PARP14,PARP9,PTPN11,PDGFB
GO:BP	positive regulation of peptidyl-tyrosine phosphorylation	GO:0050731	1	0	163	4	PARP14,PARP9,PTPN11,PDGFB
GO:BP	negative regulation of peptidyl-tyrosine phosphorylation	GO:0050732	1	0	42	1	PARP14
GO:BP	modulation of chemical synaptic transmission	GO:0050804	1	0	489	6	NEFH,CD38,RAB8A,ATAD1,SIPA1L1,ARC
GO:BP	regulation of synapse structure or activity	GO:0050803	1	0	249	4	AGRN,MYCBP2,SIPA1L1,ARC
GO:BP	monoatomic ion homeostasis	GO:0050801	1	0	616	6	WNK3,PML,STIM2,SLC30A7,BCL2,TNNI3
GO:BP	regulation of insulin secretion	GO:0050796	1	0	172	3	CD38,PTPN11,SYTL4
GO:BP	regulation of catalytic activity	GO:0050790	1	0	1227	23	HERC5,IFIT1,AGRN,SYNPO2,PARP9,PML,ADAR,USP44,RASAL2,GZMA,CDK12,TNKS,GNAI3,FEM1A,CYFIP2,SIPA1L1,CCNT1,DCP1A,ARAP3,GALR1,PDGFB,LGALS3,DIRAS3
GO:BP	RNA destabilization	GO:0050779	1	0	104	4	METTL16,CNOT1,PUM1,DCP1A
GO:BP	negative regulation of immune response	GO:0050777	1	0	188	8	ISG15,USP18,PARP14,ADAR,IL7R,STAT2,NMI,LGALS3
GO:BP	positive regulation of synaptic transmission	GO:0050806	1	0	176	1	ARC
GO:BP	regulation of dendrite development	GO:0050773	1	0	99	1	CSMD3
GO:BP	regulation of axonogenesis	GO:0050770	1	0	158	3	SIPA1L1,TRPV2,POU4F2
GO:BP	positive regulation of neurogenesis	GO:0050769	1	0	244	4	JADE2,TRPV2,ID2,POU4F2
GO:BP	negative regulation of neurogenesis	GO:0050768	1	0	147	1	SORL1
GO:BP	regulation of neurogenesis	GO:0050767	1	0	388	5	SORL1,JADE2,TRPV2,ID2,POU4F2
GO:BP	positive regulation of phagocytosis	GO:0050766	1	0	69	1	CD47
GO:BP	negative regulation of phagocytosis	GO:0050765	1	0	21	1	CD47
GO:BP	regulation of phagocytosis	GO:0050764	1	0	97	1	CD47
GO:BP	positive regulation of axonogenesis	GO:0050772	1	0	80	2	TRPV2,POU4F2
GO:BP	positive regulation of chemotaxis	GO:0050921	1	0	144	1	PDGFB
GO:BP	negative regulation of chemotaxis	GO:0050922	1	0	62	1	C5AR2
GO:BP	pigment cell differentiation	GO:0050931	1	0	36	1	BCL2
GO:BP	establishment of RNA localization	GO:0051236	1	0	161	7	PARP11,TNKS,RBM15B,NUP205,NUP160,NUP133,ARC
GO:BP	maintenance of location	GO:0051235	1	0	341	2	PML,SORL1
GO:BP	establishment of localization	GO:0051234	1	0	4881	65	RSAD2,FABP6,NEFH,IFIT1,WNK3,CBLL1,GP2,ZMAT3,CD38,PML,ADAR,NCOA1,PARP11,KCNA3,RAB8A,ATP10A,SPG11,HUWE1,SPTBN1,DOP1A,AP5M1,ATAD1,PTPN11,RNASEL,STIM2,TNKS,SORL1,SLC30A7,RBM15B,NCALD,RAB2B,STK4,CHMP7,BCL2,CD47,XPO7,EPB41,UBQLN1,NUP205,ALMS1,CLASP1,NUP160,CLINT1,NUP133,CNP,SLC25A10,SLC35D2,PIEZO1,BCL2L2,TRPV2,ARAP3,SYTL4,GSDMD,GALR1,RHOQ,PDGFB,TIFAB,SYT13,GCNT3,RAB40B,CLDN10,EFNB2,LGALS3,POU4F2,ARC
GO:BP	spindle assembly	GO:0051225	1	0	133	3	TNKS,CHMP7,CLASP1
GO:BP	negative regulation of protein transport	GO:0051224	1	0	112	3	RSAD2,PTPN11,SYTL4
GO:BP	regulation of protein transport	GO:0051223	1	0	440	6	RSAD2,CD38,RAB8A,PTPN11,SORL1,SYTL4
GO:BP	positive regulation of protein transport	GO:0051222	1	0	253	3	CD38,SORL1,SYTL4
GO:BP	cartilage development	GO:0051216	1	0	213	3	CBS,PTPN11,WNT5B
GO:BP	localization	GO:0051179	1	0	5520	76	RSAD2,FABP6,ISG15,NEFH,IFIT1,AGRN,WNK3,CBLL1,GP2,ZMAT3,PARP9,CD38,PML,ADAR,NCOA1,PARP11,KCNA3,RAB8A,ATP10A,SPG11,HUWE1,SLF2,SPTBN1,DOP1A,AP5M1,ATAD1,MYCBP2,PTPN11,RNASEL,STIM2,C2CD3,TNKS,SORL1,SLC30A7,RBM15B,NCALD,RAB2B,ILRUN,STK4,NUAK2,CHMP7,BCL2,CD47,XPO7,EPB41,UBQLN1,NUP205,ALMS1,CLASP1,NUP160,CLINT1,DCP1A,NUP133,CNP,SLC25A10,SLC35D2,PIEZO1,BCL2L2,TRPV2,ARAP3,SYTL4,GSDMD,GALR1,RHOQ,PDGFB,TIFAB…
GO:BP	regulation of phosphorus metabolic process	GO:0051174	1	0	1133	19	HERC5,WNK3,PARP14,SYNPO2,PARP9,ADAR,STAT2,NSD1,TLR7,CDK12,PTPN11,STK4,BCL2,PPP1R16B,CCNT1,DDIT4,PDGFB,LGALS3,DIRAS3
GO:BP	import into nucleus	GO:0051170	1	0	168	5	PML,ADAR,SPG11,STK4,NUP133
GO:BP	nuclear transport	GO:0051169	1	0	334	10	PML,ADAR,SPG11,PTPN11,RBM15B,STK4,XPO7,NUP205,NUP160,NUP133
GO:BP	nuclear export	GO:0051168	1	0	169	6	ADAR,PTPN11,RBM15B,XPO7,NUP160,NUP133
GO:BP	positive regulation of striated muscle cell differentiation	GO:0051155	1	0	42	3	BCL2,PIEZO1,EFNB2
GO:BP	regulation of striated muscle cell differentiation	GO:0051153	1	0	84	3	BCL2,PIEZO1,EFNB2
GO:BP	positive regulation of multicellular organismal process	GO:0051240	1	0	1637	32	RSAD2,ISG15,IRF7,AGRN,RIGI,STAT1,EIF2AK2,IFIH1,CD38,NCOA1,IL7R,SPTBN1,NCOA3,TLR7,HLA-DOB,PTPN11,SORL1,TRIM56,RAB2B,BCL2,CD47,ALMS1,JADE2,TRPV2,ID2,C1QTNF4,GSDMD,GALR1,PDGFB,EFNB2,GADD45G,POU4F2
GO:BP	negative regulation of multicellular organismal process	GO:0051241	1	0	1110	22	XAF1,WNK3,STAT1,CD38,PML,PAG1,NMI,USF3,PTPN11,SORL1,ILRUN,STK4,BCL2,ID2,SMAD6,C5AR2,PDGFB,TIFAB,ID1,LGALS3,TRIM63,POU4F2
GO:BP	positive regulation of protein metabolic process	GO:0051247	1	0	1253	19	RIGI,WNK3,PARP14,PARP9,PML,NMI,HUWE1,MYCBP2,PTPN11,AMER1,SORL1,CYFIP2,STK4,BCL2,UBQLN1,PPP1R16B,UBE2V1,GSAP,PDGFB
GO:BP	negative regulation of protein metabolic process	GO:0051248	1	0	766	14	ISG15,EIF2AK2,PARP14,PML,ADAR,USP44,CNOT1,MYCBP2,SORL1,PSMF1,SF3B3,PPP1R16B,HMG20A,LGALS3
GO:BP	regulation of cell division	GO:0051302	1	0	185	2	NCOA3,PDGFB
GO:BP	cell division	GO:0051301	1	0	656	11	USP44,SPTBN1,NCOA3,TNKS,GNAI3,SNRK,CHMP7,EPB41,CLASP1,CCNT1,PDGFB
GO:BP	centrosome duplication	GO:0051298	1	0	74	2	C2CD3,ALMS1
GO:BP	establishment of spindle orientation	GO:0051294	1	0	44	1	CLASP1
GO:BP	establishment of spindle localization	GO:0051293	1	0	60	1	CLASP1
GO:BP	nuclear pore complex assembly	GO:0051292	1	0	10	1	NUP205
GO:BP	chromosome organization	GO:0051276	1	0	635	14	INO80D,PML,USP44,SETX,CENPI,SLF2,ATF7IP,FANCD2,TNKS,H1-0,CHMP7,CLASP1,NUP133,H3C4
GO:BP	negative regulation of smooth muscle cell differentiation	GO:0051151	1	0	17	1	PDGFB
GO:BP	protein tetramerization	GO:0051262	1	0	91	1	STK4
GO:BP	protein homooligomerization	GO:0051260	1	0	200	4	KCNA3,GSDMD,C9,ARC
GO:BP	protein complex oligomerization	GO:0051259	1	0	264	7	ISG15,IFIH1,KCNA3,STK4,GSDMD,C9,ARC
GO:BP	protein polymerization	GO:0051258	1	0	287	4	SSH2,SPTBN1,CYFIP2,CLASP1
GO:BP	negative regulation of RNA metabolic process	GO:0051253	1	0	1463	29	ETV7,IRF7,STAT1,PARP14,ELK4,PARP9,CD38,PML,METTL16,SCML4,HIVEP1,ZBTB21,NSD1,ATF7IP,PURB,PHF6,CNOT1,CBX5,HMG20A,SCAF8,MXD3,ID2,HSF4,PDGFB,KLF5,RASD1,SNAI3,ID1,POU4F2
GO:BP	positive regulation of lymphocyte activation	GO:0051251	1	0	323	7	CD38,IL7R,HLA-DOB,PTPN11,BCL2,CD47,EFNB2
GO:BP	negative regulation of lymphocyte activation	GO:0051250	1	0	160	3	PAG1,ID2,LGALS3
GO:BP	regulation of lymphocyte activation	GO:0051249	1	0	497	11	CD38,IL7R,PAG1,HLA-DOB,PTPN11,FANCD2,BCL2,CD47,ID2,EFNB2,LGALS3
GO:BP	protein depolymerization	GO:0051261	1	0	117	2	SPTBN1,CLASP1
GO:BP	regulation of smooth muscle cell differentiation	GO:0051150	1	0	36	1	PDGFB
GO:BP	positive regulation of muscle cell differentiation	GO:0051149	1	0	68	3	BCL2,PIEZO1,EFNB2
GO:BP	negative regulation of muscle cell differentiation	GO:0051148	1	0	62	2	ID2,PDGFB
GO:BP	regulation of DNA metabolic process	GO:0051052	1	0	521	12	INO80D,PML,IL7R,SLF2,GZMA,TNKS,H1-0,SF3B3,ORC3,UBE2V1,JADE2,PDGFB
GO:BP	negative regulation of transport	GO:0051051	1	0	415	9	RSAD2,WNK3,PTPN11,BCL2,CD47,UBQLN1,SYTL4,TIFAB,LGALS3
GO:BP	positive regulation of transport	GO:0051050	1	0	844	19	WNK3,CBLL1,CD38,ATAD1,PTPN11,RNASEL,STIM2,SORL1,RAB2B,CD47,CLASP1,TRPV2,SYTL4,GALR1,RHOQ,PDGFB,LGALS3,POU4F2,ARC
GO:BP	regulation of transport	GO:0051049	1	0	1594	31	RSAD2,NEFH,WNK3,CBLL1,CD38,PML,RAB8A,SPG11,ATAD1,PTPN11,RNASEL,STIM2,SORL1,RAB2B,BCL2,CD47,EPB41,UBQLN1,CLASP1,TRPV2,SYTL4,GALR1,RHOQ,PDGFB,TIFAB,SYT13,CLDN10,EFNB2,LGALS3,POU4F2,ARC
GO:BP	negative regulation of secretion	GO:0051048	1	0	168	5	RSAD2,WNK3,PTPN11,SYTL4,TIFAB
GO:BP	positive regulation of secretion	GO:0051047	1	0	316	6	CD38,PTPN11,RAB2B,CLASP1,SYTL4,GALR1
GO:BP	regulation of secretion	GO:0051046	1	0	619	11	RSAD2,WNK3,CD38,RAB8A,PTPN11,RAB2B,CLASP1,SYTL4,GALR1,TIFAB,SYT13
GO:BP	negative regulation of DNA metabolic process	GO:0051053	1	0	142	4	PML,GZMA,TNKS,H1-0
GO:BP	mRNA transport	GO:0051028	1	0	128	7	PARP11,TNKS,RBM15B,NUP205,NUP160,NUP133,ARC
GO:BP	negative regulation of lipid catabolic process	GO:0050995	1	0	27	1	SORL1
GO:BP	regulation of lipid catabolic process	GO:0050994	1	0	61	1	SORL1
GO:BP	detection of mechanical stimulus	GO:0050982	1	0	55	1	PIEZO1
GO:BP	sensory perception of mechanical stimulus	GO:0050954	1	0	188	2	CCDC50,POU4F2
GO:BP	sensory perception of light stimulus	GO:0050953	1	0	222	1	PRCD
GO:BP	positive regulation of pigment cell differentiation	GO:0050942	1	0	7	1	BCL2
GO:BP	regulation of pigment cell differentiation	GO:0050932	1	0	8	1	BCL2
GO:BP	actin filament bundle assembly	GO:0051017	1	0	158	5	SYNPO2,CD47,ALMS1,CLASP1,DPYSL3
GO:BP	chromosome separation	GO:0051304	1	0	81	1	USP44
GO:BP	positive regulation of DNA metabolic process	GO:0051054	1	0	300	5	INO80D,PML,SLF2,TNKS,PDGFB
GO:BP	regulation of small GTPase mediated signal transduction	GO:0051056	1	0	306	1	SIPA1L1
GO:BP	regulation of muscle cell differentiation	GO:0051147	1	0	142	5	BCL2,PIEZO1,ID2,PDGFB,EFNB2
GO:BP	striated muscle cell differentiation	GO:0051146	1	0	291	5	SPG11,BCL2,PIEZO1,KLF5,EFNB2
GO:BP	smooth muscle cell differentiation	GO:0051145	1	0	65	1	PDGFB
GO:BP	positive regulation of cellular component organization	GO:0051130	1	0	1116	23	ISG15,AGRN,CBLL1,SYNPO2,INO80D,PML,SETX,ATP10A,SLF2,ATF7IP,CNOT1,ATAD1,TNKS,UBAP2L,CD47,CLASP1,PIEZO1,TRPV2,RHOQ,PDGFB,LGALS3,DPYSL3,POU4F2
GO:BP	negative regulation of cellular component organization	GO:0051129	1	0	719	17	SSH2,CD38,PML,USP44,HUWE1,SPTBN1,TNKS,SORL1,PHF8,CD47,CLASP1,SCAF8,BCL2L2,CH25H,EFNB2,LGALS3,DPYSL3
GO:BP	synaptic assembly at neuromuscular junction	GO:0051124	1	0	10	2	AGRN,MYCBP2
GO:BP	RNA polymerase II preinitiation complex assembly	GO:0051123	1	0	70	3	TAF4B,ATF7IP,MED6
GO:BP	negative regulation of lipid biosynthetic process	GO:0051055	1	0	56	1	PDGFB
GO:BP	negative regulation of binding	GO:0051100	1	0	111	5	IFIT1,GZMA,TNKS,ILRUN,PDGFB
GO:BP	negative regulation of helicase activity	GO:0051097	1	0	5	1	IFIT1
GO:BP	regulation of helicase activity	GO:0051095	1	0	12	1	IFIT1
GO:BP	positive regulation of developmental process	GO:0051094	1	0	1328	21	ISG15,AGRN,STAT1,PML,NCOA1,IL7R,NCOA3,SORL1,ASXL2,STK4,BCL2,CLASP1,JADE2,PIEZO1,TRPV2,ID2,WNT5B,PDGFB,KLF5,EFNB2,POU4F2
GO:BP	negative regulation of developmental process	GO:0051093	1	0	928	15	STAT1,PML,USF3,HUWE1,CDK12,PTPN11,SORL1,STK4,RBM15,BCL2,HMG20A,ID2,SMAD6,PDGFB,POU4F2
GO:BP	positive regulation of NF-kappaB transcription factor activity	GO:0051092	1	0	124	2	EIF2AK2,UBE2V1
GO:BP	positive regulation of DNA-binding transcription factor activity	GO:0051091	1	0	211	4	RIGI,EIF2AK2,TRIM26,UBE2V1
GO:BP	regulation of DNA-binding transcription factor activity	GO:0051090	1	0	353	7	RIGI,EIF2AK2,TRIM26,UBE2V1,ID2,ID1,POU4F2
GO:BP	positive regulation of binding	GO:0051099	1	0	123	5	PARP9,H1-0,STK4,EPB41,POU4F2
GO:BP	negative regulation of coagulation	GO:0050819	1	0	53	1	PDGFB
GO:BP	regulation of osteoblast differentiation	GO:0045667	1	0	130	1	SMAD6
GO:BP	positive regulation of female receptivity	GO:0045925	1	0	2	1	NCOA1
GO:BP	regulatory ncRNA-mediated post-transcriptional gene silencing	GO:0035194	1	0	624	4	ADAR,CNOT1,PUM1,HELZ
GO:BP	hatching	GO:0035188	1	0	26	1	PHF6
GO:BP	embryonic hemopoiesis	GO:0035162	1	0	24	1	STK4
GO:BP	regulation of tube size	GO:0035150	1	0	150	3	CBS,CD38,HTR7
GO:BP	tube formation	GO:0035148	1	0	150	1	STK4
GO:BP	embryonic appendage morphogenesis	GO:0035113	1	0	125	1	C2CD3
GO:BP	genitalia morphogenesis	GO:0035112	1	0	12	1	TIFAB
GO:BP	miRNA-mediated post-transcriptional gene silencing	GO:0035195	1	0	612	2	CNOT1,PUM1
GO:BP	limb morphogenesis	GO:0035108	1	0	153	1	C2CD3
GO:BP	response to nicotine	GO:0035094	1	0	50	1	BCL2
GO:BP	cardiocyte differentiation	GO:0035051	1	0	149	1	EFNB2
GO:BP	embryonic heart tube development	GO:0035050	1	0	87	1	C2CD3
GO:BP	sperm-egg recognition	GO:0035036	1	0	53	1	UBAP2L
GO:BP	somatic stem cell population maintenance	GO:0035019	1	0	67	1	MED6
GO:BP	response to endoplasmic reticulum stress	GO:0034976	1	0	220	5	EIF2AK2,PML,PARP8,BCL2,UBQLN1
GO:BP	positive regulation of monoatomic ion transmembrane transport	GO:0034767	1	0	151	3	WNK3,STIM2,ARC
GO:BP	appendage morphogenesis	GO:0035107	1	0	153	1	C2CD3
GO:BP	miRNA processing	GO:0035196	1	0	44	2	ADAR,PUM1
GO:BP	tube morphogenesis	GO:0035239	1	0	872	13	STAT1,PML,C2CD3,STK4,RBM15,BCL2,CD47,PPP1R16B,ID2,KLF5,TNNI3,EFNB2,ID1
GO:BP	synaptic transmission, glutamatergic	GO:0035249	1	0	111	1	ATAD1
GO:BP	regulation of peroxisome proliferator activated receptor signaling pathway	GO:0035358	1	0	14	1	ASXL2
GO:BP	peroxisome proliferator activated receptor signaling pathway	GO:0035357	1	0	23	2	NCOA1,ASXL2
GO:BP	peptidyl-tyrosine dephosphorylation	GO:0035335	1	0	25	1	PTPN11
GO:BP	regulation of hippo signaling	GO:0035330	1	0	26	1	NUAK2
GO:BP	hippo signaling	GO:0035329	1	0	44	2	STK4,NUAK2
GO:BP	wound healing, spreading of epidermal cells	GO:0035313	1	0	22	1	CLASP1
GO:BP	negative regulation of protein dephosphorylation	GO:0035308	1	0	29	2	PPP1R16B,LGALS3
GO:BP	positive regulation of protein dephosphorylation	GO:0035307	1	0	40	1	PPP1R16B
GO:BP	positive regulation of dephosphorylation	GO:0035306	1	0	50	1	PPP1R16B
GO:BP	negative regulation of dephosphorylation	GO:0035305	1	0	39	2	PPP1R16B,LGALS3
GO:BP	regulation of protein dephosphorylation	GO:0035304	1	0	75	2	PPP1R16B,LGALS3
GO:BP	regulation of dephosphorylation	GO:0035303	1	0	107	2	PPP1R16B,LGALS3
GO:BP	regulation of tube diameter	GO:0035296	1	0	149	3	CBS,CD38,HTR7
GO:BP	tube development	GO:0035295	1	0	1091	17	STAT1,PML,C2CD3,STK4,RBM15,BCL2,CD47,PPP1R16B,NUP133,ID2,SMAD6,HSD11B1,KLF5,TNNI3,EFNB2,AKR1B1,ID1
GO:BP	segmentation	GO:0035282	1	0	106	2	TDRD7,TIFAB
GO:BP	organ growth	GO:0035265	1	0	165	3	PTPN11,STK4,BCL2
GO:BP	multicellular organism growth	GO:0035264	1	0	155	3	RASAL2,PTPN11,BCL2
GO:BP	negative regulation of monoatomic ion transmembrane transport	GO:0034766	1	0	85	2	BCL2,UBQLN1
GO:BP	positive regulation of peroxisome proliferator activated receptor signaling pathway	GO:0035360	1	0	9	1	ASXL2
GO:BP	regulation of monoatomic ion transmembrane transport	GO:0034765	1	0	323	6	WNK3,PML,STIM2,BCL2,UBQLN1,ARC
GO:BP	negative regulation of transmembrane transport	GO:0034763	1	0	115	2	BCL2,UBQLN1
GO:BP	type III interferon production	GO:0034343	1	0	5	2	RIGI,IFIH1
GO:BP	response to type II interferon	GO:0034341	1	0	146	6	STAT1,PARP14,PARP9,FLNB,CD47,FCAR
GO:BP	adherens junction organization	GO:0034332	1	0	57	1	EFNB2
GO:BP	cell junction organization	GO:0034330	1	0	759	10	NEFH,AGRN,SPG11,MYCBP2,BCL2,SIPA1L1,CLASP1,CLDN10,EFNB2,ARC
GO:BP	cell junction assembly	GO:0034329	1	0	449	5	AGRN,MYCBP2,BCL2,CLASP1,CLDN10
GO:BP	diol biosynthetic process	GO:0034312	1	0	21	1	SPTLC2
GO:BP	diol metabolic process	GO:0034311	1	0	30	1	SPTLC2
GO:BP	regulation of type III interferon production	GO:0034344	1	0	5	2	RIGI,IFIH1
GO:BP	primary alcohol metabolic process	GO:0034308	1	0	106	1	AKR1B1
GO:BP	positive regulation of amide metabolic process	GO:0034250	1	0	166	1	GSAP
GO:BP	negative regulation of amide metabolic process	GO:0034249	1	0	151	4	EIF2AK2,PML,CNOT1,SORL1
GO:BP	regulation of amide metabolic process	GO:0034248	1	0	439	8	EIF2AK2,PML,ELP3,CNOT1,PUM1,SORL1,ELP1,GSAP
GO:BP	regulation of transcription elongation by RNA polymerase II	GO:0034243	1	0	87	3	CDK12,MED6,CCNT1
GO:BP	monoatomic ion transmembrane transport	GO:0034220	1	0	1013	11	WNK3,PML,KCNA3,ATP10A,STIM2,SLC30A7,BCL2,UBQLN1,PIEZO1,TRPV2,ARC
GO:BP	carbohydrate transmembrane transport	GO:0034219	1	0	132	4	PTPN11,RNASEL,RHOQ,POU4F2
GO:BP	amyloid-beta formation	GO:0034205	1	0	44	2	SORL1,GSAP
GO:BP	response to monosaccharide	GO:0034284	1	0	215	1	RASAL2
GO:BP	NAD biosynthesis via nicotinamide riboside salvage pathway	GO:0034356	1	0	10	1	PARP9
GO:BP	response to fluid shear stress	GO:0034405	1	0	34	1	SMAD6
GO:BP	microtubule anchoring	GO:0034453	1	0	26	1	CLASP1
GO:BP	regulation of transmembrane transport	GO:0034762	1	0	446	10	WNK3,PML,PTPN11,RNASEL,STIM2,BCL2,UBQLN1,RHOQ,POU4F2,ARC
GO:BP	nucleosome organization	GO:0034728	1	0	135	2	H1-0,H3C4
GO:BP	ncRNA metabolic process	GO:0034660	1	0	640	16	ISG20,ADAR,METTL16,ELP3,CDKAL1,PUM1,RNASEL,TDRD7,HEATR1,ELP1,UTP4,UTP20,TRMT1L,SMAD6,PDGFB,KLF5
GO:BP	nucleobase-containing compound catabolic process	GO:0034655	1	0	526	8	ISG20,METTL16,CNOT1,PUM1,RNASEL,DCP1A,CNP,DDIT4
GO:BP	nucleobase-containing compound biosynthetic process	GO:0034654	1	0	4027	66	ETV7,IRF7,AGRN,RIGI,HES4,CMPK2,STAT1,EIF2AK2,PARP14,ELK4,INO80D,PARP9,CD38,PML,SETX,NCOA1,STAT2,SCML4,HIVEP1,TAF4B,ZBTB21,USF3,NSD1,ELP3,ATF7IP,NCOA3,PURB,PHF6,CNOT1,TLR7,EMSY,CDK12,MAML2,ELF1,RNASEL,MED6,TNKS,PHF8,ASXL2,HEATR1,UTP4,RBM15,SF3B3,TRIM26,POLA1,CBX5,NSD3,UBE2V1,HMG20A,GART,CCNT1,JADE2,SCAF8,MXD3,ID2,SMAD6,HSF4,GALR1,RHOQ,PDGFB,KLF5,RASD1,ZNF532,SNAI3,ID1,POU4F2
GO:BP	cellular nitrogen compound metabolic process	GO:0034641	1	0	8692	96	ISG20,ETV7,IRF7,AGRN,RIGI,HES4,CMPK2,CBLL1,STAT1,EIF2AK2,PARP14,ELK4,INO80D,CBS,PARP9,CD38,PML,ADAR,USP44,SETX,METTL16,NCOA1,IL7R,STAT2,SCML4,HIVEP1,TAF4B,ZBTB21,USF3,NSD1,ELP3,CDKAL1,HUWE1,SLF2,AQR,ATF7IP,NCOA3,PURB,GZMA,PHF6,CNOT1,TLR7,EMSY,CDK12,MAML2,ELF1,PUM1,FANCD2,RNASEL,MED6,TNKS,RPRD2,GNAI3,TDRD7,PHF8,ASXL2,HEATR1,RBM15B,ELP1,UTP4,H1-0,RBM15,SF3B3,TRIM26,CD47,POLA1,SPTLC2,ORC3,CBX5,UTP20…
GO:BP	cellular response to unfolded protein	GO:0034620	1	0	91	2	EIF2AK2,PARP8
GO:BP	response to laminar fluid shear stress	GO:0034616	1	0	15	1	SMAD6
GO:BP	cellular response to reactive oxygen species	GO:0034614	1	0	146	1	SETX
GO:BP	response to tumor necrosis factor	GO:0034612	1	0	249	2	STAT1,FCAR
GO:BP	cellular response to oxidative stress	GO:0034599	1	0	242	3	PML,SETX,FANCD2
GO:BP	piRNA processing	GO:0034587	1	0	23	1	TDRD7
GO:BP	centromere complex assembly	GO:0034508	1	0	28	1	CENPI
GO:BP	protein localization to nucleus	GO:0034504	1	0	315	8	PARP9,PML,ADAR,SPG11,ILRUN,STK4,NUAK2,NUP133
GO:BP	protein localization to chromosome	GO:0034502	1	0	121	4	PML,SLF2,TNKS,CHMP7
GO:BP	ncRNA 5'-end processing	GO:0034471	1	0	21	1	UTP20
GO:BP	ncRNA processing	GO:0034470	1	0	438	13	ISG20,ADAR,METTL16,ELP3,CDKAL1,PUM1,RNASEL,TDRD7,HEATR1,ELP1,UTP4,UTP20,TRMT1L
GO:BP	positive regulation of transmembrane transport	GO:0034764	1	0	210	7	WNK3,PTPN11,RNASEL,STIM2,RHOQ,POU4F2,ARC
GO:BP	lipid translocation	GO:0034204	1	0	57	1	ATP10A
GO:BP	protein localization to synapse	GO:0035418	1	0	81	1	RAB8A
GO:BP	response to interferon-alpha	GO:0035455	1	0	20	3	EIF2AK2,ADAR,FCAR
GO:BP	response to decreased oxygen levels	GO:0036293	1	0	316	6	CBS,CD38,PML,BCL2,UBQLN1,DDIT4
GO:BP	multivesicular body assembly	GO:0036258	1	0	32	1	CHMP7
GO:BP	multivesicular body organization	GO:0036257	1	0	33	1	CHMP7
GO:BP	granulocyte activation	GO:0036230	1	0	49	1	FCAR
GO:BP	phenotypic switching	GO:0036166	1	0	7	1	PDGFB
GO:BP	cellular response to platelet-derived growth factor stimulus	GO:0036120	1	0	21	1	PDGFB
GO:BP	response to platelet-derived growth factor	GO:0036119	1	0	23	1	PDGFB
GO:BP	cellular response to decreased oxygen levels	GO:0036294	1	0	149	3	CBS,BCL2,UBQLN1
GO:BP	leukotriene B4 metabolic process	GO:0036102	1	0	5	1	PTGR1
GO:BP	replacement ossification	GO:0036075	1	0	32	1	CBS
GO:BP	CD8-positive, alpha-beta T cell activation	GO:0036037	1	0	29	1	BCL2
GO:BP	protein localization to endosome	GO:0036010	1	0	28	1	SORL1
GO:BP	endodermal cell differentiation	GO:0035987	1	0	50	1	ITGA7
GO:BP	aggrephagy	GO:0035973	1	0	9	1	UBQLN1
GO:BP	cellular response to topologically incorrect protein	GO:0035967	1	0	102	2	EIF2AK2,PARP8
GO:BP	response to topologically incorrect protein	GO:0035966	1	0	150	2	EIF2AK2,PARP8
GO:BP	leukotriene catabolic process	GO:0036100	1	0	6	1	DPEP2
GO:BP	interstrand cross-link repair	GO:0036297	1	0	40	1	FANCD2
GO:BP	atrioventricular canal development	GO:0036302	1	0	13	1	PTPN11
GO:BP	platelet morphogenesis	GO:0036344	1	0	25	1	PTPN11
GO:BP	regulation of RIG-I signaling pathway	GO:0039535	1	0	21	2	DDX60,PUM1
GO:BP	regulation of MDA-5 signaling pathway	GO:0039533	1	0	7	1	DDX60
GO:BP	negative regulation of cytoplasmic pattern recognition receptor signaling pathway	GO:0039532	1	0	48	1	UBQLN1
GO:BP	regulation of cytoplasmic pattern recognition receptor signaling pathway	GO:0039531	1	0	105	5	RSAD2,DDX60,EIF2AK2,PUM1,UBQLN1
GO:BP	RIG-I signaling pathway	GO:0039529	1	0	28	3	DDX60,RIGI,PUM1
GO:BP	neurotrophin signaling pathway	GO:0038179	1	0	40	3	PTPN11,CYFIP2,DDIT4
GO:BP	complement component C5a signaling pathway	GO:0038178	1	0	3	1	C5AR2
GO:BP	thrombopoietin-mediated signaling pathway	GO:0038163	1	0	5	1	RBM15
GO:BP	ERBB signaling pathway	GO:0038127	1	0	124	1	PTPN11
GO:BP	interleukin-9-mediated signaling pathway	GO:0038113	1	0	7	1	STAT1
GO:BP	interleukin-7-mediated signaling pathway	GO:0038111	1	0	2	1	IL7R
GO:BP	Fc receptor signaling pathway	GO:0038093	1	0	56	1	FCAR
GO:BP	p38MAPK cascade	GO:0038066	1	0	55	1	GADD45G
GO:BP	non-canonical NF-kappaB signal transduction	GO:0038061	1	0	123	5	EIF2AK2,NMI,TLR7,TRIM56,C1QTNF4
GO:BP	signal transduction in absence of ligand	GO:0038034	1	0	71	2	BCL2,BCL2L2
GO:BP	insulin receptor recycling	GO:0038020	1	0	4	1	SORL1
GO:BP	paracrine signaling	GO:0038001	1	0	7	1	PDGFB
GO:BP	glucocorticoid secretion	GO:0035933	1	0	12	2	PTPN11,GALR1
GO:BP	phosphate ion transmembrane transport	GO:0035435	1	0	15	1	SLC25A10
GO:BP	corticosteroid hormone secretion	GO:0035930	1	0	19	2	PTPN11,GALR1
GO:BP	skeletal muscle cell differentiation	GO:0035914	1	0	75	1	KLF5
GO:BP	monocyte extravasation	GO:0035696	1	0	9	1	CD47
GO:BP	interleukin-18-mediated signaling pathway	GO:0035655	1	0	10	1	PDGFB
GO:BP	response to stilbenoid	GO:0035634	1	0	7	1	USP18
GO:BP	maintenance of blood-brain barrier	GO:0035633	1	0	38	1	WNK3
GO:BP	receptor transactivation	GO:0035624	1	0	4	1	NCOA3
GO:BP	tRNA methylthiolation	GO:0035600	1	0	2	1	CDKAL1
GO:BP	establishment of protein localization to extracellular region	GO:0035592	1	0	367	6	RSAD2,CD38,RAB8A,PTPN11,SYTL4,GSDMD
GO:BP	CD4-positive, alpha-beta T cell activation	GO:0035710	1	0	119	1	RSAD2
GO:BP	non-canonical Wnt signaling pathway	GO:0035567	1	0	70	1	WNT5B
GO:BP	regulation of chromatin binding	GO:0035561	1	0	11	1	PARP9
GO:BP	intracellular signal transduction	GO:0035556	1	0	2668	41	WNK3,STAT1,EIF2AK2,CBS,PARP9,PML,USP44,SETX,PAG1,NMI,SPTBN1,TLR7,PTPN11,UBR1,FANCD2,TRIM56,SNRK,NCALD,STK4,NUAK2,BCL2,UBQLN1,PPP1R16B,UBE2V1,SIPA1L1,JADE2,BCL2L2,SMAD6,C1QTNF4,DDIT4,RHOQ,PDGFB,DEPDC7,TIFAB,TNNI3,RAB40B,BMX,RASD1,GADD45G,DIRAS3,POU4F2
GO:BP	carnosine biosynthetic process	GO:0035499	1	0	1	1	CARNS1
GO:BP	carnosine metabolic process	GO:0035498	1	0	2	1	CARNS1
GO:BP	cellular response to interferon-beta	GO:0035458	1	0	27	1	STAT1
GO:BP	cellular response to interferon-alpha	GO:0035457	1	0	10	1	FCAR
GO:BP	response to interferon-beta	GO:0035456	1	0	34	2	XAF1,STAT1
GO:BP	positive regulation of chromatin binding	GO:0035563	1	0	9	1	PARP9
GO:BP	sodium ion transmembrane transport	GO:0035725	1	0	166	1	WNK3
GO:BP	CD4-positive, alpha-beta T cell cytokine production	GO:0035743	1	0	19	1	RSAD2
GO:BP	T-helper 2 cell cytokine production	GO:0035745	1	0	13	1	RSAD2
GO:BP	aorta morphogenesis	GO:0035909	1	0	34	1	EFNB2
GO:BP	aorta development	GO:0035904	1	0	61	2	SMAD6,EFNB2
GO:BP	exit from host cell	GO:0035891	1	0	31	1	CHMP7
GO:BP	vascular associated smooth muscle cell differentiation	GO:0035886	1	0	29	1	PDGFB
GO:BP	amacrine cell differentiation	GO:0035881	1	0	12	1	POU4F2
GO:BP	megakaryocyte development	GO:0035855	1	0	23	1	PTPN11
GO:BP	epithelial cell differentiation involved in kidney development	GO:0035850	1	0	49	2	STAT1,PDGFB
GO:BP	homologous recombination	GO:0035825	1	0	67	1	FANCD2
GO:BP	regulation of urine volume	GO:0035809	1	0	21	1	AKR1B1
GO:BP	negative regulation of mitochondrial membrane permeability	GO:0035795	1	0	20	1	BCL2L2
GO:BP	positive regulation of metanephric mesenchymal cell migration by platelet-derived growth factor receptor-beta signaling pathway	GO:0035793	1	0	3	1	PDGFB
GO:BP	platelet-derived growth factor receptor-beta signaling pathway	GO:0035791	1	0	14	1	PDGFB
GO:BP	metanephric mesenchymal cell migration	GO:0035789	1	0	4	1	PDGFB
GO:BP	cell migration involved in metanephros development	GO:0035788	1	0	5	1	PDGFB
GO:BP	cell migration involved in kidney development	GO:0035787	1	0	6	1	PDGFB
GO:BP	interleukin-4-mediated signaling pathway	GO:0035771	1	0	10	1	PARP14
GO:BP	B cell chemotaxis	GO:0035754	1	0	8	1	CH25H
GO:BP	steroid hormone secretion	GO:0035929	1	0	27	2	PTPN11,GALR1
GO:BP	cellular response to amino acid starvation	GO:0034198	1	0	51	1	EIF2AK2
GO:BP	positive regulation of maintenance of mitotic sister chromatid cohesion	GO:0034184	1	0	6	1	SLF2
GO:BP	negative regulation of maintenance of mitotic sister chromatid cohesion	GO:0034183	1	0	3	1	TNKS
GO:BP	regulation of localization	GO:0032879	1	0	2018	36	RSAD2,NEFH,WNK3,CBLL1,PARP9,CD38,PML,RAB8A,SPG11,HUWE1,SPTBN1,ATAD1,MYCBP2,PTPN11,RNASEL,STIM2,SORL1,RAB2B,ILRUN,BCL2,CD47,EPB41,UBQLN1,CLASP1,TRPV2,SYTL4,GALR1,RHOQ,PDGFB,TIFAB,SYT13,CLDN10,EFNB2,LGALS3,POU4F2,ARC
GO:BP	positive regulation of stress-activated MAPK cascade	GO:0032874	1	0	22	1	EIF2AK2
GO:BP	regulation of stress-activated MAPK cascade	GO:0032872	1	0	40	1	EIF2AK2
GO:BP	cellular response to hormone stimulus	GO:0032870	1	0	609	12	STAT1,NCOA1,ABHD2,RAB8A,NCOA3,CNOT1,PTPN11,SORL1,ZNF106,DDIT4,RHOQ,POU4F2
GO:BP	cellular response to insulin stimulus	GO:0032869	1	0	200	8	STAT1,NCOA1,RAB8A,PTPN11,SORL1,ZNF106,RHOQ,POU4F2
GO:BP	response to insulin	GO:0032868	1	0	263	8	STAT1,NCOA1,RAB8A,PTPN11,SORL1,ZNF106,RHOQ,POU4F2
GO:BP	negative regulation of cellular pH reduction	GO:0032848	1	0	1	1	BCL2
GO:BP	regulation of protein localization	GO:0032880	1	0	889	17	RSAD2,WNK3,PARP9,CD38,PML,RAB8A,HUWE1,SPTBN1,MYCBP2,PTPN11,SORL1,ILRUN,BCL2,EPB41,SYTL4,RHOQ,LGALS3
GO:BP	regulation of cellular pH reduction	GO:0032847	1	0	8	1	BCL2
GO:BP	monocarboxylic acid metabolic process	GO:0032787	1	0	629	5	ABHD2,DDIT4,HACD4,PTGR1,AKR1B1
GO:BP	positive regulation of DNA-templated transcription, elongation	GO:0032786	1	0	61	4	CDK12,MED6,CCNT1,SCAF8
GO:BP	regulation of DNA-templated transcription elongation	GO:0032784	1	0	103	4	CDK12,MED6,CCNT1,SCAF8
GO:BP	negative regulation of ATP-dependent activity	GO:0032780	1	0	19	2	IFIT1,TNNI3
GO:BP	positive regulation of tumor necrosis factor production	GO:0032760	1	0	101	4	RIGI,IFIH1,PTPN11,C1QTNF4
GO:BP	positive regulation of interleukin-8 production	GO:0032757	1	0	64	2	RIGI,TLR7
GO:BP	positive regulation of interleukin-6 production	GO:0032755	1	0	97	5	RIGI,IFIH1,TLR7,PTPN11,C1QTNF4
GO:BP	glomerulus development	GO:0032835	1	0	69	2	BCL2,PDGFB
GO:BP	regulation of polysaccharide metabolic process	GO:0032881	1	0	42	2	PDGFB,PHLDA2
GO:BP	regulation of polysaccharide biosynthetic process	GO:0032885	1	0	35	1	PDGFB
GO:BP	regulation of microtubule-based process	GO:0032886	1	0	264	4	NEFH,CHMP7,ALMS1,CLASP1
GO:BP	myeloid cell apoptotic process	GO:0033028	1	0	40	3	IRF7,BCL2,FCAR
GO:BP	muscle cell proliferation	GO:0033002	1	0	208	3	STAT1,ID2,PDGFB
GO:BP	cellular anatomical entity morphogenesis	GO:0032989	1	0	785	17	NEFH,RAB8A,SPG11,MYCBP2,PTPN11,CYFIP2,BCL2,SIPA1L1,CLASP1,JADE2,CNP,TRPV2,EFNB2,NEXN,GFRA3,POU4F2,ARC
GO:BP	protein-containing complex disassembly	GO:0032984	1	0	250	7	SETX,SPTBN1,CHMP7,UBQLN1,CLASP1,SCAF8,DDIT4
GO:BP	regulation of actin filament-based process	GO:0032970	1	0	376	8	SYNPO2,SSH2,SPTBN1,CYFIP2,CD47,ALMS1,CLASP1,RHOQ
GO:BP	positive regulation of transcription elongation by RNA polymerase II	GO:0032968	1	0	50	3	CDK12,MED6,CCNT1
GO:BP	regulation of actin cytoskeleton organization	GO:0032956	1	0	334	8	SYNPO2,SSH2,SPTBN1,CYFIP2,CD47,ALMS1,CLASP1,RHOQ
GO:BP	positive regulation of mononuclear cell proliferation	GO:0032946	1	0	147	2	CD38,BCL2
GO:BP	regulation of mononuclear cell proliferation	GO:0032944	1	0	241	3	CD38,BCL2,LGALS3
GO:BP	mononuclear cell proliferation	GO:0032943	1	0	315	4	CD38,IL7R,BCL2,LGALS3
GO:BP	secretion by tissue	GO:0032941	1	0	44	2	WNK3,TIFAB
GO:BP	secretion by cell	GO:0032940	1	0	827	10	RSAD2,CD38,RAB8A,PTPN11,RAB2B,CLASP1,SYTL4,GSDMD,GALR1,SYT13
GO:BP	negative regulation of translation in response to oxidative stress	GO:0032938	1	0	1	1	PML
GO:BP	negative regulation of activin receptor signaling pathway	GO:0032926	1	0	16	2	LEMD3,SMAD6
GO:BP	regulation of activin receptor signaling pathway	GO:0032925	1	0	25	2	LEMD3,SMAD6
GO:BP	activin receptor signaling pathway	GO:0032924	1	0	49	2	LEMD3,SMAD6
GO:BP	circadian regulation of gene expression	GO:0032922	1	0	70	5	PML,HUWE1,MYCBP2,ID2,ID1
GO:BP	positive regulation of interleukin-2 production	GO:0032743	1	0	35	1	SPTBN1
GO:BP	regulation of neutrophil apoptotic process	GO:0033029	1	0	8	1	FCAR
GO:BP	positive regulation of interleukin-10 production	GO:0032733	1	0	41	1	ISG15
GO:BP	positive regulation of interleukin-1 beta production	GO:0032731	1	0	60	1	GSDMD
GO:BP	interleukin-8 production	GO:0032637	1	0	84	3	RIGI,TLR7,C5AR2
GO:BP	interleukin-6 production	GO:0032635	1	0	151	7	RIGI,IFIH1,TLR7,PTPN11,CD47,C1QTNF4,C5AR2
GO:BP	interleukin-2 production	GO:0032623	1	0	63	1	SPTBN1
GO:BP	interleukin-12 production	GO:0032615	1	0	62	1	CD47
GO:BP	interleukin-10 production	GO:0032613	1	0	59	2	ISG15,CD47
GO:BP	interleukin-1 production	GO:0032612	1	0	110	2	PML,GSDMD
GO:BP	interleukin-1 beta production	GO:0032611	1	0	93	2	PML,GSDMD
GO:BP	tumor necrosis factor production	GO:0032640	1	0	163	7	RIGI,IFIH1,PTPN11,ILRUN,CD47,C1QTNF4,C5AR2
GO:BP	type II interferon production	GO:0032609	1	0	118	3	ISG15,TLR7,CD47
GO:BP	chemokine production	GO:0032602	1	0	95	2	EIF2AK2,TLR7
GO:BP	response to progesterone	GO:0032570	1	0	40	3	CD38,NCOA1,ABHD2
GO:BP	regulation of cellular component size	GO:0032535	1	0	376	7	WNK3,SSH2,IL7R,SPTBN1,CYFIP2,TRPV2,POU4F2
GO:BP	regulation of microvillus assembly	GO:0032534	1	0	6	1	KLF5
GO:BP	regulation of microvillus organization	GO:0032530	1	0	13	1	KLF5
GO:BP	microvillus organization	GO:0032528	1	0	24	2	PTPN11,KLF5
GO:BP	protein exit from endoplasmic reticulum	GO:0032527	1	0	47	1	SORL1
GO:BP	granulocyte macrophage colony-stimulating factor production	GO:0032604	1	0	18	1	RIGI
GO:BP	regulation of chemokine production	GO:0032642	1	0	95	2	EIF2AK2,TLR7
GO:BP	regulation of granulocyte macrophage colony-stimulating factor production	GO:0032645	1	0	18	1	RIGI
GO:BP	regulation of type II interferon production	GO:0032649	1	0	117	3	ISG15,TLR7,CD47
GO:BP	positive regulation of type II interferon production	GO:0032729	1	0	76	2	ISG15,TLR7
GO:BP	positive regulation of granulocyte macrophage colony-stimulating factor production	GO:0032725	1	0	15	1	RIGI
GO:BP	positive regulation of chemokine production	GO:0032722	1	0	71	2	EIF2AK2,TLR7
GO:BP	negative regulation of tumor necrosis factor production	GO:0032720	1	0	61	2	ILRUN,C5AR2
GO:BP	negative regulation of interleukin-6 production	GO:0032715	1	0	48	1	C5AR2
GO:BP	negative regulation of interleukin-1 production	GO:0032692	1	0	34	1	PML
GO:BP	negative regulation of interleukin-1 beta production	GO:0032691	1	0	28	1	PML
GO:BP	negative regulation of interferon-beta production	GO:0032688	1	0	13	1	NMI
GO:BP	negative regulation of interferon-alpha production	GO:0032687	1	0	6	1	NMI
GO:BP	regulation of tumor necrosis factor production	GO:0032680	1	0	163	7	RIGI,IFIH1,PTPN11,ILRUN,CD47,C1QTNF4,C5AR2
GO:BP	regulation of interleukin-8 production	GO:0032677	1	0	84	3	RIGI,TLR7,C5AR2
GO:BP	regulation of interleukin-6 production	GO:0032675	1	0	151	7	RIGI,IFIH1,TLR7,PTPN11,CD47,C1QTNF4,C5AR2
GO:BP	regulation of interleukin-2 production	GO:0032663	1	0	63	1	SPTBN1
GO:BP	regulation of interleukin-12 production	GO:0032655	1	0	62	1	CD47
GO:BP	regulation of interleukin-10 production	GO:0032653	1	0	59	2	ISG15,CD47
GO:BP	regulation of interleukin-1 production	GO:0032652	1	0	110	2	PML,GSDMD
GO:BP	regulation of interleukin-1 beta production	GO:0032651	1	0	93	2	PML,GSDMD
GO:BP	positive regulation of interleukin-1 production	GO:0032732	1	0	71	1	GSDMD
GO:BP	positive regulation of neutrophil apoptotic process	GO:0033031	1	0	5	1	FCAR
GO:BP	regulation of myeloid cell apoptotic process	GO:0033032	1	0	33	3	IRF7,BCL2,FCAR
GO:BP	negative regulation of myeloid cell apoptotic process	GO:0033033	1	0	20	2	IRF7,BCL2
GO:BP	maintenance of mitotic sister chromatid cohesion	GO:0034088	1	0	13	2	SLF2,TNKS
GO:BP	maintenance of sister chromatid cohesion	GO:0034086	1	0	13	2	SLF2,TNKS
GO:BP	CENP-A containing chromatin assembly	GO:0034080	1	0	10	1	CENPI
GO:BP	protein localization to Golgi apparatus	GO:0034067	1	0	30	1	SORL1
GO:BP	stress granule assembly	GO:0034063	1	0	31	1	UBAP2L
GO:BP	response to lipid	GO:0033993	1	0	920	17	CMPK2,CD38,SETX,NCOA1,ABHD2,NCOA3,CNOT1,BCL2,CNP,BCL2L2,SMAD6,DDIT4,WNT5B,TIFAB,TRIM63,POU4F2,FCAR
GO:BP	P-body assembly	GO:0033962	1	0	21	1	CNOT1
GO:BP	regulation of maintenance of sister chromatid cohesion	GO:0034091	1	0	9	2	SLF2,TNKS
GO:BP	neurofilament bundle assembly	GO:0033693	1	0	3	1	NEFH
GO:BP	regulation of osteoblast proliferation	GO:0033688	1	0	28	2	EIF2AK2,BCL2
GO:BP	osteoblast proliferation	GO:0033687	1	0	33	2	EIF2AK2,BCL2
GO:BP	positive regulation of kinase activity	GO:0033674	1	0	292	1	PDGFB
GO:BP	negative regulation of kinase activity	GO:0033673	1	0	159	1	ADAR
GO:BP	positive regulation of cell-cell adhesion mediated by integrin	GO:0033634	1	0	6	1	PIEZO1
GO:BP	regulation of cell-cell adhesion mediated by integrin	GO:0033632	1	0	11	1	PIEZO1
GO:BP	cell-cell adhesion mediated by integrin	GO:0033631	1	0	17	1	PIEZO1
GO:BP	negative regulation of osteoblast proliferation	GO:0033689	1	0	12	2	EIF2AK2,BCL2
GO:BP	negative regulation of maintenance of sister chromatid cohesion	GO:0034092	1	0	3	1	TNKS
GO:BP	positive regulation of maintenance of sister chromatid cohesion	GO:0034093	1	0	6	1	SLF2
GO:BP	erythrocyte homeostasis	GO:0034101	1	0	142	4	ISG15,STAT1,ADAR,ID2
GO:BP	regulation of maintenance of mitotic sister chromatid cohesion	GO:0034182	1	0	9	2	SLF2,TNKS
GO:BP	positive regulation of toll-like receptor 9 signaling pathway	GO:0034165	1	0	6	1	RSAD2
GO:BP	regulation of toll-like receptor 9 signaling pathway	GO:0034163	1	0	11	1	RSAD2
GO:BP	toll-like receptor 9 signaling pathway	GO:0034162	1	0	19	1	RSAD2
GO:BP	positive regulation of toll-like receptor 7 signaling pathway	GO:0034157	1	0	6	1	RSAD2
GO:BP	regulation of toll-like receptor 7 signaling pathway	GO:0034155	1	0	7	1	RSAD2
GO:BP	toll-like receptor 7 signaling pathway	GO:0034154	1	0	12	2	RSAD2,TLR7
GO:BP	toll-like receptor 4 signaling pathway	GO:0034142	1	0	50	1	NMI
GO:BP	negative regulation of toll-like receptor 3 signaling pathway	GO:0034140	1	0	3	1	UBQLN1
GO:BP	regulation of toll-like receptor 3 signaling pathway	GO:0034139	1	0	12	1	UBQLN1
GO:BP	toll-like receptor 3 signaling pathway	GO:0034138	1	0	25	1	UBQLN1
GO:BP	regulation of MyD88-independent toll-like receptor signaling pathway	GO:0034127	1	0	2	1	IRF7
GO:BP	regulation of MyD88-dependent toll-like receptor signaling pathway	GO:0034124	1	0	4	1	IRF7
GO:BP	regulation of toll-like receptor signaling pathway	GO:0034121	1	0	28	1	IRF7
GO:BP	heterotypic cell-cell adhesion	GO:0034113	1	0	61	2	ITGA7,CD47
GO:BP	negative regulation of tissue remodeling	GO:0034104	1	0	23	1	CD38
GO:BP	regulation of tissue remodeling	GO:0034103	1	0	76	1	CD38
GO:BP	positive regulation of cell adhesion mediated by integrin	GO:0033630	1	0	22	1	PIEZO1
GO:BP	negative regulation of cell adhesion mediated by integrin	GO:0033629	1	0	12	1	PTPN11
GO:BP	regulation of cell adhesion mediated by integrin	GO:0033628	1	0	49	2	PTPN11,PIEZO1
GO:BP	cell adhesion mediated by integrin	GO:0033627	1	0	82	3	ITGA7,PTPN11,PIEZO1
GO:BP	positive regulation of peptidyl-serine phosphorylation	GO:0033138	1	0	95	2	STK4,BCL2
GO:BP	regulation of peptidyl-serine phosphorylation	GO:0033135	1	0	127	3	NSD1,STK4,BCL2
GO:BP	negative regulation of purine nucleotide catabolic process	GO:0033122	1	0	18	1	DDIT4
GO:BP	regulation of purine nucleotide catabolic process	GO:0033121	1	0	52	1	DDIT4
GO:BP	positive regulation of RNA splicing	GO:0033120	1	0	48	1	SETX
GO:BP	positive regulation of T cell differentiation in thymus	GO:0033089	1	0	11	1	IL7R
GO:BP	regulation of T cell differentiation in thymus	GO:0033081	1	0	28	1	IL7R
GO:BP	T cell differentiation in thymus	GO:0033077	1	0	87	2	IL7R,BCL2
GO:BP	cellular pigmentation	GO:0033059	1	0	64	1	BCL2
GO:BP	negative regulation of mitotic sister chromatid segregation	GO:0033048	1	0	48	1	USP44
GO:BP	regulation of mitotic sister chromatid segregation	GO:0033047	1	0	54	1	USP44
GO:BP	negative regulation of sister chromatid segregation	GO:0033046	1	0	48	1	USP44
GO:BP	regulation of sister chromatid segregation	GO:0033045	1	0	104	1	USP44
GO:BP	regulation of chromosome organization	GO:0033044	1	0	248	6	INO80D,PML,USP44,SLF2,ATF7IP,TNKS
GO:BP	regulation of organelle organization	GO:0033043	1	0	1173	23	SYNPO2,SSH2,INO80D,PML,USP44,STAT2,HUWE1,SLF2,SPTBN1,ATF7IP,CNOT1,MYCBP2,TNKS,CYFIP2,UBAP2L,CHMP7,CD47,ALMS1,CLASP1,BCL2L2,RHOQ,PDGFB,NEXN
GO:BP	macromolecule localization	GO:0033036	1	0	3210	49	RSAD2,FABP6,ISG15,IFIT1,AGRN,WNK3,ZMAT3,PARP9,CD38,PML,ADAR,PARP11,RAB8A,ATP10A,SPG11,HUWE1,SLF2,SPTBN1,DOP1A,AP5M1,ATAD1,MYCBP2,PTPN11,C2CD3,TNKS,SORL1,RBM15B,RAB2B,ILRUN,STK4,NUAK2,CHMP7,BCL2,XPO7,EPB41,NUP205,NUP160,DCP1A,NUP133,SLC25A10,SYTL4,GSDMD,GALR1,RHOQ,KLF5,RAB40B,ID1,LGALS3,ARC
GO:BP	positive regulation of myeloid cell apoptotic process	GO:0033034	1	0	10	1	FCAR
GO:BP	regulation of intracellular steroid hormone receptor signaling pathway	GO:0033143	1	0	74	1	CNOT1
GO:BP	membrane fusion involved in viral entry into host cell	GO:0039663	1	0	5	1	CH25H
GO:BP	negative regulation of intracellular steroid hormone receptor signaling pathway	GO:0033144	1	0	36	1	CNOT1
GO:BP	negative regulation of intracellular estrogen receptor signaling pathway	GO:0033147	1	0	14	1	CNOT1
GO:BP	positive regulation of integrin activation	GO:0033625	1	0	11	1	PIEZO1
GO:BP	regulation of integrin activation	GO:0033623	1	0	17	1	PIEZO1
GO:BP	integrin activation	GO:0033622	1	0	26	1	PIEZO1
GO:BP	mammary gland epithelial cell proliferation	GO:0033598	1	0	28	1	ID2
GO:BP	unsaturated fatty acid metabolic process	GO:0033559	1	0	111	2	PTGR1,AKR1B1
GO:BP	multicellular organismal response to stress	GO:0033555	1	0	95	1	BCL2
GO:BP	cellular response to stress	GO:0033554	1	0	1770	28	IRF7,WNK3,EIF2AK2,ZMAT3,INO80D,CBS,PARP9,PML,USP44,SETX,PARP8,HUWE1,SLF2,EMSY,PTPN11,FANCD2,SF3B3,NUAK2,BCL2,POLA1,CBX5,UBQLN1,UBE2V1,BCL2L2,ID2,DDIT4,TIFAB,AKR1B1
GO:BP	carbohydrate homeostasis	GO:0033500	1	0	256	1	PTPN11
GO:BP	protein localization to organelle	GO:0033365	1	0	1184	17	ISG15,PARP9,PML,ADAR,RAB8A,SPG11,HUWE1,SLF2,C2CD3,TNKS,SORL1,ILRUN,STK4,NUAK2,CHMP7,DCP1A,NUP133
GO:BP	cholesterol efflux	GO:0033344	1	0	56	1	SPG11
GO:BP	response to vitamin	GO:0033273	1	0	91	1	CBS
GO:BP	nuclear DNA replication	GO:0033260	1	0	41	1	POLA1
GO:BP	negative regulation of protein sumoylation	GO:0033234	1	0	11	1	HMG20A
GO:BP	regulation of protein sumoylation	GO:0033233	1	0	25	1	HMG20A
GO:BP	tumor necrosis factor-mediated signaling pathway	GO:0033209	1	0	105	1	STAT1
GO:BP	response to hydroperoxide	GO:0033194	1	0	19	1	CD38
GO:BP	regulation of intracellular protein transport	GO:0033157	1	0	154	2	PTPN11,SORL1
GO:BP	regulation of intracellular estrogen receptor signaling pathway	GO:0033146	1	0	35	1	CNOT1
GO:BP	negative regulation of growth	GO:0045926	1	0	244	3	PML,STK4,BCL2
GO:BP	viral budding via host ESCRT complex	GO:0039702	1	0	23	1	CHMP7
GO:BP	growth	GO:0040007	1	0	939	15	AGRN,CD38,PML,SPG11,RASAL2,MYCBP2,PTPN11,CYFIP2,STK4,BCL2,JADE2,TRPV2,KLF5,PHLDA2,POU4F2
GO:BP	glycerolipid biosynthetic process	GO:0045017	1	0	247	3	PIGF,PDGFB,BMX
GO:BP	estrous cycle	GO:0044849	1	0	15	1	NCOA1
GO:BP	cell cycle G1/S phase transition	GO:0044843	1	0	241	4	PML,PHF8,BCL2,ID2
GO:BP	mitotic G1/S transition checkpoint signaling	GO:0044819	1	0	33	1	PML
GO:BP	suppression of viral release by host	GO:0044790	1	0	17	2	PML,TRIM26
GO:BP	cell cycle DNA replication	GO:0044786	1	0	45	1	POLA1
GO:BP	metaphase/anaphase transition of cell cycle	GO:0044784	1	0	97	1	USP44
GO:BP	protein retention in Golgi apparatus	GO:0045053	1	0	5	1	SORL1
GO:BP	cilium organization	GO:0044782	1	0	414	2	RAB8A,C2CD3
GO:BP	mitotic DNA damage checkpoint signaling	GO:0044773	1	0	87	2	PML,FANCD2
GO:BP	mitotic cell cycle phase transition	GO:0044772	1	0	432	7	PML,USP44,PHF8,CHMP7,BCL2,CLASP1,ID2
GO:BP	cell cycle phase transition	GO:0044770	1	0	537	10	PARP9,PML,USP44,PTPN11,FANCD2,PHF8,CHMP7,BCL2,CLASP1,ID2
GO:BP	multi-multicellular organism process	GO:0044706	1	0	213	3	CBS,CD38,BCL2
GO:BP	multi-organism reproductive process	GO:0044703	1	0	204	3	CBS,CD38,BCL2
GO:BP	doxorubicin metabolic process	GO:0044598	1	0	10	1	AKR1B1
GO:BP	daunorubicin metabolic process	GO:0044597	1	0	9	1	AKR1B1
GO:BP	mitotic DNA integrity checkpoint signaling	GO:0044774	1	0	91	2	PML,FANCD2
GO:BP	regulated exocytosis	GO:0045055	1	0	227	1	SYT13
GO:BP	transcytosis	GO:0045056	1	0	22	1	GP2
GO:BP	T cell selection	GO:0045058	1	0	54	1	BCL2
GO:BP	cell-cell junction organization	GO:0045216	1	0	215	2	CLDN10,EFNB2
GO:BP	maintenance of protein location	GO:0045185	1	0	91	2	PML,SORL1
GO:BP	establishment of protein localization	GO:0045184	1	0	1924	26	RSAD2,IFIT1,ZMAT3,CD38,PML,ADAR,PARP11,RAB8A,SPG11,HUWE1,SPTBN1,DOP1A,AP5M1,ATAD1,PTPN11,TNKS,SORL1,RAB2B,STK4,CHMP7,XPO7,NUP205,NUP160,NUP133,SYTL4,GSDMD
GO:BP	cell fate commitment	GO:0045165	1	0	290	4	PML,BCL2,ID2,WNT5B
GO:BP	clustering of voltage-gated sodium channels	GO:0045162	1	0	6	1	AGRN
GO:BP	neuronal ion channel clustering	GO:0045161	1	0	12	1	AGRN
GO:BP	homologous chromosome segregation	GO:0045143	1	0	67	1	FANCD2
GO:BP	development of primary sexual characteristics	GO:0045137	1	0	239	3	NCOA1,BCL2,BCL2L2
GO:BP	meiotic chromosome segregation	GO:0045132	1	0	93	1	FANCD2
GO:BP	regulation of bone resorption	GO:0045124	1	0	45	1	CD38
GO:BP	cellular extravasation	GO:0045123	1	0	75	1	CD47
GO:BP	intermediate filament bundle assembly	GO:0045110	1	0	8	1	NEFH
GO:BP	intermediate filament organization	GO:0045109	1	0	73	1	NEFH
GO:BP	intermediate filament cytoskeleton organization	GO:0045104	1	0	94	1	NEFH
GO:BP	intermediate filament-based process	GO:0045103	1	0	95	1	NEFH
GO:BP	positive regulation of viral genome replication	GO:0045070	1	0	31	2	IFIT1,ADAR
GO:BP	regulatory T cell differentiation	GO:0045066	1	0	39	2	USP44,FANCD2
GO:BP	NLRP3 inflammasome complex assembly	GO:0044546	1	0	38	1	EIF2AK2
GO:BP	external encapsulating structure organization	GO:0045229	1	0	326	2	CLASP1,FMOD
GO:BP	glial cell-derived neurotrophic factor production	GO:0044467	1	0	2	1	SORL1
GO:BP	biological process involved in symbiotic interaction	GO:0044403	1	0	319	6	IFIT1,CHMP7,TRIM26,CCNT1,CH25H,EFNB2
GO:BP	positive regulation of cellular component biogenesis	GO:0044089	1	0	509	13	ISG15,AGRN,SYNPO2,SLF2,ATF7IP,CNOT1,UBAP2L,CD47,CLASP1,PIEZO1,RHOQ,LGALS3,DPYSL3
GO:BP	cellular component biogenesis	GO:0044085	1	0	4955	62	ISG20,ISG15,NEFH,AGRN,WNK3,EIF2AK2,SYNPO2,SSH2,IFIH1,PML,ADAR,SETX,METTL16,KCNA3,TAF4B,CENPI,RAB8A,SPG11,SLF2,SPTBN1,ATF7IP,CNOT1,MYCBP2,HLA-DOB,PTPN11,RNASEL,MED6,C2CD3,TNKS,SORL1,TDRD7,HEATR1,CYFIP2,UTP4,H1-0,STK4,UBAP2L,SF3B3,CHMP7,BCL2,CD47,EPB41,UBQLN1,PPP1R16B,NUP205,ALMS1,UTP20,CLASP1,CLINT1,PSMD11,NFU1,PIEZO1,GSDMD,RHOQ,KLF5,CLDN10,H3C4,C9,LGALS3,DPYSL3,FMOD,ARC
GO:BP	regulation of endocrine process	GO:0044060	1	0	40	2	PTPN11,GALR1
GO:BP	regulation of digestive system process	GO:0044058	1	0	39	3	WNK3,EPB41,TIFAB
GO:BP	regulation of system process	GO:0044057	1	0	542	9	WNK3,CD38,PTPN11,EPB41,GALR1,PDGFB,TIFAB,TNNI3,TRIM63
GO:BP	glucan metabolic process	GO:0044042	1	0	75	1	PHLDA2
GO:BP	protein-containing complex organization	GO:0043933	1	0	4074	53	ISG15,ZNFX1,EIF2AK2,SSH2,INO80D,IFIH1,PML,ADAR,SETX,NCOA1,KCNA3,TAF4B,CENPI,NSD1,HUWE1,SLF2,SPTBN1,ATF7IP,NCOA3,EMSY,HLA-DOB,PTPN11,MED6,SORL1,PHF8,RBM15B,CYFIP2,H1-0,STK4,RBM15,SF3B3,CHMP7,CBX5,EPB41,UBQLN1,NUP205,NSD3,CLASP1,HMG20A,CLINT1,PSMD11,NUP133,JADE2,SCAF8,PIEZO1,DDIT4,GSDMD,H3C4,C9,LGALS3,FMOD,DIRAS3,ARC
GO:BP	membrane biogenesis	GO:0044091	1	0	65	2	SPTBN1,CHMP7
GO:BP	positive regulation by host of viral transcription	GO:0043923	1	0	18	1	CCNT1
GO:BP	cell dedifferentiation	GO:0043697	1	0	8	2	NCOA3,PDGFB
GO:BP	dedifferentiation	GO:0043696	1	0	8	2	NCOA3,PDGFB
GO:BP	regulation of phosphoprotein phosphatase activity	GO:0043666	1	0	46	1	LGALS3
GO:BP	modification-dependent macromolecule catabolic process	GO:0043632	1	0	620	14	HERC5,ISG15,HERC6,PML,USP44,UBE2G1,UBR1,PSMF1,FEM1A,USP14,CHMP7,UBQLN1,PSMD11,UBXN11
GO:BP	response to estrogen	GO:0043627	1	0	73	1	SMAD6
GO:BP	keratinocyte proliferation	GO:0043616	1	0	57	1	EFNB2
GO:BP	amide biosynthetic process	GO:0043604	1	0	887	9	EIF2AK2,PML,ELP3,CDKAL1,CNOT1,PUM1,ELP1,SPTLC2,CARNS1
GO:BP	regulation of biological process involved in symbiotic interaction	GO:0043903	1	0	64	2	TRIM26,CH25H
GO:BP	negative regulation of molecular function	GO:0044092	1	0	672	17	IFIT1,PARP9,PML,ADAR,USP44,GZMA,TNKS,GNAI3,ILRUN,UBQLN1,ID2,GALR1,PDGFB,TNNI3,ID1,LGALS3,POU4F2
GO:BP	positive regulation of molecular function	GO:0044093	1	0	1097	20	AGRN,RIGI,WNK3,EIF2AK2,PARP9,NCOA3,STIM2,TNKS,CYFIP2,H1-0,STK4,TRIM26,EPB41,UBE2V1,SIPA1L1,DCP1A,ARAP3,PDGFB,POU4F2,ARC
GO:BP	'de novo' AMP biosynthetic process	GO:0044208	1	0	8	1	GART
GO:BP	negative regulation of protein kinase activity by regulation of protein phosphorylation	GO:0044387	1	0	6	1	ADAR
GO:BP	protein localization to cytoskeleton	GO:0044380	1	0	59	1	C2CD3
GO:BP	cellular response to fibroblast growth factor stimulus	GO:0044344	1	0	108	2	SETX,PTPN11
GO:BP	wound healing, spreading of cells	GO:0044319	1	0	37	1	CLASP1
GO:BP	small molecule biosynthetic process	GO:0044283	1	0	592	7	CBS,ABHD2,SPTLC2,SLC25A10,HACD4,CARNS1,AKR1B1
GO:BP	small molecule catabolic process	GO:0044282	1	0	379	4	CBS,ABHD2,CARNS1,DPEP2
GO:BP	small molecule metabolic process	GO:0044281	1	0	1813	18	CMPK2,CBS,PARP9,CD38,ABHD2,GNAI3,SPTLC2,GART,CNP,SLC25A10,DDIT4,RHOQ,HACD4,CH25H,PTGR1,CARNS1,AKR1B1,DPEP2
GO:BP	sulfur compound catabolic process	GO:0044273	1	0	45	2	CBS,DPEP2
GO:BP	sulfur compound biosynthetic process	GO:0044272	1	0	169	3	CBS,METTL16,SLC35D2
GO:BP	cellular nitrogen compound biosynthetic process	GO:0044271	1	0	4836	72	ETV7,IRF7,AGRN,RIGI,HES4,CMPK2,STAT1,EIF2AK2,PARP14,ELK4,INO80D,PARP9,CD38,PML,SETX,NCOA1,STAT2,SCML4,HIVEP1,TAF4B,ZBTB21,USF3,NSD1,ELP3,CDKAL1,ATF7IP,NCOA3,PURB,PHF6,CNOT1,TLR7,EMSY,CDK12,MAML2,ELF1,PUM1,RNASEL,MED6,TNKS,PHF8,ASXL2,HEATR1,ELP1,UTP4,RBM15,SF3B3,TRIM26,CD47,POLA1,SPTLC2,CBX5,NSD3,UBE2V1,HMG20A,GART,CCNT1,JADE2,SCAF8,MXD3,ID2,SMAD6,HSF4,GALR1,RHOQ,PDGFB,KLF5,CARNS1,RASD1,ZNF532,SNA…
GO:BP	cellular nitrogen compound catabolic process	GO:0044270	1	0	567	8	ISG20,METTL16,CNOT1,PUM1,RNASEL,DCP1A,CNP,DDIT4
GO:BP	cellular lipid metabolic process	GO:0044255	1	0	1005	10	ABHD2,PTPN11,SORL1,SPTLC2,PIGF,HACD4,PDGFB,PTGR1,AKR1B1,BMX
GO:BP	cellular biosynthetic process	GO:0044249	1	0	10565	127	RSAD2,ISG20,ISG15,XAF1,ETV7,IRF7,AGRN,ZNFX1,RIGI,HES4,CMPK2,STAT1,EIF2AK2,PARP14,ELK4,INO80D,CBS,PARP9,IFIH1,CD38,PML,ADAR,SETX,METTL16,NCOA1,IL7R,STAT2,SCML4,ABHD2,HIVEP1,TAF4B,NMI,ZBTB21,USF3,NSD1,ELP3,CDKAL1,HUWE1,SPTBN1,AQR,ATF7IP,RASAL2,NCOA3,PURB,GZMA,PHF6,CNOT1,TLR7,MYCBP2,EMSY,CDK12,MAML2,ELF1,PTPN11,PUM1,RNASEL,MED6,C2CD3,TNKS,SORL1,RPRD2,TRIM56,TDRD7,TTC1,PHF8,ASXL2,HEATR1,RBM15B,ELP1,C…
GO:BP	cellular catabolic process	GO:0044248	1	0	1600	22	ISG20,CBS,METTL16,ABHD2,RAB8A,SPG11,HUWE1,CNOT1,PUM1,RNASEL,SORL1,GNAI3,ILRUN,CHMP7,BCL2,SPTLC2,UBQLN1,DCP1A,CNP,DDIT4,CARNS1,DPEP2
GO:BP	cellular lipid catabolic process	GO:0044242	1	0	225	2	ABHD2,SORL1
GO:BP	primary metabolic process	GO:0044238	1	0	12505	154	ISG20,FABP6,HERC5,ISG15,HERC6,ETV7,IRF7,AGRN,RIGI,HES4,WNK3,CMPK2,USP18,CBLL1,STAT1,EIF2AK2,PARP14,SYNPO2,SSH2,ELK4,INO80D,CBS,PARP9,IFIH1,CD38,PML,ADAR,USP44,SETX,METTL16,NCOA1,PARP11,IL7R,STAT2,SCML4,ABHD2,HIVEP1,PARP8,TAF4B,NMI,ZBTB21,PARP12,USF3,NSD1,ELP3,CDKAL1,HUWE1,SLF2,AQR,ATF7IP,UBE2G1,RASAL2,NCOA3,PURB,GZMA,PHF6,CNOT1,TLR7,MYCBP2,EMSY,CDK12,MAML2,ELF1,PTPN11,AMER1,PUM1,UBR1,FANCD2,RNASE…
GO:BP	cellular metabolic process	GO:0044237	1	0	12881	150	RSAD2,ISG20,HERC5,ISG15,XAF1,ETV7,IRF7,AGRN,ZNFX1,RIGI,HES4,WNK3,CMPK2,CBLL1,STAT1,EIF2AK2,PARP14,SYNPO2,SSH2,ELK4,INO80D,CBS,PARP9,IFIH1,CD38,PML,ADAR,USP44,SETX,METTL16,NCOA1,IL7R,STAT2,SCML4,ABHD2,HIVEP1,TAF4B,NMI,RAB8A,ZBTB21,USF3,SPG11,NSD1,ELP3,CDKAL1,HUWE1,SLF2,SPTBN1,AQR,ATF7IP,RASAL2,NCOA3,PURB,GZMA,PHF6,CNOT1,TLR7,MYCBP2,EMSY,CDK12,MAML2,ELF1,PTPN11,PUM1,FANCD2,RNASEL,MED6,C2CD3,TNKS,SO…
GO:BP	symbiont entry into host	GO:0044409	1	0	163	3	TRIM26,CH25H,EFNB2
GO:BP	amide metabolic process	GO:0043603	1	0	1194	12	EIF2AK2,PML,ELP3,CDKAL1,CNOT1,PUM1,SORL1,ELP1,SPTLC2,GSAP,CARNS1,DPEP2
GO:BP	leukocyte activation	GO:0045321	1	0	946	15	RSAD2,CD38,USP44,IL7R,PAG1,NMI,HLA-DOB,PTPN11,FANCD2,BCL2,CD47,ID2,EFNB2,LGALS3,FCAR
GO:BP	phospholipid translocation	GO:0045332	1	0	52	1	ATP10A
GO:BP	positive regulation of endocytosis	GO:0045807	1	0	153	3	CBLL1,ATAD1,CD47
GO:BP	negative regulation of endocytosis	GO:0045806	1	0	67	2	CD47,LGALS3
GO:BP	positive regulation of cell cycle	GO:0045787	1	0	349	3	SLF2,PTPN11,PDGFB
GO:BP	negative regulation of cell cycle	GO:0045786	1	0	388	7	PARP9,PML,USP44,PTPN11,FANCD2,TNKS,BCL2
GO:BP	positive regulation of cell adhesion	GO:0045785	1	0	477	8	IL7R,HLA-DOB,PTPN11,STK4,CD47,PIEZO1,PDGFB,EFNB2
GO:BP	negative regulation of bone resorption	GO:0045779	1	0	17	1	CD38
GO:BP	positive regulation of ossification	GO:0045778	1	0	54	2	ISG15,PTPN11
GO:BP	negative regulation of gene expression, epigenetic	GO:0045814	1	0	139	6	ZNFX1,ATF7IP,PHF8,RBM15B,H1-0,RBM15
GO:BP	positive regulation of blood pressure	GO:0045777	1	0	32	1	ID2
GO:BP	regulation of angiogenesis	GO:0045765	1	0	288	3	STAT1,PML,PPP1R16B
GO:BP	regulation of adenylate cyclase activity	GO:0045761	1	0	44	2	GNAI3,GALR1
GO:BP	positive regulation of DNA repair	GO:0045739	1	0	131	2	INO80D,SLF2
GO:BP	positive regulation of protein catabolic process	GO:0045732	1	0	206	2	AMER1,SORL1
GO:BP	positive regulation of glial cell differentiation	GO:0045687	1	0	46	1	ID2
GO:BP	regulation of glial cell differentiation	GO:0045685	1	0	77	1	ID2
GO:BP	positive regulation of epidermis development	GO:0045684	1	0	31	1	NCOA3
GO:BP	positive regulation of axon extension	GO:0045773	1	0	38	2	TRPV2,POU4F2
GO:BP	negative regulation of glycolytic process	GO:0045820	1	0	18	1	DDIT4
GO:BP	negative regulation of lipid metabolic process	GO:0045833	1	0	99	3	SORL1,PDGFB,CH25H
GO:BP	negative regulation of mitotic nuclear division	GO:0045839	1	0	56	1	USP44
GO:BP	regulation of female receptivity	GO:0045924	1	0	7	1	NCOA1
GO:BP	positive regulation of exocytosis	GO:0045921	1	0	79	3	RAB2B,CLASP1,SYTL4
GO:BP	positive regulation of carbohydrate metabolic process	GO:0045913	1	0	76	1	PDGFB
GO:BP	negative regulation of carbohydrate metabolic process	GO:0045912	1	0	54	1	DDIT4
GO:BP	negative regulation of DNA recombination	GO:0045910	1	0	49	1	H1-0
GO:BP	positive regulation of vasoconstriction	GO:0045907	1	0	32	1	CD38
GO:BP	regulation of RNA polymerase II transcription preinitiation complex assembly	GO:0045898	1	0	7	1	ATF7IP
GO:BP	negative regulation of DNA-templated transcription	GO:0045892	1	0	1333	28	ETV7,IRF7,STAT1,PARP14,ELK4,PARP9,CD38,PML,SCML4,HIVEP1,ZBTB21,NSD1,ATF7IP,PURB,PHF6,CNOT1,CBX5,HMG20A,SCAF8,MXD3,ID2,HSF4,PDGFB,KLF5,RASD1,SNAI3,ID1,POU4F2
GO:BP	positive regulation of synaptic assembly at neuromuscular junction	GO:0045887	1	0	1	1	AGRN
GO:BP	positive regulation of sister chromatid cohesion	GO:0045876	1	0	9	1	SLF2
GO:BP	negative regulation of sister chromatid cohesion	GO:0045875	1	0	5	1	TNKS
GO:BP	positive regulation of proteolysis	GO:0045862	1	0	320	1	CYFIP2
GO:BP	negative regulation of proteolysis	GO:0045861	1	0	193	2	PML,PSMF1
GO:BP	positive regulation of protein kinase activity	GO:0045860	1	0	275	1	PDGFB
GO:BP	regulation of protein kinase activity	GO:0045859	1	0	451	7	HERC5,SYNPO2,ADAR,CDK12,CCNT1,PDGFB,DIRAS3
GO:BP	negative regulation of mitotic metaphase/anaphase transition	GO:0045841	1	0	48	1	USP44
GO:BP	positive regulation of mitotic nuclear division	GO:0045840	1	0	45	1	PDGFB
GO:BP	regulation of epidermis development	GO:0045682	1	0	65	1	NCOA3
GO:BP	late endosome to vacuole transport	GO:0045324	1	0	37	1	CHMP7
GO:BP	positive regulation of osteoclast differentiation	GO:0045672	1	0	29	1	POU4F2
GO:BP	negative regulation of osteoblast differentiation	GO:0045668	1	0	50	1	SMAD6
GO:BP	regulation of epidermal cell differentiation	GO:0045604	1	0	59	1	NCOA3
GO:BP	positive regulation of fat cell differentiation	GO:0045600	1	0	67	4	ASXL2,STK4,ID2,KLF5
GO:BP	regulation of fat cell differentiation	GO:0045598	1	0	131	4	ASXL2,STK4,ID2,KLF5
GO:BP	positive regulation of cell differentiation	GO:0045597	1	0	864	15	ISG15,STAT1,NCOA1,IL7R,NCOA3,ASXL2,STK4,BCL2,JADE2,PIEZO1,TRPV2,ID2,KLF5,EFNB2,POU4F2
GO:BP	negative regulation of cell differentiation	GO:0045596	1	0	681	11	STAT1,USF3,CDK12,PTPN11,SORL1,RBM15,HMG20A,ID2,SMAD6,PDGFB,POU4F2
GO:BP	regulation of cell differentiation	GO:0045595	1	0	1576	28	ISG15,IRF7,STAT1,EIF2AK2,NCOA1,IL7R,USF3,NCOA3,PURB,CDK12,PTPN11,FANCD2,SORL1,ASXL2,STK4,RBM15,BCL2,CLASP1,HMG20A,JADE2,PIEZO1,TRPV2,ID2,SMAD6,PDGFB,KLF5,EFNB2,POU4F2
GO:BP	regulation of regulatory T cell differentiation	GO:0045589	1	0	35	1	FANCD2
GO:BP	positive regulation of epidermal cell differentiation	GO:0045606	1	0	27	1	NCOA3
GO:BP	positive regulation of T cell differentiation	GO:0045582	1	0	117	1	IL7R
GO:BP	negative regulation of B cell differentiation	GO:0045578	1	0	7	1	ID2
GO:BP	regulation of B cell differentiation	GO:0045577	1	0	35	1	ID2
GO:BP	locomotor rhythm	GO:0045475	1	0	16	1	ID2
GO:BP	bone resorption	GO:0045453	1	0	69	1	CD38
GO:BP	endothelial cell differentiation	GO:0045446	1	0	113	1	PPP1R16B
GO:BP	fat cell differentiation	GO:0045444	1	0	237	7	RNASEL,ASXL2,STK4,ID2,SMAD6,WNT5B,KLF5
GO:BP	regulation of nitric oxide biosynthetic process	GO:0045428	1	0	56	1	CD47
GO:BP	regulation of T cell differentiation	GO:0045580	1	0	181	2	IL7R,FANCD2
GO:BP	regulation of keratinocyte differentiation	GO:0045616	1	0	39	1	NCOA3
GO:BP	positive regulation of keratinocyte differentiation	GO:0045618	1	0	18	1	NCOA3
GO:BP	regulation of lymphocyte differentiation	GO:0045619	1	0	213	3	IL7R,FANCD2,ID2
GO:BP	positive regulation of type I interferon-mediated signaling pathway	GO:0060340	1	0	20	3	IRF7,ZBP1,TRIM56
GO:BP	positive regulation of neuron differentiation	GO:0045666	1	0	92	1	NCOA1
GO:BP	negative regulation of neuron differentiation	GO:0045665	1	0	74	2	HMG20A,POU4F2
GO:BP	regulation of neuron differentiation	GO:0045664	1	0	199	5	NCOA1,BCL2,HMG20A,ID2,POU4F2
GO:BP	regulation of monocyte differentiation	GO:0045655	1	0	19	1	IRF7
GO:BP	regulation of megakaryocyte differentiation	GO:0045652	1	0	37	1	RBM15
GO:BP	positive regulation of macrophage differentiation	GO:0045651	1	0	16	1	ID2
GO:BP	regulation of macrophage differentiation	GO:0045649	1	0	24	1	ID2
GO:BP	positive regulation of erythrocyte differentiation	GO:0045648	1	0	30	2	ISG15,STAT1
GO:BP	regulation of erythrocyte differentiation	GO:0045646	1	0	44	2	ISG15,STAT1
GO:BP	positive regulation of myeloid cell differentiation	GO:0045639	1	0	102	4	ISG15,STAT1,ID2,POU4F2
GO:BP	negative regulation of myeloid cell differentiation	GO:0045638	1	0	96	1	RBM15
GO:BP	regulation of myeloid cell differentiation	GO:0045637	1	0	215	7	ISG15,IRF7,STAT1,PURB,RBM15,ID2,POU4F2
GO:BP	positive regulation of melanocyte differentiation	GO:0045636	1	0	5	1	BCL2
GO:BP	regulation of melanocyte differentiation	GO:0045634	1	0	6	1	BCL2
GO:BP	positive regulation of lymphocyte differentiation	GO:0045621	1	0	132	1	IL7R
GO:BP	negative regulation of lymphocyte differentiation	GO:0045620	1	0	59	1	ID2
GO:BP	regulation of osteoclast differentiation	GO:0045670	1	0	72	1	POU4F2
GO:BP	skin development	GO:0043588	1	0	321	4	FLNB,NCOA3,STK4,BCL2
GO:BP	ear development	GO:0043583	1	0	234	3	PTPN11,BCL2,TIFAB
GO:BP	regulation of translational initiation in response to stress	GO:0043558	1	0	15	1	PML
GO:BP	homeostatic process	GO:0042592	1	0	1712	22	ISG15,WNK3,STAT1,CD38,PML,ADAR,IL7R,RASAL2,PTPN11,STIM2,SORL1,SLC30A7,UBAP2L,BCL2,ALMS1,TRPV2,ID2,TNNI3,AKR1B1,GADD45G,ID1,FCAR
GO:BP	retinol metabolic process	GO:0042572	1	0	53	1	AKR1B1
GO:BP	pteridine-containing compound biosynthetic process	GO:0042559	1	0	14	1	GART
GO:BP	pteridine-containing compound metabolic process	GO:0042558	1	0	33	1	GART
GO:BP	neuron maturation	GO:0042551	1	0	48	2	AGRN,BCL2
GO:BP	response to hydrogen peroxide	GO:0042542	1	0	100	3	STAT1,SETX,BCL2
GO:BP	hyperosmotic salinity response	GO:0042538	1	0	10	1	AKR1B1
GO:BP	glucose homeostasis	GO:0042593	1	0	255	1	PTPN11
GO:BP	negative regulation of tyrosine phosphorylation of STAT protein	GO:0042532	1	0	11	1	PARP14
GO:BP	regulation of tyrosine phosphorylation of STAT protein	GO:0042509	1	0	74	2	PARP14,PARP9
GO:BP	odontogenesis	GO:0042476	1	0	135	1	RELT
GO:BP	odontogenesis of dentin-containing tooth	GO:0042475	1	0	95	1	RELT
GO:BP	inner ear morphogenesis	GO:0042472	1	0	111	1	TIFAB
GO:BP	ear morphogenesis	GO:0042471	1	0	132	1	TIFAB
GO:BP	hormone biosynthetic process	GO:0042446	1	0	67	1	AKR1B1
GO:BP	hormone metabolic process	GO:0042445	1	0	242	2	PTPN11,AKR1B1
GO:BP	positive regulation of tyrosine phosphorylation of STAT protein	GO:0042531	1	0	63	2	PARP14,PARP9
GO:BP	response to starvation	GO:0042594	1	0	217	3	EIF2AK2,NUAK2,BCL2
GO:BP	fear response	GO:0042596	1	0	49	1	BCL2
GO:BP	hair cycle	GO:0042633	1	0	122	1	BCL2
GO:BP	T cell homeostasis	GO:0043029	1	0	48	2	IL7R,BCL2
GO:BP	camera-type eye development	GO:0043010	1	0	350	4	TDRD7,HSF4,WNT5B,POU4F2
GO:BP	chordate embryonic development	GO:0043009	1	0	670	8	NCOA1,PHF6,CNOT1,C2CD3,STK4,NUP133,PDGFB,PHLDA2
GO:BP	Golgi to plasma membrane protein transport	GO:0043001	1	0	39	1	SPTBN1
GO:BP	amyloid precursor protein catabolic process	GO:0042987	1	0	56	2	SORL1,GSAP
GO:BP	amyloid precursor protein metabolic process	GO:0042982	1	0	74	2	SORL1,GSAP
GO:BP	regulation of apoptotic process	GO:0042981	1	0	1463	27	IRF7,ZBP1,WNK3,STAT1,EIF2AK2,CBS,CD38,PML,ADAR,SETX,NCOA1,IL7R,GZMA,GIMAP8,STK4,NUAK2,BCL2,UBQLN1,BCL2L2,SMAD6,TIFAB,AKR1B1,PHLDA2,GADD45G,LGALS3,POU4F2,FCAR
GO:BP	amide transport	GO:0042886	1	0	319	3	CD38,PTPN11,SYTL4
GO:BP	mRNA transcription by RNA polymerase II	GO:0042789	1	0	48	2	NCOA1,TAF4B
GO:BP	intrinsic apoptotic signaling pathway in response to DNA damage by p53 class mediator	GO:0042771	1	0	47	3	PML,BCL2,DDIT4
GO:BP	signal transduction in response to DNA damage	GO:0042770	1	0	197	4	PARP9,PML,PTPN11,FANCD2
GO:BP	very long-chain fatty acid biosynthetic process	GO:0042761	1	0	13	1	HACD4
GO:BP	regulation of circadian rhythm	GO:0042752	1	0	113	2	PML,ID2
GO:BP	defense response to bacterium	GO:0042742	1	0	325	4	ISG15,ZNFX1,IL7R,GSDMD
GO:BP	embryonic digit morphogenesis	GO:0042733	1	0	61	1	C2CD3
GO:BP	ovulation cycle	GO:0042698	1	0	72	1	NCOA1
GO:BP	muscle cell differentiation	GO:0042692	1	0	395	8	SPG11,BCL2,PIEZO1,ID2,WNT5B,PDGFB,KLF5,EFNB2
GO:BP	pigment metabolic process	GO:0042440	1	0	82	1	BCL2
GO:BP	peptide biosynthetic process	GO:0043043	1	0	752	8	EIF2AK2,PML,ELP3,CDKAL1,CNOT1,PUM1,ELP1,CARNS1
GO:BP	cellular modified amino acid biosynthetic process	GO:0042398	1	0	44	1	GART
GO:BP	water-soluble vitamin biosynthetic process	GO:0042364	1	0	12	1	AKR1B1
GO:BP	B cell activation	GO:0042113	1	0	281	4	CD38,IL7R,BCL2,ID2
GO:BP	T cell activation	GO:0042110	1	0	555	11	RSAD2,USP44,IL7R,PAG1,HLA-DOB,PTPN11,FANCD2,BCL2,CD47,EFNB2,LGALS3
GO:BP	B cell proliferation	GO:0042100	1	0	105	3	CD38,IL7R,BCL2
GO:BP	T cell proliferation	GO:0042098	1	0	214	1	LGALS3
GO:BP	type 2 immune response	GO:0042092	1	0	42	1	RSAD2
GO:BP	gliogenesis	GO:0042063	1	0	345	4	PTPN11,ORC3,CNP,ID2
GO:BP	wound healing	GO:0042060	1	0	425	4	CHMP7,CLASP1,SYTL4,PDGFB
GO:BP	macrophage activation	GO:0042116	1	0	106	1	NMI
GO:BP	snRNA modification	GO:0040031	1	0	7	1	METTL16
GO:BP	positive regulation of multicellular organism growth	GO:0040018	1	0	33	1	BCL2
GO:BP	positive regulation of locomotion	GO:0040017	1	0	583	11	CBLL1,SYNPO2,SSH2,ELP3,STK4,BCL2,CD47,CLASP1,WNT5B,PDGFB,LGALS3
GO:BP	regulation of multicellular organism growth	GO:0040014	1	0	67	1	BCL2
GO:BP	negative regulation of locomotion	GO:0040013	1	0	336	5	ABHD2,BCL2,CLASP1,C5AR2,DPYSL3
GO:BP	regulation of locomotion	GO:0040012	1	0	1038	22	RIGI,CBLL1,SYNPO2,SSH2,ABHD2,ELP3,MYCBP2,SORL1,STK4,USP14,BCL2,CD47,CLASP1,C5AR2,WNT5B,PDGFB,EFNB2,PHLDA2,NEXN,LGALS3,DPYSL3,POU4F2
GO:BP	locomotion	GO:0040011	1	0	1234	23	RIGI,CBLL1,SYNPO2,SSH2,ABHD2,ELP3,MYCBP2,SORL1,STK4,USP14,BCL2,CD47,CLASP1,C5AR2,WNT5B,PDGFB,CH25H,EFNB2,PHLDA2,NEXN,LGALS3,DPYSL3,POU4F2
GO:BP	regulation of growth	GO:0040008	1	0	620	9	AGRN,CD38,PML,MYCBP2,STK4,BCL2,JADE2,TRPV2,POU4F2
GO:BP	epigenetic regulation of gene expression	GO:0040029	1	0	225	8	ZNFX1,ATF7IP,PHF8,RBM15B,H1-0,RBM15,H3C4,DIRAS3
GO:BP	neutrophil activation	GO:0042119	1	0	42	1	FCAR
GO:BP	regulation of cell population proliferation	GO:0042127	1	0	1683	20	FABP6,STAT1,EIF2AK2,CD38,PML,IL7R,STAT2,NMI,STK4,BCL2,CD47,PPP1R16B,UTP20,TES,ID2,SMAD6,PDGFB,EFNB2,PHLDA2,LGALS3
GO:BP	regulation of T cell proliferation	GO:0042129	1	0	181	1	LGALS3
GO:BP	keratan sulfate metabolic process	GO:0042339	1	0	18	1	SLC35D2
GO:BP	taxis	GO:0042330	1	0	465	8	MYCBP2,USP14,C5AR2,PDGFB,CH25H,EFNB2,LGALS3,POU4F2
GO:BP	positive regulation of phosphorylation	GO:0042327	1	0	630	7	WNK3,PARP14,PARP9,PTPN11,STK4,BCL2,PDGFB
GO:BP	negative regulation of phosphorylation	GO:0042326	1	0	288	2	PARP14,ADAR
GO:BP	regulation of phosphorylation	GO:0042325	1	0	966	16	HERC5,WNK3,PARP14,SYNPO2,PARP9,ADAR,STAT2,NSD1,TLR7,CDK12,PTPN11,STK4,BCL2,CCNT1,PDGFB,DIRAS3
GO:BP	vasoconstriction	GO:0042310	1	0	88	2	CD38,HTR7
GO:BP	molting cycle	GO:0042303	1	0	122	1	BCL2
GO:BP	ribosomal small subunit biogenesis	GO:0042274	1	0	101	3	HEATR1,UTP4,UTP20
GO:BP	DNA protection	GO:0042262	1	0	6	1	CBS
GO:BP	ribosome biogenesis	GO:0042254	1	0	322	6	ISG20,METTL16,RNASEL,HEATR1,UTP4,UTP20
GO:BP	tissue regeneration	GO:0042246	1	0	80	1	KLF5
GO:BP	cellular ketone metabolic process	GO:0042180	1	0	223	1	AKR1B1
GO:BP	negative regulation of protein catabolic process	GO:0042177	1	0	110	3	MYCBP2,PSMF1,SF3B3
GO:BP	regulation of protein catabolic process	GO:0042176	1	0	365	7	MYCBP2,AMER1,SORL1,PSMF1,USP14,SF3B3,UBQLN1
GO:BP	lipoprotein biosynthetic process	GO:0042158	1	0	86	1	PIGF
GO:BP	lipoprotein metabolic process	GO:0042157	1	0	122	1	PIGF
GO:BP	cellular response to glucose starvation	GO:0042149	1	0	51	2	NUAK2,BCL2
GO:BP	regulation of membrane potential	GO:0042391	1	0	433	2	BCL2,PIEZO1
GO:BP	extracellular structure organization	GO:0043062	1	0	325	2	CLASP1,FMOD
GO:BP	positive regulation of apoptotic process	GO:0043065	1	0	512	10	ZBP1,PML,NCOA1,GZMA,STK4,BCL2,PHLDA2,GADD45G,POU4F2,FCAR
GO:BP	negative regulation of apoptotic process	GO:0043066	1	0	881	14	IRF7,WNK3,EIF2AK2,CBS,CD38,ADAR,SETX,IL7R,NUAK2,BCL2,BCL2L2,SMAD6,AKR1B1,LGALS3
GO:BP	regulation of generation of precursor metabolites and energy	GO:0043467	1	0	138	2	DDIT4,PHLDA2
GO:BP	regulation of ATP-dependent activity	GO:0043462	1	0	65	2	IFIT1,TNNI3
GO:BP	oxoacid metabolic process	GO:0043436	1	0	921	9	CBS,ABHD2,GART,DDIT4,HACD4,PTGR1,CARNS1,AKR1B1,DPEP2
GO:BP	response to peptide hormone	GO:0043434	1	0	429	9	STAT1,NCOA1,STAT2,RAB8A,PTPN11,SORL1,ZNF106,RHOQ,POU4F2
GO:BP	negative regulation of DNA-binding transcription factor activity	GO:0043433	1	0	147	3	ID2,ID1,POU4F2
GO:BP	homocysteine catabolic process	GO:0043418	1	0	3	1	CBS
GO:BP	macromolecule methylation	GO:0043414	1	0	178	6	CBLL1,METTL16,ATF7IP,RBM15B,RBM15,TRMT1L
GO:BP	regulation of carbohydrate catabolic process	GO:0043470	1	0	61	1	DDIT4
GO:BP	macromolecule glycosylation	GO:0043413	1	0	223	2	GXYLT2,GCNT3
GO:BP	regulation of MAPK cascade	GO:0043408	1	0	643	5	EIF2AK2,PTPN11,STK4,PDGFB,GADD45G
GO:BP	positive regulation of MAP kinase activity	GO:0043406	1	0	77	1	PDGFB
GO:BP	regulation of MAP kinase activity	GO:0043405	1	0	124	2	CDK12,PDGFB
GO:BP	skeletal muscle tissue regeneration	GO:0043403	1	0	42	1	KLF5
GO:BP	steroid hormone mediated signaling pathway	GO:0043401	1	0	141	3	ABHD2,CNOT1,POU4F2
GO:BP	cortisol secretion	GO:0043400	1	0	5	2	PTPN11,GALR1
GO:BP	regulation of protein binding	GO:0043393	1	0	135	4	IFIT1,STK4,EPB41,PDGFB
GO:BP	positive regulation of MAPK cascade	GO:0043410	1	0	461	4	EIF2AK2,PTPN11,PDGFB,GADD45G
GO:BP	pigmentation	GO:0043473	1	0	115	1	BCL2
GO:BP	regulation of RNA splicing	GO:0043484	1	0	186	5	SETX,METTL16,RBM15B,RBM15,SF3B3
GO:BP	regulation of RNA stability	GO:0043487	1	0	187	5	METTL16,CNOT1,PUM1,RNASEL,DCP1A
GO:BP	regulation of translation in response to oxidative stress	GO:0043556	1	0	1	1	PML
GO:BP	regulation of translation in response to stress	GO:0043555	1	0	24	1	PML
GO:BP	regulation of kinase activity	GO:0043549	1	0	483	7	HERC5,SYNPO2,ADAR,CDK12,CCNT1,PDGFB,DIRAS3
GO:BP	positive regulation of GTPase activity	GO:0043547	1	0	142	3	AGRN,SIPA1L1,ARAP3
GO:BP	protein acylation	GO:0043543	1	0	93	1	PML
GO:BP	endothelial cell migration	GO:0043542	1	0	219	3	PDGFB,EFNB2,ID1
GO:BP	positive regulation of blood vessel endothelial cell migration	GO:0043536	1	0	54	1	PDGFB
GO:BP	regulation of blood vessel endothelial cell migration	GO:0043535	1	0	91	1	PDGFB
GO:BP	blood vessel endothelial cell migration	GO:0043534	1	0	117	3	PDGFB,EFNB2,ID1
GO:BP	negative regulation of neuron apoptotic process	GO:0043524	1	0	161	1	BCL2
GO:BP	regulation of neuron apoptotic process	GO:0043523	1	0	229	1	BCL2
GO:BP	regulation of muscle adaptation	GO:0043502	1	0	79	1	TRIM63
GO:BP	skeletal muscle adaptation	GO:0043501	1	0	24	1	TRIM63
GO:BP	muscle adaptation	GO:0043500	1	0	105	1	TRIM63
GO:BP	phosphatidylinositol 3-kinase/protein kinase B signal transduction	GO:0043491	1	0	293	3	SETX,PPP1R16B,PDGFB
GO:BP	RNA stabilization	GO:0043489	1	0	75	1	METTL16
GO:BP	regulation of mRNA stability	GO:0043488	1	0	174	5	METTL16,CNOT1,PUM1,RNASEL,DCP1A
GO:BP	negative regulation of DNA binding	GO:0043392	1	0	31	3	GZMA,TNKS,ILRUN
GO:BP	positive regulation of DNA binding	GO:0043388	1	0	40	2	H1-0,POU4F2
GO:BP	CD8-positive, alpha-beta T cell lineage commitment	GO:0043375	1	0	2	1	BCL2
GO:BP	CD8-positive, alpha-beta T cell differentiation	GO:0043374	1	0	16	1	BCL2
GO:BP	peptide catabolic process	GO:0043171	1	0	30	1	DPEP2
GO:BP	macromolecule metabolic process	GO:0043170	1	0	12170	154	RSAD2,ISG20,HERC5,ISG15,XAF1,HERC6,ETV7,IRF7,AGRN,ZNFX1,RIGI,HES4,WNK3,USP18,CBLL1,STAT1,EIF2AK2,PARP14,SYNPO2,SSH2,ELK4,INO80D,CBS,PARP9,IFIH1,CD38,PML,ADAR,USP44,SETX,METTL16,NCOA1,PARP11,IL7R,STAT2,SCML4,HIVEP1,PARP8,TAF4B,NMI,ZBTB21,PARP12,USF3,NSD1,ELP3,CDKAL1,HUWE1,SLF2,SPTBN1,AQR,ATF7IP,UBE2G1,RASAL2,NCOA3,PURB,GZMA,PHF6,CNOT1,TLR7,MYCBP2,EMSY,CDK12,MAML2,ELF1,PTPN11,AMER1,PUM1,UBR1,FANCD2…
GO:BP	ubiquitin-dependent protein catabolic process via the multivesicular body sorting pathway	GO:0043162	1	0	38	1	CHMP7
GO:BP	proteasome-mediated ubiquitin-dependent protein catabolic process	GO:0043161	1	0	400	10	PML,USP44,UBE2G1,UBR1,PSMF1,FEM1A,USP14,UBQLN1,PSMD11,UBXN11
GO:BP	entrainment of circadian clock by photoperiod	GO:0043153	1	0	24	2	PML,ID2
GO:BP	stress fiber assembly	GO:0043149	1	0	107	3	CD47,ALMS1,CLASP1
GO:BP	negative regulation of canonical NF-kappaB signal transduction	GO:0043124	1	0	52	1	STAT1
GO:BP	positive regulation of canonical NF-kappaB signal transduction	GO:0043123	1	0	207	1	UBE2V1
GO:BP	regulation of canonical NF-kappaB signal transduction	GO:0043122	1	0	274	2	STAT1,UBE2V1
GO:BP	receptor clustering	GO:0043113	1	0	59	1	AGRN
GO:BP	receptor metabolic process	GO:0043112	1	0	72	1	SORL1
GO:BP	regulation of GTPase activity	GO:0043087	1	0	210	4	AGRN,RASAL2,SIPA1L1,ARAP3
GO:BP	negative regulation of catalytic activity	GO:0043086	1	0	396	9	IFIT1,PARP9,PML,ADAR,USP44,GZMA,GNAI3,GALR1,LGALS3
GO:BP	positive regulation of catalytic activity	GO:0043085	1	0	773	7	AGRN,TNKS,CYFIP2,SIPA1L1,DCP1A,ARAP3,PDGFB
GO:BP	negative regulation of programmed cell death	GO:0043069	1	0	907	14	IRF7,WNK3,EIF2AK2,CBS,CD38,ADAR,SETX,IL7R,NUAK2,BCL2,BCL2L2,SMAD6,AKR1B1,LGALS3
GO:BP	positive regulation of programmed cell death	GO:0043068	1	0	532	10	ZBP1,PML,NCOA1,GZMA,STK4,BCL2,PHLDA2,GADD45G,POU4F2,FCAR
GO:BP	regulation of programmed cell death	GO:0043067	1	0	1506	27	IRF7,ZBP1,WNK3,STAT1,EIF2AK2,CBS,CD38,PML,ADAR,SETX,NCOA1,IL7R,GZMA,GIMAP8,STK4,NUAK2,BCL2,UBQLN1,BCL2L2,SMAD6,TIFAB,AKR1B1,PHLDA2,GADD45G,LGALS3,POU4F2,FCAR
GO:BP	response to amino acid	GO:0043200	1	0	127	3	UBR1,BCL2,BCL2L2
GO:BP	establishment of mitotic spindle localization	GO:0040001	1	0	43	1	CLASP1
GO:BP	response to leucine	GO:0043201	1	0	16	1	UBR1
GO:BP	positive regulation of protein-containing complex disassembly	GO:0043243	1	0	37	1	SETX
GO:BP	CD4-positive or CD8-positive, alpha-beta T cell lineage commitment	GO:0043369	1	0	27	1	BCL2
GO:BP	positive T cell selection	GO:0043368	1	0	41	1	BCL2
GO:BP	CD4-positive, alpha-beta T cell differentiation	GO:0043367	1	0	94	1	RSAD2
GO:BP	enucleate erythrocyte differentiation	GO:0043353	1	0	13	1	ID2
GO:BP	response to dsRNA	GO:0043331	1	0	59	3	IFIT1,RIGI,IFIH1
GO:BP	response to exogenous dsRNA	GO:0043330	1	0	51	3	IFIT1,RIGI,IFIH1
GO:BP	apical junction assembly	GO:0043297	1	0	77	1	CLDN10
GO:BP	apoptotic cell clearance	GO:0043277	1	0	48	1	SPG11
GO:BP	anoikis	GO:0043276	1	0	35	1	BCL2
GO:BP	negative regulation of monoatomic ion transport	GO:0043271	1	0	117	2	BCL2,UBQLN1
GO:BP	positive regulation of monoatomic ion transport	GO:0043270	1	0	209	6	WNK3,STIM2,TRPV2,PDGFB,LGALS3,ARC
GO:BP	regulation of monoatomic ion transport	GO:0043269	1	0	451	12	WNK3,PML,SPG11,STIM2,BCL2,EPB41,UBQLN1,TRPV2,PDGFB,CLDN10,LGALS3,ARC
GO:BP	regulation of carbohydrate biosynthetic process	GO:0043255	1	0	95	1	PDGFB
GO:BP	regulation of protein-containing complex assembly	GO:0043254	1	0	417	12	ISG15,EIF2AK2,SSH2,SLF2,SPTBN1,ATF7IP,PTPN11,SORL1,CYFIP2,CLASP1,PIEZO1,LGALS3
GO:BP	proteasome assembly	GO:0043248	1	0	15	1	PSMD11
GO:BP	telomere maintenance in response to DNA damage	GO:0043247	1	0	30	1	INO80D
GO:BP	regulation of protein-containing complex disassembly	GO:0043244	1	0	125	4	SETX,SPTBN1,CLASP1,SCAF8
GO:BP	negative regulation of protein-containing complex disassembly	GO:0043242	1	0	82	3	SPTBN1,CLASP1,SCAF8
GO:BP	regulation of cellular localization	GO:0060341	1	0	995	18	RSAD2,NEFH,WNK3,PARP9,CD38,PML,RAB8A,HUWE1,SPTBN1,MYCBP2,PTPN11,SORL1,ILRUN,BCL2,EPB41,SYTL4,RHOQ,LGALS3
GO:BP	ureteric bud morphogenesis	GO:0060675	1	0	69	1	BCL2
GO:BP	bone morphogenesis	GO:0060349	1	0	104	2	CBS,TIFAB
GO:BP	positive regulation of cation transmembrane transport	GO:1904064	1	0	135	2	WNK3,STIM2
GO:BP	negative regulation of cation transmembrane transport	GO:1904063	1	0	77	2	BCL2,UBQLN1
GO:BP	regulation of monoatomic cation transmembrane transport	GO:1904062	1	0	283	5	WNK3,PML,STIM2,BCL2,UBQLN1
GO:BP	positive regulation of epithelial cell apoptotic process	GO:1904037	1	0	42	1	STK4
GO:BP	negative regulation of epithelial cell apoptotic process	GO:1904036	1	0	62	2	ADAR,BCL2
GO:BP	regulation of epithelial cell apoptotic process	GO:1904035	1	0	110	3	ADAR,STK4,BCL2
GO:BP	regulation of cyclin-dependent protein kinase activity	GO:1904029	1	0	89	3	HERC5,CCNT1,DIRAS3
GO:BP	regulation of convergent extension involved in gastrulation	GO:1904103	1	0	2	1	WNT5B
GO:BP	epithelial cell apoptotic process	GO:1904019	1	0	140	3	ADAR,STK4,BCL2
GO:BP	response to Thyroglobulin triiodothyronine	GO:1904016	1	0	5	1	NCOA1
GO:BP	positive regulation of protein targeting to mitochondrion	GO:1903955	1	0	33	1	HUWE1
GO:BP	positive regulation of hepatocyte apoptotic process	GO:1903945	1	0	1	1	STK4
GO:BP	negative regulation of hepatocyte apoptotic process	GO:1903944	1	0	7	1	ADAR
GO:BP	regulation of hepatocyte apoptotic process	GO:1903943	1	0	8	2	ADAR,STK4
GO:BP	negative regulation of fusion of virus membrane with host plasma membrane	GO:1903914	1	0	1	1	CH25H
GO:BP	regulation of fusion of virus membrane with host plasma membrane	GO:1903913	1	0	1	1	CH25H
GO:BP	cellular response to Thyroglobulin triiodothyronine	GO:1904017	1	0	3	1	NCOA1
GO:BP	positive regulation of convergent extension involved in gastrulation	GO:1904105	1	0	2	1	WNT5B
GO:BP	regulation of adipose tissue development	GO:1904177	1	0	15	3	NCOA1,SORL1,POU4F2
GO:BP	negative regulation of adipose tissue development	GO:1904178	1	0	4	1	POU4F2
GO:BP	regulation of neuromuscular junction development	GO:1904396	1	0	8	2	AGRN,MYCBP2
GO:BP	positive regulation of protein localization to cell periphery	GO:1904377	1	0	75	4	WNK3,SPTBN1,EPB41,LGALS3
GO:BP	negative regulation of protein localization to cell periphery	GO:1904376	1	0	29	2	WNK3,RHOQ
GO:BP	regulation of protein localization to cell periphery	GO:1904375	1	0	139	5	WNK3,SPTBN1,EPB41,RHOQ,LGALS3
GO:BP	positive regulation of telomere maintenance via telomere lengthening	GO:1904358	1	0	37	1	TNKS
GO:BP	negative regulation of telomere maintenance via telomere lengthening	GO:1904357	1	0	29	2	PML,TNKS
GO:BP	regulation of telomere maintenance via telomere lengthening	GO:1904356	1	0	63	2	PML,TNKS
GO:BP	positive regulation of telomere capping	GO:1904355	1	0	17	1	TNKS
GO:BP	regulation of telomere capping	GO:1904353	1	0	26	1	TNKS
GO:BP	positive regulation of basement membrane assembly involved in embryonic body morphogenesis	GO:1904261	1	0	5	1	CLASP1
GO:BP	regulation of basement membrane assembly involved in embryonic body morphogenesis	GO:1904259	1	0	5	1	CLASP1
GO:BP	zinc ion import into Golgi lumen	GO:1904257	1	0	3	1	SLC30A7
GO:BP	pericyte cell differentiation	GO:1904238	1	0	11	1	PDGFB
GO:BP	positive regulation of substrate-dependent cell migration, cell attachment to substrate	GO:1904237	1	0	3	1	STK4
GO:BP	regulation of substrate-dependent cell migration, cell attachment to substrate	GO:1904235	1	0	3	1	STK4
GO:BP	negative regulation of membrane depolarization	GO:1904180	1	0	7	1	BCL2
GO:BP	positive regulation of adipose tissue development	GO:1904179	1	0	10	2	NCOA1,SORL1
GO:BP	negative regulation of viral life cycle	GO:1903901	1	0	29	2	TRIM26,CH25H
GO:BP	positive regulation of aorta morphogenesis	GO:1903849	1	0	2	1	EFNB2
GO:BP	regulation of aorta morphogenesis	GO:1903847	1	0	2	1	EFNB2
GO:BP	regulation of cellular response to transforming growth factor beta stimulus	GO:1903844	1	0	144	2	LEMD3,SMAD6
GO:BP	positive regulation of tumor necrosis factor superfamily cytokine production	GO:1903557	1	0	105	4	RIGI,IFIH1,PTPN11,C1QTNF4
GO:BP	negative regulation of tumor necrosis factor superfamily cytokine production	GO:1903556	1	0	63	2	ILRUN,C5AR2
GO:BP	regulation of tumor necrosis factor superfamily cytokine production	GO:1903555	1	0	168	7	RIGI,IFIH1,PTPN11,ILRUN,CD47,C1QTNF4,C5AR2
GO:BP	establishment of protein localization to postsynaptic membrane	GO:1903540	1	0	17	1	RAB8A
GO:BP	protein localization to postsynaptic membrane	GO:1903539	1	0	47	1	RAB8A
GO:BP	regulation of protein targeting	GO:1903533	1	0	79	1	HUWE1
GO:BP	positive regulation of secretion by cell	GO:1903532	1	0	291	6	CD38,PTPN11,RAB2B,CLASP1,SYTL4,GALR1
GO:BP	negative regulation of secretion by cell	GO:1903531	1	0	148	3	RSAD2,PTPN11,SYTL4
GO:BP	regulation of secretion by cell	GO:1903530	1	0	564	9	RSAD2,CD38,RAB8A,PTPN11,RAB2B,CLASP1,SYTL4,GALR1,SYT13
GO:BP	positive regulation of membrane tubulation	GO:1903527	1	0	3	1	ATP10A
GO:BP	regulation of membrane tubulation	GO:1903525	1	0	5	1	ATP10A
GO:BP	regulation of blood circulation	GO:1903522	1	0	254	2	CD38,TNNI3
GO:BP	mucopolysaccharide metabolic process	GO:1903510	1	0	91	2	SLC35D2,PDGFB
GO:BP	liposaccharide metabolic process	GO:1903509	1	0	106	1	PIGF
GO:BP	regulation of mitotic spindle checkpoint	GO:1903504	1	0	21	1	USP44
GO:BP	positive regulation of cell maturation	GO:1903431	1	0	9	1	BCL2
GO:BP	regulation of cell maturation	GO:1903429	1	0	23	1	BCL2
GO:BP	regulation of ATP metabolic process	GO:1903578	1	0	73	1	DDIT4
GO:BP	positive regulation of neuromuscular junction development	GO:1904398	1	0	3	1	AGRN
GO:BP	negative regulation of ATP metabolic process	GO:1903579	1	0	22	1	DDIT4
GO:BP	positive regulation of blood vessel endothelial cell proliferation involved in sprouting angiogenesis	GO:1903589	1	0	9	1	PPP1R16B
GO:BP	positive regulation of protein localization	GO:1903829	1	0	490	10	WNK3,PARP9,CD38,PML,HUWE1,SPTBN1,SORL1,EPB41,SYTL4,LGALS3
GO:BP	negative regulation of protein localization	GO:1903828	1	0	211	6	RSAD2,WNK3,PTPN11,ILRUN,SYTL4,RHOQ
GO:BP	organic acid transmembrane transport	GO:1903825	1	0	157	2	SLC25A10,SLC35D2
GO:BP	positive regulation of establishment of protein localization to mitochondrion	GO:1903749	1	0	33	1	HUWE1
GO:BP	regulation of establishment of protein localization to mitochondrion	GO:1903747	1	0	46	1	HUWE1
GO:BP	regulation of plasma membrane organization	GO:1903729	1	0	17	2	ATP10A,SYTL4
GO:BP	negative regulation of phospholipid metabolic process	GO:1903726	1	0	6	1	PDGFB
GO:BP	regulation of phospholipid metabolic process	GO:1903725	1	0	36	1	PDGFB
GO:BP	positive regulation of hemopoiesis	GO:1903708	1	0	187	3	IL7R,ID2,POU4F2
GO:BP	negative regulation of hemopoiesis	GO:1903707	1	0	115	1	ID2
GO:BP	regulation of hemopoiesis	GO:1903706	1	0	418	9	ISG15,IRF7,STAT1,IL7R,PURB,FANCD2,RBM15,ID2,POU4F2
GO:BP	negative regulation of wound healing, spreading of epidermal cells	GO:1903690	1	0	4	1	CLASP1
GO:BP	regulation of wound healing, spreading of epidermal cells	GO:1903689	1	0	9	1	CLASP1
GO:BP	regulation of sprouting angiogenesis	GO:1903670	1	0	38	1	PPP1R16B
GO:BP	negative regulation of protein tyrosine phosphatase activity	GO:1903614	1	0	2	1	LGALS3
GO:BP	regulation of protein tyrosine phosphatase activity	GO:1903613	1	0	4	1	LGALS3
GO:BP	protein localization to cytoplasmic stress granule	GO:1903608	1	0	8	1	DCP1A
GO:BP	regulation of blood vessel endothelial cell proliferation involved in sprouting angiogenesis	GO:1903587	1	0	17	1	PPP1R16B
GO:BP	cellular response to dopamine	GO:1903351	1	0	53	1	GNAI3
GO:BP	positive regulation of calcium ion transmembrane transport	GO:1904427	1	0	83	1	STIM2
GO:BP	regulation of lipophagy	GO:1904502	1	0	5	1	SPTLC2
GO:BP	non-motile cilium assembly	GO:1905515	1	0	69	1	C2CD3
GO:BP	protein localization to microtubule organizing center	GO:1905508	1	0	35	1	C2CD3
GO:BP	positive regulation of protein localization to membrane	GO:1905477	1	0	107	3	WNK3,SPTBN1,LGALS3
GO:BP	negative regulation of protein localization to membrane	GO:1905476	1	0	36	2	WNK3,RHOQ
GO:BP	regulation of protein localization to membrane	GO:1905475	1	0	184	4	WNK3,SPTBN1,RHOQ,LGALS3
GO:BP	cellular response to glycine	GO:1905430	1	0	3	1	BCL2L2
GO:BP	response to glycine	GO:1905429	1	0	4	1	BCL2L2
GO:BP	macrophage migration	GO:1905517	1	0	60	1	LGALS3
GO:BP	positive regulation of morphogenesis of an epithelium	GO:1905332	1	0	37	1	WNT5B
GO:BP	semi-lunar valve development	GO:1905314	1	0	47	1	SMAD6
GO:BP	positive regulation of chromatin organization	GO:1905269	1	0	14	1	ATF7IP
GO:BP	negative regulation of chromatin organization	GO:1905268	1	0	6	1	PHF8
GO:BP	positive regulation of cardiocyte differentiation	GO:1905209	1	0	13	1	EFNB2
GO:BP	regulation of cardiocyte differentiation	GO:1905207	1	0	25	1	EFNB2
GO:BP	positive regulation of vascular associated smooth muscle cell dedifferentiation	GO:1905176	1	0	1	1	PDGFB
GO:BP	regulation of vascular associated smooth muscle cell dedifferentiation	GO:1905174	1	0	2	1	PDGFB
GO:BP	regulation of morphogenesis of an epithelium	GO:1905330	1	0	65	1	WNT5B
GO:BP	regulation of artery morphogenesis	GO:1905651	1	0	5	1	EFNB2
GO:BP	positive regulation of artery morphogenesis	GO:1905653	1	0	5	1	EFNB2
GO:BP	regulation of protein localization to endosome	GO:1905666	1	0	15	1	SORL1
GO:BP	neutrophil migration	GO:1990266	1	0	129	3	GP2,C5AR2,LGALS3
GO:BP	protein localization to site of double-strand break	GO:1990166	1	0	7	1	SLF2
GO:BP	maintenance of translational fidelity	GO:1990145	1	0	2	1	CDKAL1
GO:BP	neuron projection extension	GO:1990138	1	0	180	5	SPG11,CYFIP2,JADE2,TRPV2,POU4F2
GO:BP	intrinsic apoptotic signaling pathway in response to osmotic stress by p53 class mediator	GO:1990127	1	0	3	1	TIFAB
GO:BP	positive regulation of lipid localization	GO:1905954	1	0	107	1	GALR1
GO:BP	negative regulation of lipid localization	GO:1905953	1	0	46	1	PTPN11
GO:BP	regulation of lipid localization	GO:1905952	1	0	162	2	PTPN11,GALR1
GO:BP	negative regulation of 3'-UTR-mediated mRNA stabilization	GO:1905869	1	0	2	1	METTL16
GO:BP	regulation of 3'-UTR-mediated mRNA stabilization	GO:1905868	1	0	7	1	METTL16
GO:BP	negative regulation of chromosome separation	GO:1905819	1	0	50	1	USP44
GO:BP	regulation of chromosome separation	GO:1905818	1	0	74	1	USP44
GO:BP	hard palate morphogenesis	GO:1905748	1	0	3	1	TIFAB
GO:BP	negative regulation of saliva secretion	GO:1905747	1	0	3	1	TIFAB
GO:BP	negative regulation of membrane permeability	GO:1905709	1	0	22	1	BCL2L2
GO:BP	regulation of plasma membrane repair	GO:1905684	1	0	7	1	SYTL4
GO:BP	positive regulation of protein localization to endosome	GO:1905668	1	0	14	1	SORL1
GO:BP	cellular response to acetylcholine	GO:1905145	1	0	34	1	AGRN
GO:BP	response to acetylcholine	GO:1905144	1	0	37	1	AGRN
GO:BP	negative regulation of vascular associated smooth muscle cell differentiation	GO:1905064	1	0	8	1	PDGFB
GO:BP	regulation of vascular associated smooth muscle cell differentiation	GO:1905063	1	0	14	1	PDGFB
GO:BP	positive regulation of apoptotic process involved in development	GO:1904747	1	0	6	1	PML
GO:BP	negative regulation of telomeric DNA binding	GO:1904743	1	0	2	1	TNKS
GO:BP	regulation of telomeric DNA binding	GO:1904742	1	0	4	1	TNKS
GO:BP	vascular associated smooth muscle cell migration	GO:1904738	1	0	28	1	PDGFB
GO:BP	positive regulation of vascular associated smooth muscle cell proliferation	GO:1904707	1	0	38	1	PDGFB
GO:BP	regulation of vascular associated smooth muscle cell proliferation	GO:1904705	1	0	61	1	PDGFB
GO:BP	ATP export	GO:1904669	1	0	4	1	CD47
GO:BP	negative regulation of ubiquitin protein ligase activity	GO:1904667	1	0	10	1	USP44
GO:BP	regulation of ubiquitin protein ligase activity	GO:1904666	1	0	20	1	USP44
GO:BP	glucose transmembrane transport	GO:1904659	1	0	115	4	PTPN11,RNASEL,RHOQ,POU4F2
GO:BP	cellular response to amyloid-beta	GO:1904646	1	0	38	1	BCL2L2
GO:BP	response to amyloid-beta	GO:1904645	1	0	48	1	BCL2L2
GO:BP	positive regulation of termination of RNA polymerase II transcription	GO:1904595	1	0	2	1	SETX
GO:BP	regulation of termination of RNA polymerase II transcription	GO:1904594	1	0	4	2	SETX,SCAF8
GO:BP	positive regulation of telomere maintenance in response to DNA damage	GO:1904507	1	0	15	1	INO80D
GO:BP	regulation of telomere maintenance in response to DNA damage	GO:1904505	1	0	19	1	INO80D
GO:BP	positive regulation of lipophagy	GO:1904504	1	0	5	1	SPTLC2
GO:BP	regulation of apoptotic process involved in development	GO:1904748	1	0	13	1	PML
GO:BP	regulation of intestinal absorption	GO:1904478	1	0	12	1	EPB41
GO:BP	regulation of vascular associated smooth muscle cell migration	GO:1904752	1	0	26	1	PDGFB
GO:BP	regulation of protein localization to cell cortex	GO:1904776	1	0	9	1	EPB41
GO:BP	carboxylic acid transmembrane transport	GO:1905039	1	0	156	2	SLC25A10,SLC35D2
GO:BP	autophagosome organization	GO:1905037	1	0	120	2	SPG11,UBQLN1
GO:BP	positive regulation of establishment of protein localization	GO:1904951	1	0	328	4	CD38,HUWE1,SORL1,SYTL4
GO:BP	negative regulation of establishment of protein localization	GO:1904950	1	0	127	3	RSAD2,PTPN11,SYTL4
GO:BP	positive regulation of autophagy of mitochondrion in response to mitochondrial depolarization	GO:1904925	1	0	14	1	HUWE1
GO:BP	regulation of autophagy of mitochondrion in response to mitochondrial depolarization	GO:1904923	1	0	15	1	HUWE1
GO:BP	negative regulation of maintenance of mitotic sister chromatid cohesion, telomeric	GO:1904908	1	0	2	1	TNKS
GO:BP	regulation of maintenance of mitotic sister chromatid cohesion, telomeric	GO:1904907	1	0	2	1	TNKS
GO:BP	ESCRT III complex disassembly	GO:1904903	1	0	10	1	CHMP7
GO:BP	ESCRT complex disassembly	GO:1904896	1	0	10	1	CHMP7
GO:BP	positive regulation of receptor signaling pathway via STAT	GO:1904894	1	0	52	1	IL7R
GO:BP	negative regulation of receptor signaling pathway via STAT	GO:1904893	1	0	26	1	PARP14
GO:BP	regulation of receptor signaling pathway via STAT	GO:1904892	1	0	111	2	PARP14,IL7R
GO:BP	cranial skeletal system development	GO:1904888	1	0	72	1	TIFAB
GO:BP	positive regulation of protein localization to chromosome, telomeric region	GO:1904816	1	0	13	1	PML
GO:BP	regulation of protein localization to chromosome, telomeric region	GO:1904814	1	0	15	1	PML
GO:BP	positive regulation of protein localization to cell cortex	GO:1904778	1	0	6	1	EPB41
GO:BP	positive regulation of vascular associated smooth muscle cell migration	GO:1904754	1	0	15	1	PDGFB
GO:BP	UDP-N-acetylglucosamine transmembrane transport	GO:1990569	1	0	4	1	SLC35D2
GO:BP	response to dopamine	GO:1903350	1	0	54	1	GNAI3
GO:BP	negative regulation of protein modification by small protein conjugation or removal	GO:1903321	1	0	89	3	ISG15,USP44,HMG20A
GO:BP	regulation of metaphase/anaphase transition of cell cycle	GO:1902099	1	0	93	1	USP44
GO:BP	positive regulation of extrinsic apoptotic signaling pathway via death domain receptors	GO:1902043	1	0	12	1	STK4
GO:BP	regulation of extrinsic apoptotic signaling pathway via death domain receptors	GO:1902041	1	0	46	2	STK4,LGALS3
GO:BP	regulation of hematopoietic stem cell differentiation	GO:1902036	1	0	17	1	EIF2AK2
GO:BP	regulation of hematopoietic stem cell proliferation	GO:1902033	1	0	15	1	EIF2AK2
GO:BP	positive regulation of amyloid-beta formation	GO:1902004	1	0	19	1	GSAP
GO:BP	regulation of amyloid-beta formation	GO:1902003	1	0	36	2	SORL1,GSAP
GO:BP	negative regulation of metaphase/anaphase transition of cell cycle	GO:1902100	1	0	50	1	USP44
GO:BP	toxin transport	GO:1901998	1	0	11	1	RAB40B
GO:BP	regulation of mitotic cell cycle phase transition	GO:1901990	1	0	332	4	PML,USP44,BCL2,ID2
GO:BP	negative regulation of cell cycle phase transition	GO:1901988	1	0	260	6	PARP9,PML,USP44,PTPN11,FANCD2,BCL2
GO:BP	regulation of cell cycle phase transition	GO:1901987	1	0	433	7	PARP9,PML,USP44,PTPN11,FANCD2,BCL2,ID2
GO:BP	positive regulation of protein acetylation	GO:1901985	1	0	14	1	PML
GO:BP	regulation of protein acetylation	GO:1901983	1	0	23	1	PML
GO:BP	regulation of cell cycle checkpoint	GO:1901976	1	0	48	1	USP44
GO:BP	positive regulation of cell junction assembly	GO:1901890	1	0	107	1	AGRN
GO:BP	negative regulation of mitotic cell cycle phase transition	GO:1901991	1	0	181	3	PML,USP44,BCL2
GO:BP	regulation of leukocyte differentiation	GO:1902105	1	0	323	5	IRF7,IL7R,FANCD2,ID2,POU4F2
GO:BP	negative regulation of leukocyte differentiation	GO:1902106	1	0	110	1	ID2
GO:BP	positive regulation of leukocyte differentiation	GO:1902107	1	0	187	3	IL7R,ID2,POU4F2
GO:BP	positive regulation of sodium ion transmembrane transport	GO:1902307	1	0	17	1	WNK3
GO:BP	regulation of sodium ion transmembrane transport	GO:1902305	1	0	46	1	WNK3
GO:BP	cell cycle DNA replication initiation	GO:1902292	1	0	5	1	POLA1
GO:BP	regulation of chromatin organization	GO:1902275	1	0	36	2	ATF7IP,PHF8
GO:BP	negative regulation of intrinsic apoptotic signaling pathway by p53 class mediator	GO:1902254	1	0	23	1	BCL2
GO:BP	regulation of intrinsic apoptotic signaling pathway by p53 class mediator	GO:1902253	1	0	34	2	BCL2,TIFAB
GO:BP	regulation of intrinsic apoptotic signaling pathway in response to osmotic stress by p53 class mediator	GO:1902238	1	0	3	1	TIFAB
GO:BP	negative regulation of intrinsic apoptotic signaling pathway in response to DNA damage	GO:1902230	1	0	31	1	BCL2
GO:BP	regulation of intrinsic apoptotic signaling pathway in response to DNA damage	GO:1902229	1	0	39	1	BCL2
GO:BP	regulation of intrinsic apoptotic signaling pathway in response to osmotic stress	GO:1902218	1	0	8	1	TIFAB
GO:BP	positive regulation of interleukin-4-mediated signaling pathway	GO:1902216	1	0	2	1	PARP14
GO:BP	regulation of interleukin-4-mediated signaling pathway	GO:1902214	1	0	3	1	PARP14
GO:BP	regulation of oxidative stress-induced intrinsic apoptotic signaling pathway	GO:1902175	1	0	41	1	UBQLN1
GO:BP	negative regulation of intrinsic apoptotic signaling pathway in response to DNA damage by p53 class mediator	GO:1902166	1	0	16	1	BCL2
GO:BP	regulation of intrinsic apoptotic signaling pathway in response to DNA damage by p53 class mediator	GO:1902165	1	0	18	1	BCL2
GO:BP	positive regulation of organelle assembly	GO:1902117	1	0	84	2	CNOT1,UBAP2L
GO:BP	regulation of organelle assembly	GO:1902115	1	0	222	4	CNOT1,UBAP2L,CHMP7,ALMS1
GO:BP	regulation of cell junction assembly	GO:1901888	1	0	211	3	AGRN,MYCBP2,CLASP1
GO:BP	negative regulation of protein depolymerization	GO:1901880	1	0	72	2	SPTBN1,CLASP1
GO:BP	regulation of protein depolymerization	GO:1901879	1	0	88	2	SPTBN1,CLASP1
GO:BP	positive regulation of post-translational protein modification	GO:1901875	1	0	135	6	NMI,HUWE1,MYCBP2,AMER1,UBQLN1,UBE2V1
GO:BP	cellular response to peptide	GO:1901653	1	0	364	9	STAT1,NCOA1,RAB8A,PTPN11,SORL1,ZNF106,BCL2L2,RHOQ,POU4F2
GO:BP	response to peptide	GO:1901652	1	0	511	10	STAT1,NCOA1,STAT2,RAB8A,PTPN11,SORL1,ZNF106,BCL2L2,RHOQ,POU4F2
GO:BP	organic hydroxy compound biosynthetic process	GO:1901617	1	0	241	2	SPTLC2,CH25H
GO:BP	organic hydroxy compound metabolic process	GO:1901615	1	0	568	5	BCL2,SPTLC2,CH25H,PTGR1,AKR1B1
GO:BP	alpha-amino acid biosynthetic process	GO:1901607	1	0	70	1	CBS
GO:BP	alpha-amino acid catabolic process	GO:1901606	1	0	92	1	CBS
GO:BP	alpha-amino acid metabolic process	GO:1901605	1	0	215	2	CBS,GART
GO:BP	organic substance biosynthetic process	GO:1901576	1	0	10646	128	RSAD2,ISG20,ISG15,XAF1,ETV7,IRF7,AGRN,ZNFX1,RIGI,HES4,CMPK2,STAT1,EIF2AK2,PARP14,ELK4,INO80D,CBS,PARP9,IFIH1,CD38,PML,ADAR,SETX,METTL16,NCOA1,IL7R,STAT2,SCML4,ABHD2,HIVEP1,TAF4B,NMI,ZBTB21,USF3,NSD1,ELP3,CDKAL1,HUWE1,SPTBN1,AQR,ATF7IP,RASAL2,NCOA3,PURB,GZMA,PHF6,CNOT1,TLR7,MYCBP2,EMSY,CDK12,MAML2,ELF1,PTPN11,PUM1,RNASEL,MED6,C2CD3,TNKS,SORL1,RPRD2,TRIM56,TDRD7,TTC1,PHF8,ASXL2,HEATR1,RBM15B,ELP1,C…
GO:BP	organic substance catabolic process	GO:1901575	1	0	2074	32	ISG20,HERC5,ISG15,HERC6,CBS,PML,USP44,METTL16,ABHD2,UBE2G1,GZMA,CNOT1,MYCBP2,AMER1,PUM1,UBR1,RNASEL,SORL1,PSMF1,FEM1A,USP14,SF3B3,CHMP7,UBQLN1,PSMD11,DCP1A,CNP,UBXN11,DDIT4,HSD11B1,CARNS1,DPEP2
GO:BP	fatty acid derivative catabolic process	GO:1901569	1	0	18	1	DPEP2
GO:BP	fatty acid derivative metabolic process	GO:1901568	1	0	76	2	PTGR1,DPEP2
GO:BP	organonitrogen compound biosynthetic process	GO:1901566	1	0	1761	21	RIGI,CMPK2,EIF2AK2,CBS,PARP9,PML,ELP3,CDKAL1,CNOT1,PUM1,ELP1,BCL2,SPTLC2,GART,SLC35D2,PIGF,GXYLT2,HACD4,PDGFB,CARNS1,GCNT3
GO:BP	organonitrogen compound catabolic process	GO:1901565	1	0	1399	23	HERC5,ISG15,HERC6,CBS,PML,USP44,UBE2G1,GZMA,MYCBP2,AMER1,UBR1,SORL1,PSMF1,FEM1A,USP14,SF3B3,CHMP7,UBQLN1,PSMD11,UBXN11,DDIT4,CARNS1,DPEP2
GO:BP	organonitrogen compound metabolic process	GO:1901564	1	0	5986	91	HERC5,ISG15,HERC6,RIGI,WNK3,CMPK2,USP18,CBLL1,EIF2AK2,PARP14,SYNPO2,SSH2,CBS,PARP9,IFIH1,CD38,PML,ADAR,USP44,PARP11,STAT2,PARP8,NMI,PARP12,NSD1,ELP3,CDKAL1,HUWE1,SLF2,UBE2G1,RASAL2,GZMA,CNOT1,TLR7,MYCBP2,CDK12,PTPN11,AMER1,PUM1,UBR1,RNASEL,MED6,C2CD3,TNKS,SORL1,GNAI3,TRIM56,TTC1,PSMF1,SNRK,ELP1,FEM1A,CYFIP2,STK4,TRIM4,USP14,SBK1,SF3B3,NUAK2,CHMP7,BCL2,TRIM26,SPTLC2,UBQLN1,PPP1R16B,UBE2V1,HMG20A,G…
GO:BP	regulation of hematopoietic progenitor cell differentiation	GO:1901532	1	0	40	1	EIF2AK2
GO:BP	icosanoid catabolic process	GO:1901523	1	0	9	1	DPEP2
GO:BP	organic cyclic compound biosynthetic process	GO:1901362	1	0	4264	68	ETV7,IRF7,AGRN,RIGI,HES4,CMPK2,STAT1,EIF2AK2,PARP14,ELK4,INO80D,PARP9,CD38,PML,SETX,NCOA1,STAT2,SCML4,HIVEP1,TAF4B,ZBTB21,USF3,NSD1,ELP3,ATF7IP,NCOA3,PURB,PHF6,CNOT1,TLR7,EMSY,CDK12,MAML2,ELF1,RNASEL,MED6,TNKS,PHF8,ASXL2,HEATR1,UTP4,RBM15,SF3B3,TRIM26,POLA1,CBX5,NSD3,UBE2V1,HMG20A,GART,CCNT1,JADE2,SCAF8,MXD3,ID2,SMAD6,HSF4,GALR1,RHOQ,PDGFB,CH25H,KLF5,AKR1B1,RASD1,ZNF532,SNAI3,ID1,POU4F2
GO:BP	response to ketone	GO:1901654	1	0	218	4	CD38,NCOA1,ABHD2,DDIT4
GO:BP	regulation of peptidyl-serine dephosphorylation	GO:1902308	1	0	4	1	PPP1R16B
GO:BP	cellular response to ketone	GO:1901655	1	0	111	1	DDIT4
GO:BP	quinone metabolic process	GO:1901661	1	0	42	1	AKR1B1
GO:BP	negative regulation of post-translational protein modification	GO:1901874	1	0	93	3	ISG15,USP44,HMG20A
GO:BP	regulation of post-translational protein modification	GO:1901873	1	0	247	9	ISG15,USP44,NMI,HUWE1,MYCBP2,AMER1,UBQLN1,UBE2V1,HMG20A
GO:BP	positive regulation of muscle tissue development	GO:1901863	1	0	26	1	BCL2
GO:BP	regulation of muscle tissue development	GO:1901861	1	0	48	1	BCL2
GO:BP	negative regulation of proteasomal protein catabolic process	GO:1901799	1	0	49	1	PSMF1
GO:BP	positive regulation of signal transduction by p53 class mediator	GO:1901798	1	0	32	1	PML
GO:BP	negative regulation of signal transduction by p53 class mediator	GO:1901797	1	0	34	1	BCL2
GO:BP	regulation of signal transduction by p53 class mediator	GO:1901796	1	0	109	3	PML,BCL2,TIFAB
GO:BP	leukotriene D4 catabolic process	GO:1901749	1	0	2	1	DPEP2
GO:BP	leukotriene D4 metabolic process	GO:1901748	1	0	10	1	DPEP2
GO:BP	positive regulation of cell proliferation involved in kidney development	GO:1901724	1	0	9	1	PDGFB
GO:BP	regulation of cell proliferation involved in kidney development	GO:1901722	1	0	14	1	PDGFB
GO:BP	cellular response to oxygen-containing compound	GO:1901701	1	0	1179	20	AGRN,CMPK2,STAT1,SETX,NCOA1,RAB8A,NCOA3,PTPN11,UBR1,SORL1,GNAI3,ZNF106,BCL2L2,DDIT4,WNT5B,RHOQ,PDGFB,TIFAB,POU4F2,FCAR
GO:BP	response to oxygen-containing compound	GO:1901700	1	0	1663	29	AGRN,CMPK2,STAT1,CBS,CD38,SETX,NCOA1,STAT2,ABHD2,RAB8A,RASAL2,NCOA3,TLR7,PTPN11,UBR1,SORL1,GNAI3,BCL2,ZNF106,CNP,BCL2L2,SMAD6,DDIT4,WNT5B,RHOQ,PDGFB,TIFAB,POU4F2,FCAR
GO:BP	cellular response to nitrogen compound	GO:1901699	1	0	672	15	IFIT1,AGRN,RIGI,STAT1,IFIH1,NCOA1,RAB8A,PTPN11,UBR1,SORL1,GNAI3,ZNF106,BCL2L2,RHOQ,POU4F2
GO:BP	response to nitrogen compound	GO:1901698	1	0	1060	19	IFIT1,AGRN,RIGI,STAT1,CBS,IFIH1,NCOA1,STAT2,RAB8A,TLR7,PTPN11,UBR1,SORL1,GNAI3,BCL2,ZNF106,BCL2L2,RHOQ,POU4F2
GO:BP	regulation of mitotic spindle assembly	GO:1901673	1	0	24	1	CHMP7
GO:BP	glycosyl compound metabolic process	GO:1901657	1	0	83	1	AKR1B1
GO:BP	positive regulation of protein modification by small protein conjugation or removal	GO:1903322	1	0	134	6	NMI,HUWE1,MYCBP2,AMER1,UBQLN1,UBE2V1
GO:BP	negative regulation of peptidyl-serine dephosphorylation	GO:1902309	1	0	3	1	PPP1R16B
GO:BP	regulation of apoptotic process involved in morphogenesis	GO:1902337	1	0	13	1	PML
GO:BP	negative regulation of leukocyte cell-cell adhesion	GO:1903038	1	0	136	2	PAG1,LGALS3
GO:BP	regulation of leukocyte cell-cell adhesion	GO:1903037	1	0	365	7	IL7R,PAG1,HLA-DOB,PTPN11,CD47,EFNB2,LGALS3
GO:BP	negative regulation of response to wounding	GO:1903035	1	0	94	2	CLASP1,PDGFB
GO:BP	regulation of response to wounding	GO:1903034	1	0	168	2	CLASP1,PDGFB
GO:BP	regulation of RNA polymerase II regulatory region sequence-specific DNA binding	GO:1903025	1	0	8	1	NSD1
GO:BP	regulation of glycoprotein metabolic process	GO:1903018	1	0	47	1	BCL2
GO:BP	organelle disassembly	GO:1903008	1	0	171	1	HUWE1
GO:BP	positive regulation of leukocyte cell-cell adhesion	GO:1903039	1	0	270	5	IL7R,HLA-DOB,PTPN11,CD47,EFNB2
GO:BP	negative regulation of neurofibrillary tangle assembly	GO:1902997	1	0	1	1	SORL1
GO:BP	positive regulation of amyloid precursor protein catabolic process	GO:1902993	1	0	24	1	GSAP
GO:BP	negative regulation of amyloid precursor protein catabolic process	GO:1902992	1	0	20	1	SORL1
GO:BP	regulation of amyloid precursor protein catabolic process	GO:1902991	1	0	42	2	SORL1,GSAP
GO:BP	neurofibrillary tangle assembly	GO:1902988	1	0	3	1	SORL1
GO:BP	mitotic DNA replication initiation	GO:1902975	1	0	5	1	POLA1
GO:BP	mitotic DNA replication	GO:1902969	1	0	17	1	POLA1
GO:BP	positive regulation of protein localization to early endosome	GO:1902966	1	0	10	1	SORL1
GO:BP	regulation of neurofibrillary tangle assembly	GO:1902996	1	0	2	1	SORL1
GO:BP	meiotic cell cycle process	GO:1903046	1	0	219	1	FANCD2
GO:BP	mitotic cell cycle process	GO:1903047	1	0	745	13	PML,USP44,CENPI,SPTBN1,FANCD2,TNKS,PHF8,CHMP7,BCL2,POLA1,CLASP1,ID2,PDGFB
GO:BP	regulation of proteolysis involved in protein catabolic process	GO:1903050	1	0	233	4	PML,PSMF1,USP14,UBQLN1
GO:BP	regulation of protein modification by small protein conjugation or removal	GO:1903320	1	0	242	9	ISG15,USP44,NMI,HUWE1,MYCBP2,AMER1,UBQLN1,UBE2V1,HMG20A
GO:BP	regulation of protein maturation	GO:1903317	1	0	69	1	RASAL2
GO:BP	positive regulation of mRNA metabolic process	GO:1903313	1	0	143	4	METTL16,CNOT1,PUM1,DCP1A
GO:BP	negative regulation of mRNA metabolic process	GO:1903312	1	0	101	1	METTL16
GO:BP	regulation of mRNA metabolic process	GO:1903311	1	0	302	7	METTL16,CNOT1,PUM1,RNASEL,RBM15B,RBM15,DCP1A
GO:BP	regulation of regulated secretory pathway	GO:1903305	1	0	128	1	SYT13
GO:BP	U2-type prespliceosome assembly	GO:1903241	1	0	24	1	SF3B3
GO:BP	regulation of protein targeting to mitochondrion	GO:1903214	1	0	44	1	HUWE1
GO:BP	negative regulation of calcium ion transmembrane transport	GO:1903170	1	0	44	2	BCL2,UBQLN1
GO:BP	regulation of calcium ion transmembrane transport	GO:1903169	1	0	163	4	PML,STIM2,BCL2,UBQLN1
GO:BP	mononuclear cell differentiation	GO:1903131	1	0	484	7	RSAD2,IRF7,USP44,IL7R,FANCD2,BCL2,ID2
GO:BP	positive regulation of protein localization to plasma membrane	GO:1903078	1	0	63	3	WNK3,SPTBN1,LGALS3
GO:BP	negative regulation of protein localization to plasma membrane	GO:1903077	1	0	27	2	WNK3,RHOQ
GO:BP	regulation of protein localization to plasma membrane	GO:1903076	1	0	109	4	WNK3,SPTBN1,RHOQ,LGALS3
GO:BP	positive regulation of extracellular matrix organization	GO:1903055	1	0	30	1	CLASP1
GO:BP	regulation of extracellular matrix organization	GO:1903053	1	0	61	1	CLASP1
GO:BP	negative regulation of proteolysis involved in protein catabolic process	GO:1903051	1	0	67	2	PML,PSMF1
GO:BP	regulation of protein localization to early endosome	GO:1902965	1	0	10	1	SORL1
GO:BP	positive regulation of early endosome to recycling endosome transport	GO:1902955	1	0	1	1	SORL1
GO:BP	regulation of early endosome to recycling endosome transport	GO:1902954	1	0	4	1	SORL1
GO:BP	positive regulation of ER to Golgi vesicle-mediated transport	GO:1902953	1	0	4	1	SORL1
GO:BP	regulation of neutrophil migration	GO:1902622	1	0	46	1	C5AR2
GO:BP	positive regulation of intracellular signal transduction	GO:1902533	1	0	1033	10	EIF2AK2,PML,NMI,TLR7,PTPN11,TRIM56,UBE2V1,C1QTNF4,PDGFB,GADD45G
GO:BP	negative regulation of intracellular signal transduction	GO:1902532	1	0	544	8	STAT1,NMI,UBR1,NUAK2,BCL2,BCL2L2,SMAD6,DDIT4
GO:BP	regulation of intracellular signal transduction	GO:1902531	1	0	1766	25	STAT1,EIF2AK2,CBS,PML,USP44,NMI,SPTBN1,TLR7,PTPN11,UBR1,TRIM56,STK4,NUAK2,BCL2,UBQLN1,PPP1R16B,UBE2V1,SIPA1L1,BCL2L2,SMAD6,C1QTNF4,DDIT4,PDGFB,TIFAB,GADD45G
GO:BP	positive regulation of protein K48-linked ubiquitination	GO:1902524	1	0	3	1	NMI
GO:BP	positive regulation of protein K63-linked ubiquitination	GO:1902523	1	0	8	1	UBE2V1
GO:BP	regulation of organelle transport along microtubule	GO:1902513	1	0	10	1	NEFH
GO:BP	cytotoxic T cell pyroptotic process	GO:1902483	1	0	2	1	GZMA
GO:BP	positive regulation of stem cell population maintenance	GO:1902459	1	0	48	1	NCOA3
GO:BP	negative regulation of amyloid-beta formation	GO:1902430	1	0	18	1	SORL1
GO:BP	protein localization to cell junction	GO:1902414	1	0	111	1	RAB8A
GO:BP	mitotic cytokinetic process	GO:1902410	1	0	28	1	CHMP7
GO:BP	negative regulation of mRNA catabolic process	GO:1902373	1	0	76	1	METTL16
GO:BP	negative regulation of RNA catabolic process	GO:1902369	1	0	88	1	METTL16
GO:BP	sulfate transmembrane transport	GO:1902358	1	0	15	1	SLC25A10
GO:BP	oxaloacetate(2-) transmembrane transport	GO:1902356	1	0	3	1	SLC25A10
GO:BP	positive regulation of apoptotic process involved in morphogenesis	GO:1902339	1	0	6	1	PML
GO:BP	negative regulation of neutrophil migration	GO:1902623	1	0	5	1	C5AR2
GO:BP	nuclear cell cycle DNA replication initiation	GO:1902315	1	0	5	1	POLA1
GO:BP	tertiary alcohol metabolic process	GO:1902644	1	0	22	1	AKR1B1
GO:BP	regulation of axon guidance	GO:1902667	1	0	11	2	MYCBP2,POU4F2
GO:BP	protein localization to early endosome	GO:1902946	1	0	12	1	SORL1
GO:BP	positive regulation of protein polyubiquitination	GO:1902916	1	0	17	2	NMI,UBE2V1
GO:BP	regulation of protein polyubiquitination	GO:1902914	1	0	27	2	NMI,UBE2V1
GO:BP	positive regulation of supramolecular fiber organization	GO:1902905	1	0	175	3	SYNPO2,CD47,CLASP1
GO:BP	negative regulation of supramolecular fiber organization	GO:1902904	1	0	163	3	SSH2,SPTBN1,CLASP1
GO:BP	regulation of supramolecular fiber organization	GO:1902903	1	0	383	7	SYNPO2,SSH2,SPTBN1,CYFIP2,CD47,ALMS1,CLASP1
GO:BP	positive regulation of miRNA transcription	GO:1902895	1	0	56	3	SMAD6,PDGFB,KLF5
GO:BP	negative regulation of miRNA transcription	GO:1902894	1	0	27	1	PDGFB
GO:BP	regulation of miRNA transcription	GO:1902893	1	0	75	3	SMAD6,PDGFB,KLF5
GO:BP	negative regulation of amacrine cell differentiation	GO:1902870	1	0	3	1	POU4F2
GO:BP	regulation of amacrine cell differentiation	GO:1902869	1	0	6	1	POU4F2
GO:BP	microtubule cytoskeleton organization involved in mitosis	GO:1902850	1	0	168	3	TNKS,CHMP7,CLASP1
GO:BP	negative regulation of cell cycle G1/S phase transition	GO:1902807	1	0	79	2	PML,BCL2
GO:BP	regulation of cell cycle G1/S phase transition	GO:1902806	1	0	187	3	PML,BCL2,ID2
GO:BP	late endosome to lysosome transport	GO:1902774	1	0	23	1	CHMP7
GO:BP	apoptotic process involved in development	GO:1902742	1	0	40	1	PML
GO:BP	negative regulation of RNA biosynthetic process	GO:1902679	1	0	1347	28	ETV7,IRF7,STAT1,PARP14,ELK4,PARP9,CD38,PML,SCML4,HIVEP1,ZBTB21,NSD1,ATF7IP,PURB,PHF6,CNOT1,CBX5,HMG20A,SCAF8,MXD3,ID2,HSF4,PDGFB,KLF5,RASD1,SNAI3,ID1,POU4F2
GO:BP	secondary alcohol metabolic process	GO:1902652	1	0	148	1	CH25H
GO:BP	organic cyclic compound catabolic process	GO:1901361	1	0	616	9	ISG20,METTL16,CNOT1,PUM1,RNASEL,DCP1A,CNP,DDIT4,HSD11B1
GO:BP	nucleolar chromatin organization	GO:1990700	1	0	10	1	PHF8
GO:BP	dorsal root ganglion development	GO:1990791	1	0	7	1	POU4F2
GO:BP	protein localization to cell periphery	GO:1990778	1	0	360	8	WNK3,RAB8A,SPTBN1,SORL1,EPB41,RHOQ,RAB40B,LGALS3
GO:BP	positive regulation of miRNA metabolic process	GO:2000630	1	0	65	3	SMAD6,PDGFB,KLF5
GO:BP	negative regulation of miRNA metabolic process	GO:2000629	1	0	29	1	PDGFB
GO:BP	regulation of miRNA metabolic process	GO:2000628	1	0	90	3	SMAD6,PDGFB,KLF5
GO:BP	positive regulation of metanephric mesenchymal cell migration	GO:2000591	1	0	3	1	PDGFB
GO:BP	regulation of metanephric mesenchymal cell migration	GO:2000589	1	0	4	1	PDGFB
GO:BP	positive regulation of DNA biosynthetic process	GO:2000573	1	0	70	2	TNKS,PDGFB
GO:BP	positive regulation of T-helper 2 cell cytokine production	GO:2000553	1	0	9	1	RSAD2
GO:BP	positive regulation of miRNA-mediated gene silencing	GO:2000637	1	0	14	1	PUM1
GO:BP	regulation of T-helper 2 cell cytokine production	GO:2000551	1	0	13	1	RSAD2
GO:BP	regulation of immunological synapse formation	GO:2000520	1	0	4	1	LGALS3
GO:BP	positive regulation of monocyte extravasation	GO:2000439	1	0	5	1	CD47
GO:BP	regulation of monocyte extravasation	GO:2000437	1	0	6	1	CD47
GO:BP	positive regulation of reactive oxygen species metabolic process	GO:2000379	1	0	66	1	PDGFB
GO:BP	negative regulation of reactive oxygen species metabolic process	GO:2000378	1	0	44	1	BCL2
GO:BP	regulation of reactive oxygen species metabolic process	GO:2000377	1	0	141	2	BCL2,PDGFB
GO:BP	regulation of CD40 signaling pathway	GO:2000348	1	0	6	1	FANCD2
GO:BP	negative regulation of immunological synapse formation	GO:2000521	1	0	2	1	LGALS3
GO:BP	regulation of sodium ion transmembrane transporter activity	GO:2000649	1	0	36	1	WNK3
GO:BP	positive regulation of sodium ion transmembrane transporter activity	GO:2000651	1	0	13	1	WNK3
GO:BP	regulation of interleukin-1-mediated signaling pathway	GO:2000659	1	0	8	1	ZBP1
GO:BP	negative regulation of termination of RNA polymerase II transcription, poly(A)-coupled	GO:2000805	1	0	2	1	SCAF8
GO:BP	positive regulation of double-strand break repair	GO:2000781	1	0	86	1	SLF2
GO:BP	regulation of double-strand break repair	GO:2000779	1	0	133	2	PML,SLF2
GO:BP	positive regulation of peptidyl-lysine acetylation	GO:2000758	1	0	6	1	PML
GO:BP	regulation of peptidyl-lysine acetylation	GO:2000756	1	0	10	1	PML
GO:BP	negative regulation of stem cell differentiation	GO:2000737	1	0	26	1	CDK12
GO:BP	regulation of stem cell differentiation	GO:2000736	1	0	80	2	EIF2AK2,CDK12
GO:BP	positive regulation of cardiac muscle cell differentiation	GO:2000727	1	0	7	1	EFNB2
GO:BP	regulation of cardiac muscle cell differentiation	GO:2000725	1	0	15	1	EFNB2
GO:BP	negative regulation of epithelial cell differentiation involved in kidney development	GO:2000697	1	0	4	1	STAT1
GO:BP	regulation of epithelial cell differentiation involved in kidney development	GO:2000696	1	0	17	1	STAT1
GO:BP	positive regulation of transcription regulatory region DNA binding	GO:2000679	1	0	21	2	H1-0,POU4F2
GO:BP	regulation of transcription regulatory region DNA binding	GO:2000677	1	0	36	3	NSD1,H1-0,POU4F2
GO:BP	negative regulation of motor neuron apoptotic process	GO:2000672	1	0	11	1	BCL2
GO:BP	regulation of motor neuron apoptotic process	GO:2000671	1	0	15	1	BCL2
GO:BP	negative regulation of dendritic cell apoptotic process	GO:2000669	1	0	8	1	BCL2
GO:BP	regulation of dendritic cell apoptotic process	GO:2000668	1	0	11	1	BCL2
GO:BP	regulation of AMPA receptor activity	GO:2000311	1	0	20	1	ARC
GO:BP	regulation of Rho-dependent protein serine/threonine kinase activity	GO:2000298	1	0	4	1	SYNPO2
GO:BP	negative regulation of DNA biosynthetic process	GO:2000279	1	0	36	1	PML
GO:BP	regulation of DNA biosynthetic process	GO:2000278	1	0	117	4	PML,TNKS,JADE2,PDGFB
GO:BP	regulation of ubiquitin-dependent protein catabolic process	GO:2000058	1	0	173	2	PML,UBQLN1
GO:BP	positive regulation of non-canonical Wnt signaling pathway	GO:2000052	1	0	15	1	WNT5B
GO:BP	regulation of non-canonical Wnt signaling pathway	GO:2000050	1	0	27	1	WNT5B
GO:BP	regulation of G1/S transition of mitotic cell cycle	GO:2000045	1	0	161	3	PML,BCL2,ID2
GO:BP	regulation of stem cell population maintenance	GO:2000036	1	0	72	2	NCOA3,CNOT1
GO:BP	regulation of stem cell division	GO:2000035	1	0	11	1	NCOA3
GO:BP	regulation of multicellular organismal development	GO:2000026	1	0	1411	20	ISG15,IRF7,AGRN,STAT1,INO80D,PML,IL7R,NCOA3,PURB,PTPN11,FANCD2,SORL1,RBM15,PPP1R16B,CLASP1,JADE2,TRPV2,ID2,PHLDA2,POU4F2
GO:BP	vascular associated smooth muscle cell dedifferentiation	GO:1990936	1	0	2	1	PDGFB
GO:BP	response to amino acid starvation	GO:1990928	1	0	54	1	EIF2AK2
GO:BP	double-strand break repair involved in meiotic recombination	GO:1990918	1	0	11	1	FANCD2
GO:BP	vascular associated smooth muscle cell proliferation	GO:1990874	1	0	63	1	PDGFB
GO:BP	cellular response to chemokine	GO:1990869	1	0	99	1	RBM15
GO:BP	response to chemokine	GO:1990868	1	0	99	1	RBM15
GO:BP	vacuolar localization	GO:1990849	1	0	86	1	SYTL4
GO:BP	adaptive thermogenesis	GO:1990845	1	0	169	5	SORL1,ALMS1,TRPV2,GADD45G,ID1
GO:BP	cellular response to leukemia inhibitory factor	GO:1990830	1	0	105	3	NEFH,PML,KLF5
GO:BP	response to leukemia inhibitory factor	GO:1990823	1	0	107	3	NEFH,PML,KLF5
GO:BP	negative regulation of ubiquitin-dependent protein catabolic process	GO:2000059	1	0	52	1	PML
GO:BP	positive regulation of termination of RNA polymerase II transcription, poly(A)-coupled	GO:2000806	1	0	1	1	SETX
GO:BP	regulation of leukocyte apoptotic process	GO:2000106	1	0	89	6	IRF7,IL7R,GIMAP8,BCL2,LGALS3,FCAR
GO:BP	positive regulation of leukocyte apoptotic process	GO:2000108	1	0	28	1	FCAR
GO:BP	positive regulation of signaling receptor activity	GO:2000273	1	0	29	2	NCOA3,ARC
GO:BP	regulation of protein activation cascade	GO:2000257	1	0	1	1	RASAL2
GO:BP	regulation of reproductive process	GO:2000241	1	0	211	1	STK4
GO:BP	positive regulation of rRNA processing	GO:2000234	1	0	10	1	HEATR1
GO:BP	regulation of rRNA processing	GO:2000232	1	0	16	1	HEATR1
GO:BP	regulation of anoikis	GO:2000209	1	0	25	1	BCL2
GO:BP	negative regulation of blood vessel morphogenesis	GO:2000181	1	0	104	2	STAT1,PML
GO:BP	regulation of neural precursor cell proliferation	GO:2000177	1	0	104	1	ID2
GO:BP	positive regulation of cell motility	GO:2000147	1	0	568	11	CBLL1,SYNPO2,SSH2,ELP3,STK4,BCL2,CD47,CLASP1,WNT5B,PDGFB,LGALS3
GO:BP	negative regulation of cell motility	GO:2000146	1	0	301	5	ABHD2,BCL2,CLASP1,C5AR2,DPYSL3
GO:BP	regulation of cell motility	GO:2000145	1	0	996	18	RIGI,CBLL1,SYNPO2,SSH2,ABHD2,ELP3,SORL1,STK4,BCL2,CD47,CLASP1,C5AR2,WNT5B,PDGFB,PHLDA2,NEXN,LGALS3,DPYSL3
GO:BP	positive regulation of DNA-templated transcription initiation	GO:2000144	1	0	68	3	SETX,TAF4B,MED6
GO:BP	regulation of DNA-templated transcription initiation	GO:2000142	1	0	80	4	SETX,TAF4B,ATF7IP,MED6
GO:BP	negative regulation of G1/S transition of mitotic cell cycle	GO:2000134	1	0	73	2	PML,BCL2
GO:BP	regulation of cysteine-type endopeptidase activity	GO:2000116	1	0	174	1	CYFIP2
GO:BP	negative regulation of macrophage apoptotic process	GO:2000110	1	0	7	1	IRF7
GO:BP	regulation of macrophage apoptotic process	GO:2000109	1	0	10	1	IRF7
GO:BP	negative regulation of leukocyte apoptotic process	GO:2000107	1	0	55	3	IRF7,IL7R,BCL2
GO:BP	negative regulation of anoikis	GO:2000811	1	0	19	1	BCL2
GO:BP	regulation of steroid hormone secretion	GO:2000831	1	0	22	2	PTPN11,GALR1
GO:BP	basement membrane assembly involved in embryonic body morphogenesis	GO:2001197	1	0	5	1	CLASP1
GO:BP	negative regulation of T cell activation via T cell receptor contact with antigen bound to MHC molecule on antigen presenting cell	GO:2001189	1	0	2	1	LGALS3
GO:BP	regulation of T cell activation via T cell receptor contact with antigen bound to MHC molecule on antigen presenting cell	GO:2001188	1	0	5	1	LGALS3
GO:BP	positive regulation of endocytic recycling	GO:2001137	1	0	8	1	SORL1
GO:BP	regulation of endocytic recycling	GO:2001135	1	0	21	1	SORL1
GO:BP	reactive nitrogen species metabolic process	GO:2001057	1	0	77	1	CD47
GO:BP	positive regulation of cysteine-type endopeptidase activity	GO:2001056	1	0	119	1	CYFIP2
GO:BP	mesenchymal cell differentiation involved in renal system development	GO:2001012	1	0	7	2	STAT1,AMER1
GO:BP	positive regulation of AMPA receptor activity	GO:2000969	1	0	4	1	ARC
GO:BP	positive regulation of glucocorticoid secretion	GO:2000851	1	0	4	1	GALR1
GO:BP	negative regulation of glucocorticoid secretion	GO:2000850	1	0	4	1	PTPN11
GO:BP	regulation of glucocorticoid secretion	GO:2000849	1	0	10	2	PTPN11,GALR1
GO:BP	positive regulation of corticosteroid hormone secretion	GO:2000848	1	0	7	1	GALR1
GO:BP	negative regulation of corticosteroid hormone secretion	GO:2000847	1	0	4	1	PTPN11
GO:BP	regulation of corticosteroid hormone secretion	GO:2000846	1	0	16	2	PTPN11,GALR1
GO:BP	positive regulation of steroid hormone secretion	GO:2000833	1	0	11	1	GALR1
GO:BP	negative regulation of steroid hormone secretion	GO:2000832	1	0	4	1	PTPN11
GO:BP	regulation of apoptotic signaling pathway	GO:2001233	1	0	382	7	PML,STK4,BCL2,UBQLN1,BCL2L2,TIFAB,LGALS3
GO:BP	negative regulation of mitotic sister chromatid separation	GO:2000816	1	0	48	1	USP44
GO:BP	negative regulation of apoptotic signaling pathway	GO:2001234	1	0	236	3	BCL2,BCL2L2,LGALS3
GO:BP	regulation of extrinsic apoptotic signaling pathway	GO:2001236	1	0	155	4	PML,STK4,BCL2,LGALS3
GO:BP	lipoxin A4 metabolic process	GO:2001302	1	0	5	1	PTGR1
GO:BP	lipoxin metabolic process	GO:2001300	1	0	6	1	PTGR1
GO:BP	positive regulation of cation channel activity	GO:2001259	1	0	48	1	STIM2
GO:BP	negative regulation of cation channel activity	GO:2001258	1	0	35	1	UBQLN1
GO:BP	regulation of cation channel activity	GO:2001257	1	0	100	2	STIM2,UBQLN1
GO:BP	regulation of store-operated calcium entry	GO:2001256	1	0	15	1	SPG11
GO:BP	positive regulation of chromosome organization	GO:2001252	1	0	110	5	INO80D,PML,SLF2,ATF7IP,TNKS
GO:BP	negative regulation of chromosome organization	GO:2001251	1	0	95	3	PML,USP44,TNKS
GO:BP	negative regulation of intrinsic apoptotic signaling pathway	GO:2001243	1	0	109	2	BCL2,BCL2L2
GO:BP	regulation of intrinsic apoptotic signaling pathway	GO:2001242	1	0	182	4	BCL2,UBQLN1,BCL2L2,TIFAB
GO:BP	negative regulation of extrinsic apoptotic signaling pathway in absence of ligand	GO:2001240	1	0	36	1	BCL2
GO:BP	regulation of extrinsic apoptotic signaling pathway in absence of ligand	GO:2001239	1	0	46	1	BCL2
GO:BP	positive regulation of extrinsic apoptotic signaling pathway	GO:2001238	1	0	51	2	PML,STK4
GO:BP	negative regulation of extrinsic apoptotic signaling pathway	GO:2001237	1	0	98	2	BCL2,LGALS3
GO:BP	positive regulation of apoptotic signaling pathway	GO:2001235	1	0	137	2	PML,STK4
GO:BP	organic cyclic compound metabolic process	GO:1901360	1	0	8525	97	ISG20,ETV7,IRF7,AGRN,RIGI,HES4,CMPK2,CBLL1,STAT1,EIF2AK2,PARP14,ELK4,INO80D,CBS,PARP9,CD38,PML,ADAR,USP44,SETX,METTL16,NCOA1,IL7R,STAT2,SCML4,HIVEP1,TAF4B,ZBTB21,USF3,NSD1,ELP3,CDKAL1,HUWE1,SLF2,AQR,ATF7IP,NCOA3,PURB,GZMA,PHF6,CNOT1,TLR7,EMSY,CDK12,MAML2,ELF1,PUM1,FANCD2,RNASEL,MED6,TNKS,RPRD2,GNAI3,TDRD7,PHF8,ASXL2,HEATR1,RBM15B,ELP1,UTP4,H1-0,RBM15,SF3B3,BCL2,TRIM26,POLA1,ORC3,CBX5,UTP20,NSD3,U…
GO:BP	negative regulation of vasculature development	GO:1901343	1	0	105	2	STAT1,PML
GO:BP	regulation of vasculature development	GO:1901342	1	0	293	3	STAT1,PML,PPP1R16B
GO:BP	cellular response to interleukin-4	GO:0071353	1	0	34	2	PARP14,PML
GO:BP	cellular response to interleukin-18	GO:0071351	1	0	10	1	PDGFB
GO:BP	cellular response to interleukin-12	GO:0071349	1	0	11	1	CD47
GO:BP	cellular response to interleukin-1	GO:0071347	1	0	106	2	ZBP1,CD47
GO:BP	cellular response to type II interferon	GO:0071346	1	0	124	6	STAT1,PARP14,PARP9,FLNB,CD47,FCAR
GO:BP	cellular response to retinoic acid	GO:0071300	1	0	70	2	SETX,WNT5B
GO:BP	cellular response to calcium ion	GO:0071277	1	0	88	1	SYT13
GO:BP	cellular response to interleukin-6	GO:0071354	1	0	32	2	C1QTNF4,FCAR
GO:BP	cellular response to mechanical stimulus	GO:0071260	1	0	74	2	TLR7,PIEZO1
GO:BP	cellular response to inorganic substance	GO:0071241	1	0	229	1	SYT13
GO:BP	cellular response to leucine	GO:0071233	1	0	13	1	UBR1
GO:BP	cellular response to amino acid stimulus	GO:0071230	1	0	86	2	UBR1,BCL2L2
GO:BP	cellular response to acid chemical	GO:0071229	1	0	94	2	UBR1,BCL2L2
GO:BP	cellular response to lipopolysaccharide	GO:0071222	1	0	214	3	CMPK2,TIFAB,FCAR
GO:BP	cellular response to molecule of bacterial origin	GO:0071219	1	0	224	3	CMPK2,TIFAB,FCAR
GO:BP	cellular response to biotic stimulus	GO:0071216	1	0	250	3	CMPK2,TIFAB,FCAR
GO:BP	cellular response to metal ion	GO:0071248	1	0	200	1	SYT13
GO:BP	cellular response to interleukin-9	GO:0071355	1	0	7	1	STAT1
GO:BP	cellular response to tumor necrosis factor	GO:0071356	1	0	228	2	STAT1,FCAR
GO:BP	cellular response to dsRNA	GO:0071359	1	0	24	3	IFIT1,RIGI,IFIH1
GO:BP	cellular response to osmotic stress	GO:0071470	1	0	51	3	WNK3,TIFAB,AKR1B1
GO:BP	cellular response to hypoxia	GO:0071456	1	0	142	3	CBS,BCL2,UBQLN1
GO:BP	cellular response to oxygen levels	GO:0071453	1	0	166	4	CBS,BCL2,UBQLN1,POU4F2
GO:BP	hematopoietic stem cell proliferation	GO:0071425	1	0	34	1	EIF2AK2
GO:BP	malate transmembrane transport	GO:0071423	1	0	3	1	SLC25A10
GO:BP	succinate transmembrane transport	GO:0071422	1	0	6	1	SLC25A10
GO:BP	cellular response to organonitrogen compound	GO:0071417	1	0	610	11	STAT1,NCOA1,RAB8A,PTPN11,UBR1,SORL1,GNAI3,ZNF106,BCL2L2,RHOQ,POU4F2
GO:BP	cellular response to organic cyclic compound	GO:0071407	1	0	535	12	IFIT1,RIGI,STAT1,IFIH1,ABHD2,NCOA3,CNOT1,GNAI3,BCL2L2,DDIT4,PDGFB,POU4F2
GO:BP	cellular response to lipid	GO:0071396	1	0	609	11	CMPK2,SETX,ABHD2,NCOA3,CNOT1,BCL2L2,DDIT4,WNT5B,TIFAB,POU4F2,FCAR
GO:BP	cellular response to estradiol stimulus	GO:0071392	1	0	38	3	NCOA3,BCL2L2,POU4F2
GO:BP	cellular response to glucocorticoid stimulus	GO:0071385	1	0	54	1	DDIT4
GO:BP	cellular response to corticosteroid stimulus	GO:0071384	1	0	64	1	DDIT4
GO:BP	cellular response to steroid hormone stimulus	GO:0071383	1	0	215	4	ABHD2,CNOT1,DDIT4,POU4F2
GO:BP	cellular response to peptide hormone stimulus	GO:0071375	1	0	304	8	STAT1,NCOA1,RAB8A,PTPN11,SORL1,ZNF106,RHOQ,POU4F2
GO:BP	cellular response to epidermal growth factor stimulus	GO:0071364	1	0	42	1	PTPN11
GO:BP	cellular response to growth factor stimulus	GO:0071363	1	0	681	12	PML,SETX,HIVEP1,PTPN11,SORL1,CYFIP2,LEMD3,SMAD6,DDIT4,PDGFB,ID1,FMOD
GO:BP	cellular response to exogenous dsRNA	GO:0071360	1	0	18	3	IFIT1,RIGI,IFIH1
GO:BP	cellular response to abiotic stimulus	GO:0071214	1	0	335	5	WNK3,TLR7,PIEZO1,TIFAB,AKR1B1
GO:BP	mitotic spindle checkpoint signaling	GO:0071174	1	0	46	1	USP44
GO:BP	spindle assembly checkpoint signaling	GO:0071173	1	0	46	1	USP44
GO:BP	protein localization to chromatin	GO:0071168	1	0	58	1	CHMP7
GO:BP	response to interleukin-6	GO:0070741	1	0	36	2	C1QTNF4,FCAR
GO:BP	cellular macromolecule localization	GO:0070727	1	0	2742	43	RSAD2,ISG15,IFIT1,AGRN,WNK3,ZMAT3,PARP9,CD38,PML,ADAR,PARP11,RAB8A,SPG11,HUWE1,SLF2,SPTBN1,DOP1A,AP5M1,ATAD1,MYCBP2,PTPN11,C2CD3,TNKS,SORL1,RAB2B,ILRUN,STK4,NUAK2,CHMP7,BCL2,XPO7,EPB41,NUP205,NUP160,DCP1A,NUP133,SYTL4,GSDMD,RHOQ,KLF5,RAB40B,ID1,LGALS3
GO:BP	response to interleukin-18	GO:0070673	1	0	12	1	PDGFB
GO:BP	response to interleukin-12	GO:0070671	1	0	12	1	CD47
GO:BP	response to interleukin-4	GO:0070670	1	0	37	2	PARP14,PML
GO:BP	positive regulation of leukocyte proliferation	GO:0070665	1	0	164	2	CD38,BCL2
GO:BP	regulation of leukocyte proliferation	GO:0070663	1	0	266	3	CD38,BCL2,LGALS3
GO:BP	leukocyte proliferation	GO:0070661	1	0	351	4	CD38,IL7R,BCL2,LGALS3
GO:BP	protein modification by small protein removal	GO:0070646	1	0	141	3	USP18,USP44,USP14
GO:BP	dendrite self-avoidance	GO:0070593	1	0	14	1	NEXN
GO:BP	calcium ion transmembrane transport	GO:0070588	1	0	342	5	PML,STIM2,BCL2,UBQLN1,TRPV2
GO:BP	protein localization to mitochondrion	GO:0070585	1	0	125	2	ISG15,HUWE1
GO:BP	response to interleukin-1	GO:0070555	1	0	132	4	ZBP1,CD38,CD47,TRIM63
GO:BP	protein K63-linked ubiquitination	GO:0070534	1	0	64	3	UBE2G1,TRIM56,UBE2V1
GO:BP	protein kinase C signaling	GO:0070528	1	0	34	1	PDGFB
GO:BP	calcium ion import	GO:0070509	1	0	90	4	WNK3,TRPV2,PDGFB,LGALS3
GO:BP	regulation of microtubule cytoskeleton organization	GO:0070507	1	0	163	2	CHMP7,CLASP1
GO:BP	hydrogen sulfide metabolic process	GO:0070813	1	0	5	1	CBS
GO:BP	cellular response to salt stress	GO:0071472	1	0	14	1	AKR1B1
GO:BP	hydrogen sulfide biosynthetic process	GO:0070814	1	0	4	1	CBS
GO:BP	bicellular tight junction assembly	GO:0070830	1	0	69	1	CLDN10
GO:BP	response to interleukin-9	GO:0071104	1	0	8	1	STAT1
GO:BP	DNA conformation change	GO:0071103	1	0	94	1	SETX
GO:BP	negative regulation of phospholipid biosynthetic process	GO:0071072	1	0	5	1	PDGFB
GO:BP	regulation of phospholipid biosynthetic process	GO:0071071	1	0	18	1	PDGFB
GO:BP	protein K48-linked ubiquitination	GO:0070936	1	0	80	3	NMI,UBE2G1,MYCBP2
GO:BP	3'-UTR-mediated mRNA stabilization	GO:0070935	1	0	27	1	METTL16
GO:BP	organelle assembly	GO:0070925	1	0	1001	11	WNK3,RAB8A,SPG11,CNOT1,C2CD3,TNKS,UBAP2L,CHMP7,UBQLN1,ALMS1,CLASP1
GO:BP	RISC complex assembly	GO:0070922	1	0	10	1	ADAR
GO:BP	regulatory ncRNA processing	GO:0070918	1	0	70	3	ADAR,PUM1,TDRD7
GO:BP	transcription preinitiation complex assembly	GO:0070897	1	0	83	3	TAF4B,ATF7IP,MED6
GO:BP	regulation of glycogen metabolic process	GO:0070873	1	0	35	1	PHLDA2
GO:BP	positive regulation of protein exit from endoplasmic reticulum	GO:0070863	1	0	13	1	SORL1
GO:BP	regulation of protein exit from endoplasmic reticulum	GO:0070861	1	0	25	1	SORL1
GO:BP	response to epidermal growth factor	GO:0070849	1	0	46	1	PTPN11
GO:BP	response to growth factor	GO:0070848	1	0	711	12	PML,SETX,HIVEP1,PTPN11,SORL1,CYFIP2,LEMD3,SMAD6,DDIT4,PDGFB,ID1,FMOD
GO:BP	inclusion body assembly	GO:0070841	1	0	24	1	SORL1
GO:BP	basement membrane assembly	GO:0070831	1	0	9	1	CLASP1
GO:BP	heterochromatin organization	GO:0070828	1	0	121	6	ZNFX1,ATF7IP,PHF8,RBM15B,H1-0,RBM15
GO:BP	interleukin-1-mediated signaling pathway	GO:0070498	1	0	29	1	ZBP1
GO:BP	cellular hyperosmotic response	GO:0071474	1	0	20	2	WNK3,AKR1B1
GO:BP	cellular response to endogenous stimulus	GO:0071495	1	0	1432	24	STAT1,PML,SETX,NCOA1,ABHD2,HIVEP1,RAB8A,NCOA3,CNOT1,PTPN11,UBR1,SORL1,GNAI3,CYFIP2,ZNF106,LEMD3,BCL2L2,SMAD6,DDIT4,RHOQ,PDGFB,ID1,FMOD,POU4F2
GO:BP	renal vesicle morphogenesis	GO:0072077	1	0	17	1	STAT1
GO:BP	metanephric mesenchyme development	GO:0072075	1	0	14	1	STAT1
GO:BP	kidney mesenchyme development	GO:0072074	1	0	17	2	STAT1,AMER1
GO:BP	kidney epithelium development	GO:0072073	1	0	154	4	STAT1,BCL2,SMAD6,EFNB2
GO:BP	collecting duct development	GO:0072044	1	0	15	1	AKR1B1
GO:BP	nephron morphogenesis	GO:0072028	1	0	83	2	STAT1,BCL2
GO:BP	glomerulus vasculature development	GO:0072012	1	0	29	1	PDGFB
GO:BP	nephron tubule morphogenesis	GO:0072078	1	0	79	1	BCL2
GO:BP	nephron epithelium development	GO:0072009	1	0	123	2	STAT1,BCL2
GO:BP	mesangial cell differentiation	GO:0072007	1	0	7	1	PDGFB
GO:BP	nephron development	GO:0072006	1	0	158	5	STAT1,BCL2,NUP160,NUP133,PDGFB
GO:BP	renal system development	GO:0072001	1	0	328	10	STAT1,AMER1,BCL2,NUP160,NUP133,SMAD6,PDGFB,GCNT3,EFNB2,AKR1B1
GO:BP	multivesicular body sorting pathway	GO:0071985	1	0	49	2	CHMP7,SYTL4
GO:BP	positive regulation of protein serine/threonine kinase activity	GO:0071902	1	0	149	1	PDGFB
GO:BP	regulation of protein serine/threonine kinase activity	GO:0071900	1	0	264	6	HERC5,SYNPO2,CDK12,CCNT1,PDGFB,DIRAS3
GO:BP	DNA biosynthetic process	GO:0071897	1	0	192	5	PML,TNKS,POLA1,JADE2,PDGFB
GO:BP	glomerular mesangial cell differentiation	GO:0072008	1	0	6	1	PDGFB
GO:BP	nephron tubule development	GO:0072080	1	0	102	2	STAT1,BCL2
GO:BP	renal vesicle development	GO:0072087	1	0	18	1	STAT1
GO:BP	nephron epithelium morphogenesis	GO:0072088	1	0	81	2	STAT1,BCL2
GO:BP	metanephric tubule development	GO:0072170	1	0	26	1	STAT1
GO:BP	mesonephric tubule development	GO:0072164	1	0	102	2	BCL2,SMAD6
GO:BP	mesonephric epithelium development	GO:0072163	1	0	102	2	BCL2,SMAD6
GO:BP	metanephric mesenchymal cell differentiation	GO:0072162	1	0	5	1	STAT1
GO:BP	mesenchymal cell differentiation involved in kidney development	GO:0072161	1	0	7	2	STAT1,AMER1
GO:BP	nephron tubule epithelial cell differentiation	GO:0072160	1	0	15	1	STAT1
GO:BP	glomerular mesangial cell development	GO:0072144	1	0	5	1	PDGFB
GO:BP	mesangial cell development	GO:0072143	1	0	6	1	PDGFB
GO:BP	metanephric mesenchymal cell proliferation involved in metanephros development	GO:0072136	1	0	3	1	STAT1
GO:BP	kidney mesenchymal cell proliferation	GO:0072135	1	0	3	1	STAT1
GO:BP	positive regulation of glomerular mesangial cell proliferation	GO:0072126	1	0	7	1	PDGFB
GO:BP	regulation of glomerular mesangial cell proliferation	GO:0072124	1	0	10	1	PDGFB
GO:BP	cell proliferation involved in kidney development	GO:0072111	1	0	21	2	STAT1,PDGFB
GO:BP	glomerular mesangial cell proliferation	GO:0072110	1	0	11	1	PDGFB
GO:BP	glomerular mesangium development	GO:0072109	1	0	16	1	PDGFB
GO:BP	regulation of stem cell proliferation	GO:0072091	1	0	91	1	EIF2AK2
GO:BP	stem cell proliferation	GO:0072089	1	0	122	1	EIF2AK2
GO:BP	macrophage apoptotic process	GO:0071888	1	0	13	1	IRF7
GO:BP	leukocyte apoptotic process	GO:0071887	1	0	117	6	IRF7,IL7R,GIMAP8,BCL2,LGALS3,FCAR
GO:BP	cellular response to catecholamine stimulus	GO:0071870	1	0	56	1	GNAI3
GO:BP	response to catecholamine	GO:0071869	1	0	58	1	GNAI3
GO:BP	mononuclear cell migration	GO:0071674	1	0	205	4	CD47,PDGFB,CH25H,LGALS3
GO:BP	mastication	GO:0071626	1	0	4	1	TIFAB
GO:BP	vocalization behavior	GO:0071625	1	0	19	1	TIFAB
GO:BP	negative regulation of granulocyte chemotaxis	GO:0071623	1	0	4	1	C5AR2
GO:BP	regulation of granulocyte chemotaxis	GO:0071622	1	0	51	1	C5AR2
GO:BP	granulocyte chemotaxis	GO:0071621	1	0	129	2	C5AR2,LGALS3
GO:BP	ubiquitin-dependent protein catabolic process via the N-end rule pathway	GO:0071596	1	0	3	1	UBR1
GO:BP	zinc ion transmembrane transport	GO:0071577	1	0	29	1	SLC30A7
GO:BP	cellular response to transforming growth factor beta stimulus	GO:0071560	1	0	261	5	PML,LEMD3,SMAD6,ID1,FMOD
GO:BP	response to transforming growth factor beta	GO:0071559	1	0	267	5	PML,LEMD3,SMAD6,ID1,FMOD
GO:BP	cellular response to dexamethasone stimulus	GO:0071549	1	0	27	1	DDIT4
GO:BP	response to dexamethasone	GO:0071548	1	0	43	1	DDIT4
GO:BP	protein localization to centrosome	GO:0071539	1	0	34	1	C2CD3
GO:BP	genomic imprinting	GO:0071514	1	0	23	1	DIRAS3
GO:BP	cellular response to mycophenolic acid	GO:0071506	1	0	2	1	PDGFB
GO:BP	response to mycophenolic acid	GO:0071505	1	0	2	1	PDGFB
GO:BP	cellular response to external stimulus	GO:0071496	1	0	341	8	EIF2AK2,CBS,NCOA1,TLR7,NUAK2,BCL2,PIEZO1,GSDMD
GO:BP	regulation of mononuclear cell migration	GO:0071675	1	0	123	2	CD47,LGALS3
GO:BP	cellular hyperosmotic salinity response	GO:0071475	1	0	9	1	AKR1B1
GO:BP	positive regulation of mononuclear cell migration	GO:0071677	1	0	74	2	CD47,LGALS3
GO:BP	protein localization to extracellular region	GO:0071692	1	0	374	6	RSAD2,CD38,RAB8A,PTPN11,SYTL4,GSDMD
GO:BP	cellular response to monoamine stimulus	GO:0071868	1	0	56	1	GNAI3
GO:BP	response to monoamine	GO:0071867	1	0	58	1	GNAI3
GO:BP	cellular component organization or biogenesis	GO:0071840	1	0	8361	109	ISG20,ISG15,NEFH,AGRN,ZNFX1,WNK3,CBLL1,EIF2AK2,SYNPO2,SSH2,INO80D,IFIH1,CD38,PML,ADAR,USP44,SETX,METTL16,NCOA1,PARP11,IL7R,STAT2,KCNA3,TAF4B,CENPI,RAB8A,ATP10A,SPG11,NSD1,HUWE1,SLF2,SPTBN1,FLNB,ATF7IP,NCOA3,DOP1A,CNOT1,ATAD1,MYCBP2,EMSY,HLA-DOB,PTPN11,FANCD2,RNASEL,MED6,C2CD3,TNKS,SORL1,TDRD7,PHF8,HEATR1,RBM15B,CYFIP2,UTP4,RAB2B,H1-0,STK4,UBAP2L,RBM15,SF3B3,NUAK2,CHMP7,BCL2,CD47,CBX5,EPB41,UBQLN1…
GO:BP	protein-RNA complex organization	GO:0071826	1	0	1634	3	ADAR,SETX,SF3B3
GO:BP	protein-DNA complex organization	GO:0071824	1	0	915	22	ZNFX1,INO80D,NCOA1,TAF4B,CENPI,NSD1,HUWE1,SLF2,ATF7IP,NCOA3,EMSY,MED6,PHF8,RBM15B,H1-0,RBM15,CBX5,NSD3,HMG20A,JADE2,H3C4,DIRAS3
GO:BP	potassium ion transmembrane transport	GO:0071805	1	0	212	1	KCNA3
GO:BP	response to fibroblast growth factor	GO:0071774	1	0	116	2	SETX,PTPN11
GO:BP	cellular response to BMP stimulus	GO:0071773	1	0	164	4	HIVEP1,SORL1,LEMD3,SMAD6
GO:BP	response to BMP	GO:0071772	1	0	164	4	HIVEP1,SORL1,LEMD3,SMAD6
GO:BP	nuclear membrane organization	GO:0071763	1	0	45	1	CHMP7
GO:BP	basement membrane organization	GO:0071711	1	0	38	1	CLASP1
GO:BP	membrane assembly	GO:0071709	1	0	60	2	SPTBN1,CHMP7
GO:BP	tumor necrosis factor superfamily cytokine production	GO:0071706	1	0	168	7	RIGI,IFIH1,PTPN11,ILRUN,CD47,C1QTNF4,C5AR2
GO:BP	nitrogen compound transport	GO:0071705	1	0	1911	29	RSAD2,IFIT1,ZMAT3,CD38,PML,ADAR,PARP11,RAB8A,SPG11,SPTBN1,DOP1A,AP5M1,PTPN11,TNKS,SORL1,RBM15B,RAB2B,STK4,CHMP7,CD47,XPO7,NUP205,NUP160,NUP133,SLC35D2,SYTL4,GSDMD,SYT13,ARC
GO:BP	organic substance metabolic process	GO:0071704	1	0	13768	169	RSAD2,ISG20,FABP6,HERC5,ISG15,XAF1,HERC6,ETV7,IRF7,AGRN,ZNFX1,RIGI,HES4,WNK3,CMPK2,USP18,CBLL1,STAT1,EIF2AK2,PARP14,SYNPO2,SSH2,ELK4,INO80D,CBS,PARP9,IFIH1,CD38,PML,ADAR,USP44,SETX,METTL16,NCOA1,PARP11,IL7R,STAT2,SCML4,ABHD2,HIVEP1,PARP8,TAF4B,NMI,ZBTB21,PARP12,USF3,NSD1,ELP3,CDKAL1,HUWE1,SLF2,SPTBN1,AQR,ATF7IP,UBE2G1,RASAL2,NCOA3,PURB,GZMA,PHF6,CNOT1,TLR7,MYCBP2,EMSY,CDK12,MAML2,ELF1,PTPN11,AMER…
GO:BP	organic substance transport	GO:0071702	1	0	2358	36	RSAD2,FABP6,IFIT1,ZMAT3,CD38,PML,ADAR,PARP11,RAB8A,ATP10A,SPG11,SPTBN1,DOP1A,AP5M1,PTPN11,RNASEL,TNKS,SORL1,RBM15B,RAB2B,STK4,CHMP7,CD47,XPO7,NUP205,NUP160,NUP133,SLC25A10,SLC35D2,SYTL4,GSDMD,GALR1,RHOQ,SYT13,POU4F2,ARC
GO:BP	anatomical structure maturation	GO:0071695	1	0	271	5	AGRN,ABHD2,TDRD7,BCL2,AKR1B1
GO:BP	organism emergence from protective structure	GO:0071684	1	0	26	1	PHF6
GO:BP	mesonephric tubule morphogenesis	GO:0072171	1	0	70	1	BCL2
GO:BP	response to oxygen levels	GO:0070482	1	0	345	7	CBS,CD38,PML,BCL2,UBQLN1,DDIT4,POU4F2
GO:BP	positive regulation of ERK1 and ERK2 cascade	GO:0070374	1	0	206	2	PTPN11,PDGFB
GO:BP	coronary vasculature development	GO:0060976	1	0	50	1	SMAD6
GO:BP	left/right pattern formation	GO:0060972	1	0	145	1	C2CD3
GO:BP	negative regulation of gene silencing by regulatory ncRNA	GO:0060967	1	0	14	1	ADAR
GO:BP	regulation of gene silencing by regulatory ncRNA	GO:0060966	1	0	30	2	ADAR,PUM1
GO:BP	regulation of miRNA-mediated gene silencing	GO:0060964	1	0	27	1	PUM1
GO:BP	positive regulation of macrophage cytokine production	GO:0060907	1	0	24	1	TLR7
GO:BP	neural plate pattern specification	GO:0060896	1	0	8	1	C2CD3
GO:BP	endocrine hormone secretion	GO:0060986	1	0	57	2	PTPN11,GALR1
GO:BP	venous blood vessel development	GO:0060841	1	0	16	1	EFNB2
GO:BP	regulation of canonical Wnt signaling pathway	GO:0060828	1	0	250	3	AMER1,TNKS,STK4
GO:BP	regulation of cell differentiation involved in embryonic placenta development	GO:0060800	1	0	4	1	STK4
GO:BP	negative regulation of response to cytokine stimulus	GO:0060761	1	0	81	5	ISG15,USP18,PARP14,ADAR,STAT2
GO:BP	mammary gland alveolus development	GO:0060749	1	0	21	1	ID2
GO:BP	regulation of cell proliferation involved in embryonic placenta development	GO:0060723	1	0	1	1	PHLDA2
GO:BP	cell proliferation involved in embryonic placenta development	GO:0060722	1	0	2	1	PHLDA2
GO:BP	regulation of spongiotrophoblast cell proliferation	GO:0060721	1	0	1	1	PHLDA2
GO:BP	artery development	GO:0060840	1	0	102	2	SMAD6,EFNB2
GO:BP	kidney morphogenesis	GO:0060993	1	0	100	3	STAT1,BCL2,GCNT3
GO:BP	dendritic spine development	GO:0060996	1	0	98	2	SIPA1L1,ARC
GO:BP	dendritic spine morphogenesis	GO:0060997	1	0	57	2	SIPA1L1,ARC
GO:BP	myeloid leukocyte cytokine production	GO:0061082	1	0	49	2	RIGI,TLR7
GO:BP	positive regulation of myeloid leukocyte cytokine production involved in immune response	GO:0061081	1	0	35	2	RIGI,TLR7
[truncated: 1,925 more rows]

## Sheet: cellular component
source	term_name	term_id	adjusted_p_value	negative_log10_of_adjusted_p_value	term_size	intersection_size	intersections
GO:CC	nucleoplasm	GO:0005654	1.65512e-07	6.78117	4220	89	ISG20,ISG15,XAF1,HERC6,ETV7,IRF7,CMPK2,CBLL1,STAT1,ZMAT3,SYNPO2,ELK4,INO80D,PARP9,PML,ADAR,USP44,SETX,NCOA1,PARP11,IL7R,STAT2,HIVEP1,TAF4B,CENPI,NMI,ZBTB21,NSD1,HUWE1,SLF2,AQR,ATF7IP,NCOA3,PURB,PHF6,MYCBP2,EMSY,CDK12,MAML2,ELF1,PTPN11,AMER1,PUM1,FANCD2,MED6,TNKS,RPRD2,GNAI3,PSMF1,PHF8,ASXL2,HEATR1,RBM15B,UTP4,H1-0,ILRUN,STK4,RBM15,SF3B3,CHMP7,POLA1,ORC3,CBX5,EPB41,UBQLN1,ZNF106,PPP1R16B,UTP20,NSD…
GO:CC	cytoplasm	GO:0005737	4.31564e-07	6.36496	12345	185	RSAD2,ISG20,FABP6,HERC5,DDX60,ISG15,NEFH,IFIT1,MX1,XAF1,HERC6,IFI44,IRF7,AGRN,ZNFX1,RIGI,ZBP1,WNK3,CMPK2,USP18,CBLL1,HSH2D,STAT1,GP2,EIF2AK2,PARP14,SYNPO2,IFI44L,SSH2,ELK4,CBS,PARP9,IFIH1,PML,ADAR,USP44,SETX,METTL16,NCOA1,PARP11,IL7R,STAT2,ABHD2,HIVEP1,PARP8,TAF4B,CCDC50,CENPI,NMI,RAB8A,ZBTB21,ATP10A,SPG11,ELP3,CDKAL1,HUWE1,SPTBN1,FLNB,ATF7IP,UBE2G1,RASAL2,NCOA3,DOP1A,GZMA,CNOT1,AP5M1,TLR7,ATAD1,…
GO:CC	cytosol	GO:0005829	5.10233e-07	6.29223	5487	105	FABP6,HERC5,DDX60,ISG15,IFIT1,MX1,XAF1,HERC6,IRF7,RIGI,ZBP1,USP18,CBLL1,STAT1,EIF2AK2,PARP14,SYNPO2,ELK4,CBS,PARP9,IFIH1,PML,NCOA1,PARP11,IL7R,STAT2,HIVEP1,CCDC50,CENPI,NMI,RAB8A,ZBTB21,SPG11,ELP3,HUWE1,SPTBN1,FLNB,ATF7IP,UBE2G1,RASAL2,NCOA3,DOP1A,CNOT1,AP5M1,ATAD1,MYCBP2,PTPN11,AMER1,PUM1,UBR1,FANCD2,RNASEL,GIMAP8,C2CD3,TNKS,TRIM56,TTC1,PSMF1,ELP1,FEM1A,NCALD,CYFIP2,ILRUN,STK4,TRIM4,USP14,CHMP7,…
GO:CC	nuclear lumen	GO:0031981	0.000546588	3.26234	5521	96	RSAD2,ISG20,ISG15,XAF1,HERC6,ETV7,IRF7,CMPK2,CBLL1,STAT1,ZMAT3,SYNPO2,ELK4,INO80D,PARP9,PML,ADAR,USP44,SETX,NCOA1,PARP11,IL7R,STAT2,HIVEP1,TAF4B,CENPI,NMI,ZBTB21,SPG11,NSD1,ELP3,HUWE1,SLF2,SPTBN1,AQR,ATF7IP,NCOA3,PURB,PHF6,MYCBP2,EMSY,CDK12,MAML2,ELF1,PTPN11,AMER1,PUM1,FANCD2,RNASEL,MED6,TNKS,SORL1,RPRD2,GNAI3,PSMF1,PHF8,ASXL2,HEATR1,RBM15B,UTP4,H1-0,ILRUN,STK4,RBM15,SF3B3,CHMP7,POLA1,ORC3,CBX5,E…
GO:CC	nuclear body	GO:0016604	0.001374	2.86201	895	27	ISG20,CBLL1,PML,SETX,PARP11,HIVEP1,CENPI,SLF2,ATF7IP,CDK12,MAML2,AMER1,FANCD2,TNKS,RBM15B,H1-0,ILRUN,STK4,RBM15,ORC3,CBX5,EPB41,ZNF106,PPP1R16B,SMAD6,HSF4,POU4F2
GO:CC	nuclear envelope	GO:0005635	0.00594494	2.22585	497	18	MX1,PARP11,PARP8,TNKS,SORL1,PHF8,RBM15B,RBM15,CHMP7,BCL2,POLA1,XPO7,CBX5,NUP205,NUP160,LEMD3,NUP133,RAB40B
GO:CC	intracellular anatomical structure	GO:0005622	0.0188827	1.72394	17834	224	RSAD2,ISG20,FABP6,HERC5,DDX60,ISG15,NEFH,IFIT1,MX1,XAF1,HERC6,IFI44,ETV7,IRF7,AGRN,ZNFX1,RIGI,ZBP1,HES4,WNK3,CMPK2,USP18,CBLL1,HSH2D,STAT1,GP2,EIF2AK2,ZMAT3,PARP14,SYNPO2,IFI44L,SSH2,ELK4,INO80D,CBS,PARP9,IFIH1,PML,ADAR,USP44,SETX,METTL16,NCOA1,PARP11,ZBTB44,IL7R,STAT2,SCML4,ABHD2,HIVEP1,PARP8,TAF4B,CCDC50,CENPI,NMI,RAB8A,ZBTB21,PARP12,ATP10A,USF3,SPG11,NSD1,ELP3,CDKAL1,HUWE1,SLF2,SPTBN1,FLNB,AQR…
GO:CC	RNA N6-methyladenosine methyltransferase complex	GO:0036396	0.0444662	1.35197	9	3	CBLL1,RBM15B,RBM15
GO:CC	nuclear pore	GO:0005643	0.0452941	1.34396	97	7	PARP11,TNKS,CHMP7,XPO7,NUP205,NUP160,NUP133
GO:CC	chromosome	GO:0005694	0.0596365	1.22449	1949	40	ETV7,IRF7,HES4,STAT1,ELK4,INO80D,PARP9,PML,USP44,SETX,NCOA1,STAT2,CENPI,NSD1,SLF2,NCOA3,PHF6,ELF1,FANCD2,TNKS,UTP4,H1-0,UBAP2L,SF3B3,CHMP7,POLA1,ORC3,CBX5,NSD3,CLASP1,NUP160,NUP133,JADE2,MXD3,ID2,SMAD6,HSF4,KLF5,H3C4,POU4F2
GO:CC	intracellular organelle lumen	GO:0070013	0.108085	0.966236	6657	101	RSAD2,ISG20,ISG15,XAF1,HERC6,ETV7,IRF7,AGRN,CMPK2,CBLL1,STAT1,ZMAT3,SYNPO2,ELK4,INO80D,PARP9,PML,ADAR,USP44,SETX,NCOA1,PARP11,IL7R,STAT2,HIVEP1,TAF4B,CENPI,NMI,ZBTB21,SPG11,NSD1,ELP3,HUWE1,SLF2,SPTBN1,AQR,ATF7IP,NCOA3,PURB,PHF6,MYCBP2,EMSY,CDK12,MAML2,ELF1,PTPN11,AMER1,PUM1,FANCD2,RNASEL,MED6,TNKS,SORL1,RPRD2,GNAI3,PSMF1,PHF8,ASXL2,HEATR1,RBM15B,UTP4,H1-0,ILRUN,STK4,RBM15,SF3B3,CHMP7,POLA1,ORC3,C…
GO:CC	membrane-enclosed lumen	GO:0031974	0.108085	0.966236	6657	101	RSAD2,ISG20,ISG15,XAF1,HERC6,ETV7,IRF7,AGRN,CMPK2,CBLL1,STAT1,ZMAT3,SYNPO2,ELK4,INO80D,PARP9,PML,ADAR,USP44,SETX,NCOA1,PARP11,IL7R,STAT2,HIVEP1,TAF4B,CENPI,NMI,ZBTB21,SPG11,NSD1,ELP3,HUWE1,SLF2,SPTBN1,AQR,ATF7IP,NCOA3,PURB,PHF6,MYCBP2,EMSY,CDK12,MAML2,ELF1,PTPN11,AMER1,PUM1,FANCD2,RNASEL,MED6,TNKS,SORL1,RPRD2,GNAI3,PSMF1,PHF8,ASXL2,HEATR1,RBM15B,UTP4,H1-0,ILRUN,STK4,RBM15,SF3B3,CHMP7,POLA1,ORC3,C…
GO:CC	organelle lumen	GO:0043233	0.108085	0.966236	6657	101	RSAD2,ISG20,ISG15,XAF1,HERC6,ETV7,IRF7,AGRN,CMPK2,CBLL1,STAT1,ZMAT3,SYNPO2,ELK4,INO80D,PARP9,PML,ADAR,USP44,SETX,NCOA1,PARP11,IL7R,STAT2,HIVEP1,TAF4B,CENPI,NMI,ZBTB21,SPG11,NSD1,ELP3,HUWE1,SLF2,SPTBN1,AQR,ATF7IP,NCOA3,PURB,PHF6,MYCBP2,EMSY,CDK12,MAML2,ELF1,PTPN11,AMER1,PUM1,FANCD2,RNASEL,MED6,TNKS,SORL1,RPRD2,GNAI3,PSMF1,PHF8,ASXL2,HEATR1,RBM15B,UTP4,H1-0,ILRUN,STK4,RBM15,SF3B3,CHMP7,POLA1,ORC3,C…
GO:CC	intracellular membrane-bounded organelle	GO:0043231	0.111812	0.95151	14605	190	RSAD2,ISG20,FABP6,ISG15,MX1,XAF1,HERC6,ETV7,IRF7,AGRN,ZNFX1,ZBP1,HES4,CMPK2,USP18,CBLL1,HSH2D,STAT1,GP2,EIF2AK2,ZMAT3,PARP14,SYNPO2,SSH2,ELK4,INO80D,CBS,PARP9,IFIH1,PML,ADAR,USP44,SETX,METTL16,NCOA1,PARP11,ZBTB44,IL7R,STAT2,SCML4,ABHD2,HIVEP1,PARP8,TAF4B,CENPI,NMI,RAB8A,ZBTB21,PARP12,ATP10A,USF3,SPG11,NSD1,ELP3,CDKAL1,HUWE1,SLF2,SPTBN1,FLNB,AQR,ATF7IP,NCOA3,PURB,DOP1A,GZMA,PHF6,CNOT1,AP5M1,TLR7,A…
GO:CC	chromatin	GO:0000785	0.147096	0.832398	1368	30	ETV7,IRF7,HES4,STAT1,ELK4,INO80D,PML,USP44,NCOA1,STAT2,NSD1,SLF2,NCOA3,ELF1,FANCD2,H1-0,SF3B3,CHMP7,POLA1,ORC3,CBX5,NSD3,JADE2,MXD3,ID2,SMAD6,HSF4,KLF5,H3C4,POU4F2
GO:CC	ISGF3 complex	GO:0070721	0.148266	0.828957	3	2	STAT1,STAT2
GO:CC	t-UTP complex	GO:0034455	0.148266	0.828957	3	2	HEATR1,UTP4
GO:CC	protein-DNA complex	GO:0032993	0.152854	0.815722	1436	31	ETV7,IRF7,HES4,STAT1,ELK4,INO80D,PML,USP44,NCOA1,STAT2,NSD1,SLF2,NCOA3,ELF1,FANCD2,RPRD2,H1-0,SF3B3,CHMP7,POLA1,ORC3,CBX5,NSD3,JADE2,MXD3,ID2,SMAD6,HSF4,KLF5,H3C4,POU4F2
GO:CC	nucleus	GO:0005634	0.179027	0.747081	10074	140	RSAD2,ISG20,FABP6,ISG15,MX1,XAF1,HERC6,ETV7,IRF7,ZNFX1,ZBP1,HES4,CMPK2,USP18,CBLL1,HSH2D,STAT1,EIF2AK2,ZMAT3,PARP14,SYNPO2,ELK4,INO80D,CBS,PARP9,IFIH1,PML,ADAR,USP44,SETX,METTL16,NCOA1,PARP11,ZBTB44,IL7R,STAT2,SCML4,HIVEP1,PARP8,TAF4B,CENPI,NMI,ZBTB21,PARP12,USF3,SPG11,NSD1,ELP3,HUWE1,SLF2,SPTBN1,AQR,ATF7IP,NCOA3,PURB,GZMA,PHF6,CNOT1,MYCBP2,EMSY,CDK12,MAML2,ELF1,PTPN11,AMER1,PUM1,FANCD2,RNASEL,ME…
GO:CC	cytoplasmic ribonucleoprotein granule	GO:0036464	0.261944	0.581791	255	10	ISG20,ZNFX1,CNOT1,PUM1,TDRD7,UBAP2L,KHNYN,HELZ,DCP1A,ARC
GO:CC	mRNA editing complex	GO:0045293	0.27962	0.553432	16	3	CBLL1,RBM15B,RBM15
GO:CC	proteasome complex	GO:0000502	0.375713	0.425144	67	5	UBR1,PSMF1,USP14,UBQLN1,PSMD11
GO:CC	intracellular organelle	GO:0043229	0.382712	0.417128	16018	202	RSAD2,ISG20,FABP6,DDX60,ISG15,NEFH,MX1,XAF1,HERC6,ETV7,IRF7,AGRN,ZNFX1,RIGI,ZBP1,HES4,CMPK2,USP18,CBLL1,HSH2D,STAT1,GP2,EIF2AK2,ZMAT3,PARP14,SYNPO2,SSH2,ELK4,INO80D,CBS,PARP9,IFIH1,PML,ADAR,USP44,SETX,METTL16,NCOA1,PARP11,ZBTB44,IL7R,STAT2,SCML4,ABHD2,HIVEP1,PARP8,TAF4B,CENPI,NMI,RAB8A,ZBTB21,PARP12,ATP10A,USF3,SPG11,NSD1,ELP3,CDKAL1,HUWE1,SLF2,SPTBN1,FLNB,AQR,ATF7IP,NCOA3,PURB,DOP1A,GZMA,PHF6,CN…
GO:CC	ribonucleoprotein granule	GO:0035770	0.428094	0.368461	272	10	ISG20,ZNFX1,CNOT1,PUM1,TDRD7,UBAP2L,KHNYN,HELZ,DCP1A,ARC
GO:CC	membrane-bounded organelle	GO:0043227	0.493172	0.307002	15671	198	RSAD2,ISG20,FABP6,ISG15,MX1,XAF1,HERC6,ETV7,IRF7,AGRN,ZNFX1,ZBP1,HES4,CMPK2,USP18,CBLL1,HSH2D,STAT1,GP2,EIF2AK2,ZMAT3,PARP14,SYNPO2,SSH2,ELK4,INO80D,CBS,PARP9,IFIH1,CD38,PML,ADAR,USP44,SETX,METTL16,NCOA1,PARP11,ZBTB44,IL7R,STAT2,SCML4,ABHD2,HIVEP1,PARP8,TAF4B,CENPI,NMI,RAB8A,ZBTB21,PARP12,ATP10A,USF3,SPG11,NSD1,ELP3,CDKAL1,HUWE1,SLF2,SPTBN1,FLNB,AQR,ATF7IP,UBE2G1,NCOA3,PURB,DOP1A,GZMA,PHF6,CNOT1,…
GO:CC	organelle	GO:0043226	0.600996	0.221129	16808	209	RSAD2,ISG20,FABP6,DDX60,ISG15,NEFH,MX1,XAF1,HERC6,ETV7,IRF7,AGRN,ZNFX1,RIGI,ZBP1,HES4,CMPK2,USP18,CBLL1,HSH2D,STAT1,GP2,EIF2AK2,ZMAT3,PARP14,SYNPO2,SSH2,ELK4,INO80D,CBS,PARP9,IFIH1,CD38,PML,ADAR,USP44,SETX,METTL16,NCOA1,PARP11,ZBTB44,IL7R,STAT2,SCML4,ABHD2,HIVEP1,PARP8,TAF4B,CENPI,NMI,RAB8A,ZBTB21,PARP12,ATP10A,USF3,SPG11,NSD1,ELP3,CDKAL1,HUWE1,SLF2,SPTBN1,FLNB,AQR,ATF7IP,UBE2G1,NCOA3,PURB,DOP1A,…
GO:CC	elongator holoenzyme complex	GO:0033588	0.72491	0.139716	6	2	ELP3,ELP1
GO:CC	chromosomal region	GO:0098687	0.839819	0.0758143	402	12	PML,SETX,CENPI,SLF2,PHF6,TNKS,CHMP7,ORC3,CBX5,CLASP1,NUP160,NUP133
GO:CC	cell-substrate junction	GO:0030055	1	0	432	8	SYNPO2,SSH2,FLNB,TES,CLASP1,ZFYVE21,EFNB2,NEXN
GO:CC	cell junction	GO:0030054	1	0	2230	27	NEFH,AGRN,RIGI,WNK3,SYNPO2,SSH2,KCNA3,RAB8A,SPG11,SPTBN1,FLNB,ATAD1,CYFIP2,USP14,EPB41,TES,SIPA1L1,CLASP1,CNP,ZFYVE21,RAB40B,CLDN10,EFNB2,NEXN,DPYSL3,HTR7,ARC
GO:CC	lamellipodium	GO:0030027	1	0	202	3	PIEZO1,ARAP3,DPYSL3
GO:CC	Z disc	GO:0030018	1	0	134	4	SYNPO2,FLNB,NEXN,TRIM63
GO:CC	sarcomere	GO:0030017	1	0	220	6	SYNPO2,SPTBN1,FLNB,TNNI3,NEXN,TRIM63
GO:CC	myofibril	GO:0030016	1	0	242	6	SYNPO2,SPTBN1,FLNB,TNNI3,NEXN,TRIM63
GO:CC	CCR4-NOT core complex	GO:0030015	1	0	6	1	CNOT1
GO:CC	membrane coat	GO:0030117	1	0	99	3	AP5M1,NCALD,CLINT1
GO:CC	CCR4-NOT complex	GO:0030014	1	0	16	1	CNOT1
GO:CC	nuclear cyclin-dependent protein kinase holoenzyme complex	GO:0019908	1	0	17	2	CDK12,CCNT1
GO:CC	extrinsic component of membrane	GO:0019898	1	0	212	3	GNAI3,GNG10,GFRA3
GO:CC	extrinsic component of plasma membrane	GO:0019897	1	0	129	2	GNAI3,GNG10
GO:CC	outer membrane	GO:0019867	1	0	256	6	RSAD2,ZNFX1,ATAD1,BCL2,CNP,BCL2L2
GO:CC	organelle inner membrane	GO:0019866	1	0	568	5	RSAD2,LEMD3,CNP,SLC25A10,LGALS3
GO:CC	host cellular component	GO:0018995	1	0	10	1	IFIT1
GO:CC	serine C-palmitoyltransferase complex	GO:0017059	1	0	8	1	SPTLC2
GO:CC	proteasome accessory complex	GO:0022624	1	0	25	1	PSMD11
GO:CC	clathrin coat	GO:0030118	1	0	51	2	NCALD,CLINT1
GO:CC	AP-type membrane coat adaptor complex	GO:0030119	1	0	43	1	AP5M1
GO:CC	vesicle coat	GO:0030120	1	0	63	2	NCALD,CLINT1
GO:CC	cytoplasmic vesicle membrane	GO:0030659	1	0	1226	19	IRF7,GP2,PML,IL7R,RAB8A,AP5M1,TLR7,HLA-DOB,SORL1,NCALD,CHMP7,CD47,CLINT1,SYTL4,WNT5B,RHOQ,LGALS3,FCAR,ARC
GO:CC	transport vesicle membrane	GO:0030658	1	0	235	3	SORL1,NCALD,SYTL4
GO:CC	small nuclear ribonucleoprotein complex	GO:0030532	1	0	1495	1	SF3B3
GO:CC	midbody	GO:0030496	1	0	206	3	RAB8A,GNAI3,CHMP7
GO:CC	site of polarized growth	GO:0030427	1	0	174	3	SETX,TRPV2,DPYSL3
GO:CC	growth cone	GO:0030426	1	0	169	3	SETX,TRPV2,DPYSL3
GO:CC	dendrite	GO:0030425	1	0	622	6	STAT1,RAB8A,SPG11,SIPA1L1,HTR7,ARC
GO:CC	axon	GO:0030424	1	0	656	11	NEFH,STAT1,SETX,KCNA3,SPG11,SPTBN1,MYCBP2,PUM1,TRPV2,NEXN,DPYSL3
GO:CC	external encapsulating structure	GO:0030312	1	0	556	5	AGRN,WNT5B,PDGFB,LGALS3,FMOD
GO:CC	secretory granule	GO:0030141	1	0	896	14	GP2,SSH2,ABHD2,HUWE1,RAB2B,CD47,PSMD11,SYTL4,GSDMD,PDGFB,QPCT,LGALS3,FCAR,ARC
GO:CC	trans-Golgi network transport vesicle	GO:0030140	1	0	39	2	RAB8A,NCALD
GO:CC	endocytic vesicle	GO:0030139	1	0	346	5	IL7R,RAB8A,FLNB,TLR7,WNT5B
GO:CC	clathrin-coated vesicle	GO:0030136	1	0	215	5	IL7R,RAB8A,NCALD,CLINT1,ARC
GO:CC	coated vesicle	GO:0030135	1	0	312	5	IL7R,RAB8A,NCALD,CLINT1,ARC
GO:CC	transport vesicle	GO:0030133	1	0	432	7	RAB8A,SORL1,NCALD,SYTL4,SYT13,RAB40B,DPYSL3
GO:CC	clathrin coat of trans-Golgi network vesicle	GO:0030130	1	0	19	1	NCALD
GO:CC	clathrin vesicle coat	GO:0030125	1	0	35	2	NCALD,CLINT1
GO:CC	transcription repressor complex	GO:0017053	1	0	77	2	H1-0,CBX5
GO:CC	Golgi-associated vesicle membrane	GO:0030660	1	0	58	2	NCALD,RHOQ
GO:CC	nuclear speck	GO:0016607	1	0	419	10	CBLL1,CDK12,MAML2,RBM15B,ILRUN,RBM15,ZNF106,PPP1R16B,HSF4,POU4F2
GO:CC	mediator complex	GO:0016592	1	0	40	1	MED6
GO:CC	basal plasma membrane	GO:0009925	1	0	281	4	CD38,EPB41,C5AR2,PDGFB
GO:CC	cytoplasmic side of plasma membrane	GO:0009898	1	0	173	4	GNAI3,CHMP7,EPB41,GNG10
GO:CC	external side of plasma membrane	GO:0009897	1	0	384	4	ITGA7,GP2,IL7R,GFRA3
GO:CC	proteasome regulatory particle, lid subcomplex	GO:0008541	1	0	8	1	PSMD11
GO:CC	integrin complex	GO:0008305	1	0	32	1	ITGA7
GO:CC	spectrin	GO:0008091	1	0	9	1	SPTBN1
GO:CC	voltage-gated potassium channel complex	GO:0008076	1	0	88	1	KCNA3
GO:CC	cell surface	GO:0009986	1	0	903	11	ITGA7,GP2,CD38,IL7R,SORL1,USP14,CD47,TRPV2,PDGFB,LGALS3,GFRA3
GO:CC	cyclin/CDK positive transcription elongation factor complex	GO:0008024	1	0	8	2	CDK12,CCNT1
GO:CC	synaptic vesicle	GO:0008021	1	0	213	2	RAB8A,RAB40B
GO:CC	cell cortex	GO:0005938	1	0	314	5	SPTBN1,FLNB,EPB41,CLASP1,ARC
GO:CC	cilium	GO:0005929	1	0	768	5	ABHD2,RAB8A,C2CD3,ALMS1,PRCD
GO:CC	focal adhesion	GO:0005925	1	0	422	8	SYNPO2,SSH2,FLNB,TES,CLASP1,ZFYVE21,EFNB2,NEXN
GO:CC	bicellular tight junction	GO:0005923	1	0	129	3	RIGI,WNK3,CLDN10
GO:CC	adherens junction	GO:0005912	1	0	188	3	WNK3,EFNB2,NEXN
GO:CC	cell-cell junction	GO:0005911	1	0	519	5	RIGI,WNK3,CLDN10,EFNB2,NEXN
GO:CC	transcription elongation factor complex	GO:0008023	1	0	51	2	CDK12,CCNT1
GO:CC	endosome membrane	GO:0010008	1	0	567	9	IRF7,PML,RAB8A,AP5M1,TLR7,HLA-DOB,SORL1,CHMP7,ARC
GO:CC	chromocenter	GO:0010369	1	0	16	1	CBX5
GO:CC	cytoplasmic stress granule	GO:0010494	1	0	92	3	ZNFX1,PUM1,UBAP2L
GO:CC	RNA polymerase II, holoenzyme	GO:0016591	1	0	89	1	TAF4B
GO:CC	sarcoplasmic reticulum	GO:0016529	1	0	75	2	SLC30A7,RASD1
GO:CC	sarcoplasm	GO:0016528	1	0	93	2	SLC30A7,RASD1
GO:CC	nuclear matrix	GO:0016363	1	0	128	4	PML,RNASEL,POLA1,SCAF8
GO:CC	apical plasma membrane	GO:0016324	1	0	407	1	GP2
GO:CC	basolateral plasma membrane	GO:0016323	1	0	248	3	CD38,EPB41,PDGFB
GO:CC	aggresome	GO:0016235	1	0	35	1	UBQLN1
GO:CC	inclusion body	GO:0016234	1	0	72	2	NEFH,UBQLN1
GO:CC	membrane	GO:0016020	1	0	9864	125	RSAD2,FABP6,ITGA7,MX1,IRF7,AGRN,ZNFX1,RIGI,GP2,EIF2AK2,ZMAT3,PARP14,PARP9,CD38,PML,ADAR,NCOA1,TMEM156,IL7R,PAG1,STAT2,ABHD2,KCNA3,NMI,RAB8A,ATP10A,SPG11,CDKAL1,HUWE1,SPTBN1,FLNB,AQR,DOP1A,GZMA,CNOT1,AP5M1,TLR7,ATAD1,MYCBP2,HLA-DOB,AMER1,STIM2,MED6,TNKS,SORL1,TMEM185B,GNAI3,TTC1,PSMF1,PHF8,HEATR1,SLC30A7,NCALD,CYFIP2,RAB2B,TRIM4,USP14,RBM15,CHMP7,BCL2,CD47,SPTLC2,EPB41,UBQLN1,ZNF106,PPP1R16B,HELZ,…
GO:CC	microtubule cytoskeleton	GO:0015630	1	0	1405	15	MX1,USP44,RAB8A,MYCBP2,C2CD3,TNKS,GNAI3,ILRUN,CHMP7,EPB41,ALMS1,CLASP1,CNP,MAP7D2,TRIM63
GO:CC	actin cytoskeleton	GO:0015629	1	0	515	11	RIGI,SYNPO2,SPTBN1,FLNB,H1-0,SIPA1L1,RHOQ,TNNI3,NEXN,DPYSL3,ARC
GO:CC	Cajal body	GO:0015030	1	0	105	1	ISG20
GO:CC	spectrin-associated cytoskeleton	GO:0014731	1	0	9	2	SPTBN1,EPB41
GO:CC	postsynaptic density	GO:0014069	1	0	318	6	NEFH,RAB8A,SPTBN1,SIPA1L1,EFNB2,ARC
GO:CC	trans-Golgi network transport vesicle membrane	GO:0012510	1	0	21	1	NCALD
GO:CC	vesicle membrane	GO:0012506	1	0	1240	19	IRF7,GP2,PML,IL7R,RAB8A,AP5M1,TLR7,HLA-DOB,SORL1,NCALD,CHMP7,CD47,CLINT1,SYTL4,WNT5B,RHOQ,LGALS3,FCAR,ARC
GO:CC	endomembrane system	GO:0012505	1	0	4777	73	RSAD2,MX1,IRF7,AGRN,GP2,SSH2,PML,PARP11,ABHD2,PARP8,RAB8A,ATP10A,CDKAL1,HUWE1,DOP1A,AP5M1,TLR7,HLA-DOB,GIMAP8,STIM2,TNKS,SORL1,GNAI3,PSMF1,PHF8,SLC30A7,RBM15B,NCALD,RAB2B,H1-0,RBM15,CHMP7,BCL2,CD47,POLA1,SPTLC2,XPO7,CBX5,UBQLN1,NUP205,CLASP1,NUP160,LEMD3,CLINT1,PSMD11,NUP133,GSAP,SLC35D2,PIEZO1,PIGF,SYTL4,SMAD6,ZFYVE21,GSDMD,WNT5B,HACD4,HSD11B1,PDGFB,CH25H,SYT13,KLF5,GCNT3,RAB40B,QPCT,RASD1,PRCD,…
GO:CC	PML body	GO:0016605	1	0	107	4	ISG20,PML,SLF2,CBX5
GO:CC	brush border	GO:0005903	1	0	110	2	FLNB,SCART1
GO:CC	coated vesicle membrane	GO:0030662	1	0	199	4	IL7R,NCALD,CLINT1,ARC
GO:CC	endocytic vesicle membrane	GO:0030666	1	0	200	3	IL7R,RAB8A,WNT5B
GO:CC	Golgi cisterna	GO:0031985	1	0	116	2	SORL1,SLC30A7
GO:CC	organelle subcompartment	GO:0031984	1	0	1521	24	RSAD2,MX1,PML,PARP8,RAB8A,ATP10A,CDKAL1,DOP1A,TLR7,STIM2,SORL1,GNAI3,SLC30A7,RAB2B,BCL2,SPTLC2,GSAP,PIEZO1,PIGF,HACD4,HSD11B1,CH25H,HTR7,MLANA
GO:CC	vesicle lumen	GO:0031983	1	0	324	5	HUWE1,PSMD11,GSDMD,PDGFB,QPCT
GO:CC	vesicle	GO:0031982	1	0	4004	56	IRF7,AGRN,GP2,SSH2,CD38,PML,IL7R,ABHD2,RAB8A,SPG11,HUWE1,SPTBN1,FLNB,UBE2G1,NCOA3,DOP1A,AP5M1,TLR7,HLA-DOB,SORL1,GNAI3,SLC30A7,NCALD,CYFIP2,RAB2B,USP14,CHMP7,CD47,UBQLN1,UBE2V1,GART,CLINT1,PSMD11,JADE2,CNP,TRPV2,SYTL4,ZFYVE21,GSDMD,WNT5B,RHOQ,PDGFB,PTGR1,SYT13,HEBP1,GCNT3,RAB40B,AKR1B1,H3C4,QPCT,C9,LGALS3,DPYSL3,FCAR,ARC,MLANA
GO:CC	envelope	GO:0031975	1	0	1299	26	RSAD2,MX1,ZNFX1,PARP11,PARP8,ATAD1,TNKS,SORL1,PHF8,RBM15B,RBM15,CHMP7,BCL2,POLA1,XPO7,CBX5,NUP205,NUP160,LEMD3,NUP133,CNP,SLC25A10,BCL2L2,GSDMD,RAB40B,LGALS3
GO:CC	organelle envelope lumen	GO:0031970	1	0	92	1	SORL1
GO:CC	organelle outer membrane	GO:0031968	1	0	254	6	RSAD2,ZNFX1,ATAD1,BCL2,CNP,BCL2L2
GO:CC	early phagosome	GO:0032009	1	0	13	1	TLR7
GO:CC	organelle envelope	GO:0031967	1	0	1299	26	RSAD2,MX1,ZNFX1,PARP11,PARP8,ATAD1,TNKS,SORL1,PHF8,RBM15B,RBM15,CHMP7,BCL2,POLA1,XPO7,CBX5,NUP205,NUP160,LEMD3,NUP133,CNP,SLC25A10,BCL2L2,GSDMD,RAB40B,LGALS3
GO:CC	nuclear membrane	GO:0031965	1	0	313	8	MX1,TNKS,PHF8,RBM15,BCL2,NUP205,LEMD3,NUP133
GO:CC	filamentous actin	GO:0031941	1	0	31	1	DPYSL3
GO:CC	microbody membrane	GO:0031903	1	0	68	3	CNOT1,ATAD1,TTC1
GO:CC	late endosome membrane	GO:0031902	1	0	175	4	AP5M1,HLA-DOB,SORL1,CHMP7
GO:CC	early endosome membrane	GO:0031901	1	0	192	3	PML,SORL1,ARC
GO:CC	I band	GO:0031674	1	0	149	4	SYNPO2,FLNB,NEXN,TRIM63
GO:CC	A band	GO:0031672	1	0	37	2	SPTBN1,TRIM63
GO:CC	mitochondrial membrane	GO:0031966	1	0	782	9	RSAD2,ZNFX1,ATAD1,BCL2,CNP,SLC25A10,BCL2L2,GSDMD,LGALS3
GO:CC	small-subunit processome	GO:0032040	1	0	73	3	HEATR1,UTP4,UTP20
GO:CC	asymmetric synapse	GO:0032279	1	0	334	6	NEFH,RAB8A,SPTBN1,SIPA1L1,EFNB2,ARC
GO:CC	actin filament bundle	GO:0032432	1	0	95	2	SYNPO2,FLNB
GO:CC	cation channel complex	GO:0034703	1	0	207	1	KCNA3
GO:CC	monoatomic ion channel complex	GO:0034702	1	0	346	1	KCNA3
GO:CC	centriolar satellite	GO:0034451	1	0	128	1	C2CD3
GO:CC	nuclear periphery	GO:0034399	1	0	153	5	PML,RNASEL,POLA1,NUP205,SCAF8
GO:CC	chromatoid body	GO:0033391	1	0	13	1	TDRD7
GO:CC	endoplasmic reticulum-Golgi intermediate compartment membrane	GO:0033116	1	0	81	1	PIEZO1
GO:CC	sarcoplasmic reticulum membrane	GO:0033017	1	0	44	1	SLC30A7
GO:CC	protein-containing complex	GO:0032991	1	0	8588	97	ITGA7,ETV7,IRF7,ZNFX1,RIGI,HES4,CBLL1,STAT1,ELK4,INO80D,PARP9,PML,ADAR,USP44,NCOA1,PARP11,STAT2,KCNA3,TAF4B,CENPI,ATP10A,NSD1,ELP3,SLF2,SPTBN1,AQR,ATF7IP,NCOA3,CNOT1,AP5M1,TLR7,CDK12,HLA-DOB,ELF1,PTPN11,UBR1,FANCD2,MED6,TNKS,RPRD2,GNAI3,PSMF1,PHF8,ASXL2,HEATR1,RBM15B,ELP1,FEM1A,NCALD,CYFIP2,UTP4,H1-0,STK4,UBAP2L,USP14,RBM15,SF3B3,NUAK2,CHMP7,BCL2,POLA1,SPTLC2,ORC3,XPO7,CBX5,EPB41,UBQLN1,NUP205,UT…
GO:CC	plasma membrane bounded cell projection cytoplasm	GO:0032838	1	0	261	1	ARC
GO:CC	carboxy-terminal domain protein kinase complex	GO:0032806	1	0	20	2	CDK12,CCNT1
GO:CC	neuron projection membrane	GO:0032589	1	0	61	1	SPTBN1
GO:CC	trans-Golgi network membrane	GO:0032588	1	0	107	2	RAB8A,HTR7
GO:CC	ruffle membrane	GO:0032587	1	0	100	2	RIGI,BMX
GO:CC	multivesicular body membrane	GO:0032585	1	0	30	2	SORL1,CHMP7
GO:CC	growth cone membrane	GO:0032584	1	0	8	1	TRPV2
GO:CC	Golgi cisterna membrane	GO:0032580	1	0	91	1	SLC30A7
GO:CC	cuticular plate	GO:0032437	1	0	8	1	SPTBN1
GO:CC	centrosomal corona	GO:0031592	1	0	1	1	CLASP1
GO:CC	clathrin-coated vesicle membrane	GO:0030665	1	0	134	4	IL7R,NCALD,CLINT1,ARC
GO:CC	nucleotide-activated protein kinase complex	GO:0031588	1	0	17	1	NUAK2
GO:CC	motile cilium	GO:0031514	1	0	275	1	ABHD2
GO:CC	nuclear pore outer ring	GO:0031080	1	0	10	2	NUP160,NUP133
GO:CC	extracellular matrix	GO:0031012	1	0	555	5	AGRN,WNT5B,PDGFB,LGALS3,FMOD
GO:CC	Ino80 complex	GO:0031011	1	0	17	1	INO80D
GO:CC	cortical microtubule cytoskeleton	GO:0030981	1	0	5	1	CLASP1
GO:CC	Smc5-Smc6 complex	GO:0030915	1	0	9	1	SLF2
GO:CC	replisome	GO:0030894	1	0	24	1	POLA1
GO:CC	RNA polymerase complex	GO:0030880	1	0	122	3	ZNFX1,TAF4B,POLA1
GO:CC	organelle membrane	GO:0031090	1	0	3770	57	RSAD2,MX1,IRF7,ZNFX1,GP2,PML,IL7R,RAB8A,ATP10A,SPG11,CDKAL1,HUWE1,DOP1A,CNOT1,AP5M1,TLR7,ATAD1,HLA-DOB,STIM2,TNKS,SORL1,GNAI3,TTC1,PHF8,SLC30A7,NCALD,RAB2B,RBM15,CHMP7,BCL2,CD47,SPTLC2,NUP205,LEMD3,CLINT1,NUP133,CNP,SLC25A10,SLC35D2,PIEZO1,BCL2L2,PIGF,SYTL4,GSDMD,WNT5B,RHOQ,HACD4,HSD11B1,PDGFB,CH25H,GCNT3,PRCD,LGALS3,HTR7,FCAR,ARC,MLANA
GO:CC	cortical actin cytoskeleton	GO:0030864	1	0	73	1	SPTBN1
GO:CC	preribosome, small subunit precursor	GO:0030688	1	0	15	1	UTP20
GO:CC	90S preribosome	GO:0030686	1	0	26	3	HEATR1,UTP4,UTP20
GO:CC	preribosome	GO:0030684	1	0	108	3	HEATR1,UTP4,UTP20
GO:CC	axolemma	GO:0030673	1	0	16	1	SPTBN1
GO:CC	phagocytic vesicle membrane	GO:0030670	1	0	81	1	RAB8A
GO:CC	clathrin-coated endocytic vesicle membrane	GO:0030669	1	0	71	1	IL7R
GO:CC	secretory granule membrane	GO:0030667	1	0	316	5	GP2,CD47,SYTL4,LGALS3,FCAR
GO:CC	cortical cytoskeleton	GO:0030863	1	0	107	3	SPTBN1,EPB41,CLASP1
GO:CC	platelet alpha granule	GO:0031091	1	0	90	2	SYTL4,PDGFB
GO:CC	platelet alpha granule membrane	GO:0031092	1	0	17	1	SYTL4
GO:CC	platelet alpha granule lumen	GO:0031093	1	0	66	1	PDGFB
GO:CC	Cul2-RING ubiquitin ligase complex	GO:0031462	1	0	25	1	FEM1A
GO:CC	cullin-RING ubiquitin ligase complex	GO:0031461	1	0	187	1	FEM1A
GO:CC	M band	GO:0031430	1	0	23	2	SPTBN1,TRIM63
GO:CC	cytoplasmic vesicle	GO:0031410	1	0	2513	40	IRF7,GP2,SSH2,PML,IL7R,ABHD2,RAB8A,SPG11,HUWE1,FLNB,DOP1A,AP5M1,TLR7,HLA-DOB,SORL1,SLC30A7,NCALD,RAB2B,USP14,CHMP7,CD47,UBQLN1,CLINT1,PSMD11,CNP,TRPV2,SYTL4,ZFYVE21,GSDMD,WNT5B,RHOQ,PDGFB,SYT13,RAB40B,QPCT,LGALS3,DPYSL3,FCAR,ARC,MLANA
GO:CC	nuclear RNA-directed RNA polymerase complex	GO:0031380	1	0	2	1	ZNFX1
GO:CC	RNA-directed RNA polymerase complex	GO:0031379	1	0	3	1	ZNFX1
GO:CC	ubiquitin conjugating enzyme complex	GO:0031371	1	0	8	1	UBE2V1
GO:CC	DNA replication preinitiation complex	GO:0031261	1	0	13	1	ORC3
GO:CC	lamellipodium membrane	GO:0031258	1	0	22	1	PIEZO1
GO:CC	leading edge membrane	GO:0031256	1	0	180	4	RIGI,SPTBN1,PIEZO1,BMX
GO:CC	cell projection membrane	GO:0031253	1	0	356	6	RIGI,RAB8A,SPTBN1,PIEZO1,BMX,PRCD
GO:CC	cell leading edge	GO:0031252	1	0	427	6	RIGI,SPTBN1,PIEZO1,ARAP3,BMX,DPYSL3
GO:CC	protein acetyltransferase complex	GO:0031248	1	0	102	2	SF3B3,JADE2
GO:CC	extrinsic component of cytoplasmic side of plasma membrane	GO:0031234	1	0	72	2	GNAI3,GNG10
GO:CC	endoplasmic reticulum palmitoyltransferase complex	GO:0031211	1	0	8	1	SPTLC2
GO:CC	SCAR complex	GO:0031209	1	0	12	1	CYFIP2
GO:CC	pseudopodium	GO:0031143	1	0	18	1	CNP
GO:CC	PcG protein complex	GO:0031519	1	0	47	2	ASXL2,UBAP2L
GO:CC	potassium channel complex	GO:0034705	1	0	99	1	KCNA3
GO:CC	microvillus	GO:0005902	1	0	95	1	CNP
GO:CC	actin filament	GO:0005884	1	0	121	2	RHOQ,DPYSL3
GO:CC	chromosome, telomeric region	GO:0000781	1	0	171	6	PML,SETX,SLF2,TNKS,ORC3,CBX5
GO:CC	condensed chromosome, centromeric region	GO:0000779	1	0	182	7	CENPI,PHF6,CHMP7,CBX5,CLASP1,NUP160,NUP133
GO:CC	kinetochore	GO:0000776	1	0	171	7	CENPI,PHF6,CHMP7,CBX5,CLASP1,NUP160,NUP133
GO:CC	chromosome, centromeric region	GO:0000775	1	0	259	7	CENPI,PHF6,CHMP7,CBX5,CLASP1,NUP160,NUP133
GO:CC	DNA-directed RNA polymerase complex	GO:0000428	1	0	119	2	TAF4B,POLA1
GO:CC	autophagosome membrane	GO:0000421	1	0	55	1	CHMP7
GO:CC	phagophore assembly site	GO:0000407	1	0	39	1	ILRUN
GO:CC	lytic vacuole	GO:0000323	1	0	762	8	AGRN,SPG11,AP5M1,TLR7,HLA-DOB,GNAI3,CHMP7,FMOD
GO:CC	cyclin-dependent protein kinase holoenzyme complex	GO:0000307	1	0	59	2	CDK12,CCNT1
GO:CC	pericentriolar material	GO:0000242	1	0	22	1	TNKS
GO:CC	nuclear chromosome	GO:0000228	1	0	222	4	INO80D,SETX,POLA1,ORC3
GO:CC	ubiquitin ligase complex	GO:0000151	1	0	319	6	CBLL1,UBR1,MED6,FEM1A,UBE2V1,RANBP10
GO:CC	Golgi membrane	GO:0000139	1	0	671	12	RAB8A,HUWE1,DOP1A,TLR7,TNKS,SORL1,GNAI3,SLC30A7,RAB2B,SLC35D2,PDGFB,GCNT3
GO:CC	Golgi cis cisterna	GO:0000137	1	0	28	1	SLC30A7
GO:CC	SAGA complex	GO:0000124	1	0	24	1	SF3B3
GO:CC	histone acetyltransferase complex	GO:0000123	1	0	92	2	SF3B3,JADE2
GO:CC	histone deacetylase complex	GO:0000118	1	0	74	1	CBX5
GO:CC	nucleosome	GO:0000786	1	0	135	2	H1-0,H3C4
GO:CC	plasma membrane	GO:0005886	1	0	5742	71	ITGA7,AGRN,RIGI,GP2,ZMAT3,PARP14,CD38,NCOA1,IL7R,PAG1,STAT2,ABHD2,KCNA3,RAB8A,ATP10A,SPG11,SPTBN1,FLNB,GZMA,TLR7,ATAD1,MYCBP2,HLA-DOB,AMER1,STIM2,SORL1,GNAI3,RAB2B,TRIM4,USP14,CHMP7,CD47,EPB41,UBQLN1,PPP1R16B,UTP20,TES,SIPA1L1,CLINT1,PIEZO1,TRPV2,ARAP3,SCART1,SYTL4,C5AR2,GSDMD,WNT5B,RELT,GALR1,RHOQ,GNG10,PDGFB,SYT13,RAB40B,CLDN10,EFNB2,BMX,RASD1,IGSF6,PRCD,GPR162,NEXN,C9,LGALS3,CSMD3,HTR7,GFRA3,D…
GO:CC	euchromatin	GO:0000791	1	0	62	3	H1-0,ID2,POU4F2
GO:CC	condensed chromosome	GO:0000793	1	0	282	9	CENPI,SLF2,PHF6,FANCD2,CHMP7,CBX5,CLASP1,NUP160,NUP133
GO:CC	Golgi lumen	GO:0005796	1	0	103	4	AGRN,WNT5B,PDGFB,FMOD
GO:CC	Golgi stack	GO:0005795	1	0	150	2	SORL1,SLC30A7
GO:CC	Golgi apparatus	GO:0005794	1	0	1629	27	RSAD2,AGRN,RAB8A,HUWE1,DOP1A,TLR7,GIMAP8,TNKS,SORL1,GNAI3,SLC30A7,NCALD,RAB2B,H1-0,CLASP1,CLINT1,GSAP,SLC35D2,SMAD6,WNT5B,PDGFB,KLF5,GCNT3,PRCD,HTR7,FMOD,MLANA
GO:CC	endoplasmic reticulum-Golgi intermediate compartment	GO:0005793	1	0	136	1	PIEZO1
GO:CC	rough endoplasmic reticulum	GO:0005791	1	0	59	1	CDKAL1
GO:CC	endoplasmic reticulum membrane	GO:0005789	1	0	1194	19	RSAD2,MX1,PML,ATP10A,CDKAL1,TLR7,STIM2,SORL1,GNAI3,SLC30A7,RAB2B,BCL2,SPTLC2,PIEZO1,PIGF,HACD4,HSD11B1,CH25H,MLANA
GO:CC	endoplasmic reticulum lumen	GO:0005788	1	0	313	2	WNT5B,PDGFB
GO:CC	Golgi-associated vesicle	GO:0005798	1	0	96	4	RAB8A,DOP1A,NCALD,RHOQ
GO:CC	endoplasmic reticulum	GO:0005783	1	0	2055	27	RSAD2,MX1,PML,PARP8,ATP10A,CDKAL1,TLR7,GIMAP8,STIM2,SORL1,GNAI3,PSMF1,SLC30A7,RAB2B,BCL2,SPTLC2,UBQLN1,PIEZO1,PIGF,WNT5B,HACD4,HSD11B1,PDGFB,CH25H,RASD1,PRCD,MLANA
GO:CC	peroxisome	GO:0005777	1	0	146	3	CNOT1,ATAD1,TTC1
GO:CC	autophagosome	GO:0005776	1	0	116	2	CHMP7,UBQLN1
GO:CC	vacuolar lumen	GO:0005775	1	0	178	2	AGRN,FMOD
GO:CC	vacuolar membrane	GO:0005774	1	0	489	6	SPG11,AP5M1,TLR7,HLA-DOB,GNAI3,CHMP7
GO:CC	vacuole	GO:0005773	1	0	855	9	AGRN,SPG11,AP5M1,TLR7,HLA-DOB,GNAI3,CHMP7,UBQLN1,FMOD
GO:CC	multivesicular body	GO:0005771	1	0	70	2	SORL1,CHMP7
GO:CC	late endosome	GO:0005770	1	0	314	4	AP5M1,HLA-DOB,SORL1,CHMP7
GO:CC	peroxisomal membrane	GO:0005778	1	0	68	3	CNOT1,ATAD1,TTC1
GO:CC	trans-Golgi network	GO:0005802	1	0	264	6	RAB8A,DOP1A,SORL1,GSAP,HTR7,MLANA
GO:CC	lipid droplet	GO:0005811	1	0	104	1	RSAD2
GO:CC	centrosome	GO:0005813	1	0	726	7	RAB8A,C2CD3,TNKS,GNAI3,ILRUN,ALMS1,CLASP1
GO:CC	neurofilament	GO:0005883	1	0	11	1	NEFH
GO:CC	intermediate filament	GO:0005882	1	0	218	1	NEFH
GO:CC	cytoplasmic microtubule	GO:0005881	1	0	108	1	CLASP1
GO:CC	spindle microtubule	GO:0005876	1	0	83	2	CHMP7,CLASP1
GO:CC	microtubule	GO:0005874	1	0	477	5	MX1,CHMP7,CLASP1,CNP,TRIM63
GO:CC	striated muscle thin filament	GO:0005865	1	0	23	1	TNNI3
GO:CC	troponin complex	GO:0005861	1	0	9	1	TNNI3
GO:CC	cytoskeleton	GO:0005856	1	0	2430	31	DDX60,NEFH,MX1,RIGI,SYNPO2,SSH2,USP44,RAB8A,SPTBN1,FLNB,MYCBP2,C2CD3,TNKS,GNAI3,H1-0,ILRUN,CHMP7,EPB41,ALMS1,SIPA1L1,CLASP1,CNP,UBXN11,ARAP3,RHOQ,TNNI3,MAP7D2,NEXN,DPYSL3,TRIM63,ARC
GO:CC	mRNA cleavage factor complex	GO:0005849	1	0	29	1	SCAF8
GO:CC	ribosome	GO:0005840	1	0	520	1	EIF2AK2
GO:CC	proteasome core complex	GO:0005839	1	0	23	1	PSMF1
GO:CC	proteasome regulatory particle	GO:0005838	1	0	22	1	PSMD11
GO:CC	heterotrimeric G-protein complex	GO:0005834	1	0	36	2	GNAI3,GNG10
GO:CC	kinetochore microtubule	GO:0005828	1	0	22	2	CHMP7,CLASP1
GO:CC	spindle	GO:0005819	1	0	436	6	USP44,TNKS,CHMP7,EPB41,ALMS1,CLASP1
GO:CC	microtubule organizing center	GO:0005815	1	0	865	7	RAB8A,C2CD3,TNKS,GNAI3,ILRUN,ALMS1,CLASP1
GO:CC	centriole	GO:0005814	1	0	158	3	RAB8A,C2CD3,ALMS1
GO:CC	early endosome	GO:0005769	1	0	429	3	PML,SORL1,ARC
GO:CC	heterochromatin	GO:0000792	1	0	83	2	PML,CBX5
GO:CC	endosome	GO:0005768	1	0	1060	15	IRF7,GP2,PML,RAB8A,DOP1A,AP5M1,TLR7,HLA-DOB,SORL1,CHMP7,CLINT1,SYTL4,ZFYVE21,RAB40B,ARC
GO:CC	lysosome	GO:0005764	1	0	762	8	AGRN,SPG11,AP5M1,TLR7,HLA-DOB,GNAI3,CHMP7,FMOD
GO:CC	membrane attack complex	GO:0005579	1	0	7	1	C9
GO:CC	extracellular region	GO:0005576	1	0	4213	45	ISG15,AGRN,GP2,SSH2,CD38,IL7R,NMI,RAB8A,HUWE1,SPTBN1,FLNB,UBE2G1,NCOA3,GZMA,CNOT1,SORL1,GNAI3,CYFIP2,RAB2B,USP14,CD47,UBE2V1,GART,PSMD11,JADE2,CNP,C1QTNF4,CCER2,GSDMD,WNT5B,RHOQ,PDGFB,PTGR1,HEBP1,GCNT3,AKR1B1,H3C4,QPCT,PRCD,C9,LGALS3,DPYSL3,FMOD,FCAR,ARC
GO:CC	cellular_component	GO:0005575	1	0	22097	249	RSAD2,ISG20,FABP6,HERC5,DDX60,ISG15,NEFH,ITGA7,IFIT1,MX1,XAF1,HERC6,IFI44,ETV7,IRF7,AGRN,ZNFX1,RIGI,ZBP1,HES4,WNK3,CMPK2,USP18,CBLL1,HSH2D,STAT1,GP2,EIF2AK2,ZMAT3,PARP14,SYNPO2,IFI44L,SSH2,ELK4,INO80D,CBS,PARP9,IFIH1,CD38,PML,ADAR,USP44,SETX,METTL16,NCOA1,PARP11,ZBTB44,TMEM156,IL7R,PAG1,STAT2,SCML4,ABHD2,HIVEP1,KCNA3,PARP8,TAF4B,CCDC50,CENPI,NMI,RAB8A,ZBTB21,PARP12,ATP10A,USF3,SPG11,NSD1,ELP3,CDK…
GO:CC	cyclin K-CDK12 complex	GO:0002944	1	0	2	1	CDK12
GO:CC	palmitoyltransferase complex	GO:0002178	1	0	11	1	SPTLC2
GO:CC	immunological synapse	GO:0001772	1	0	46	2	GZMA,LGALS3
GO:CC	photoreceptor outer segment	GO:0001750	1	0	96	1	PRCD
GO:CC	basement membrane	GO:0005604	1	0	92	1	AGRN
GO:CC	ruffle	GO:0001726	1	0	182	3	RIGI,ARAP3,BMX
GO:CC	acrosomal vesicle	GO:0001669	1	0	147	4	SSH2,ABHD2,RAB2B,ARC
GO:CC	fibrillar center	GO:0001650	1	0	150	4	RSAD2,TAF4B,HEATR1,UTP4
GO:CC	inner kinetochore	GO:0000939	1	0	17	1	CENPI
GO:CC	P-body	GO:0000932	1	0	100	4	ISG20,CNOT1,PUM1,DCP1A
GO:CC	spindle pole	GO:0000922	1	0	177	2	TNKS,ALMS1
GO:CC	ESCRT III complex	GO:0000815	1	0	10	1	CHMP7
GO:CC	origin recognition complex	GO:0000808	1	0	9	1	ORC3
GO:CC	stress fiber	GO:0001725	1	0	86	2	SYNPO2,FLNB
GO:CC	extracellular space	GO:0005615	1	0	3303	38	AGRN,GP2,SSH2,CD38,NMI,RAB8A,HUWE1,SPTBN1,FLNB,UBE2G1,NCOA3,GZMA,CNOT1,SORL1,GNAI3,CYFIP2,RAB2B,USP14,CD47,UBE2V1,GART,JADE2,CNP,C1QTNF4,GSDMD,WNT5B,RHOQ,PDGFB,PTGR1,HEBP1,GCNT3,AKR1B1,H3C4,QPCT,C9,LGALS3,DPYSL3,FMOD
GO:CC	nuclear inner membrane	GO:0005637	1	0	57	1	LEMD3
GO:CC	nuclear envelope lumen	GO:0005641	1	0	10	1	SORL1
GO:CC	mitochondrial matrix	GO:0005759	1	0	496	1	RNASEL
GO:CC	mitochondrial inner membrane	GO:0005743	1	0	512	4	RSAD2,CNP,SLC25A10,LGALS3
GO:CC	mitochondrial outer membrane	GO:0005741	1	0	225	6	RSAD2,ZNFX1,ATAD1,BCL2,CNP,BCL2L2
GO:CC	mitochondrial envelope	GO:0005740	1	0	831	9	RSAD2,ZNFX1,ATAD1,BCL2,CNP,SLC25A10,BCL2L2,GSDMD,LGALS3
GO:CC	mitochondrion	GO:0005739	1	0	1689	22	RSAD2,XAF1,ZNFX1,CMPK2,PARP9,IFIH1,HIVEP1,HUWE1,ATAD1,RNASEL,GIMAP8,HEATR1,SLC30A7,FEM1A,BCL2,CNP,NFU1,SLC25A10,BCL2L2,DDIT4,GSDMD,LGALS3
GO:CC	nucleolus	GO:0005730	1	0	2001	22	RSAD2,ISG20,STAT1,ZMAT3,PML,ADAR,SETX,TAF4B,SPG11,ELP3,SPTBN1,PHF6,FANCD2,GNAI3,PHF8,HEATR1,UTP4,SF3B3,POLA1,CBX5,ZNF106,UTP20
GO:CC	pericentric heterochromatin	GO:0005721	1	0	31	1	CBX5
GO:CC	U12-type spliceosomal complex	GO:0005689	1	0	28	1	SF3B3
GO:CC	U2 snRNP	GO:0005686	1	0	102	1	SF3B3
GO:CC	U2-type spliceosomal complex	GO:0005684	1	0	92	2	AQR,SF3B3
GO:CC	spliceosomal complex	GO:0005681	1	0	206	4	ADAR,AQR,SF3B3,LGALS3
GO:CC	transcription factor TFIID complex	GO:0005669	1	0	47	1	TAF4B
GO:CC	transcription regulator complex	GO:0005667	1	0	518	13	STAT1,NCOA1,STAT2,TAF4B,ATF7IP,MED6,H1-0,CBX5,MXD3,SMAD6,KLF5,SNAI3,POU4F2
GO:CC	nuclear origin of replication recognition complex	GO:0005664	1	0	9	1	ORC3
GO:CC	alpha DNA polymerase:primase complex	GO:0005658	1	0	5	1	POLA1
GO:CC	replication fork	GO:0005657	1	0	74	1	POLA1
GO:CC	nuclear pre-replicative complex	GO:0005656	1	0	2	1	ORC3
GO:CC	lysosomal membrane	GO:0005765	1	0	446	6	SPG11,AP5M1,TLR7,HLA-DOB,GNAI3,CHMP7
GO:CC	methyltransferase complex	GO:0034708	1	0	102	5	CBLL1,PHF8,RBM15B,RBM15,CBX5
GO:CC	secretory granule lumen	GO:0034774	1	0	320	5	HUWE1,PSMD11,GSDMD,PDGFB,QPCT
GO:CC	histone methyltransferase complex	GO:0035097	1	0	72	2	PHF8,CBX5
GO:CC	GTPase complex	GO:1905360	1	0	42	2	GNAI3,GNG10
GO:CC	ATPase complex	GO:1904949	1	0	153	1	INO80D
GO:CC	amphisome membrane	GO:1904930	1	0	13	1	CHMP7
GO:CC	ficolin-1-rich granule lumen	GO:1904813	1	0	124	4	HUWE1,PSMD11,GSDMD,QPCT
GO:CC	tertiary granule lumen	GO:1904724	1	0	55	2	GSDMD,QPCT
GO:CC	extracellular vesicle	GO:1903561	1	0	2133	30	AGRN,GP2,CD38,RAB8A,HUWE1,SPTBN1,FLNB,UBE2G1,NCOA3,SORL1,GNAI3,CYFIP2,RAB2B,USP14,CD47,UBE2V1,GART,JADE2,CNP,WNT5B,RHOQ,PTGR1,HEBP1,GCNT3,AKR1B1,H3C4,QPCT,C9,LGALS3,ARC
GO:CC	protein kinase complex	GO:1902911	1	0	159	3	CDK12,NUAK2,CCNT1
GO:CC	peptidase complex	GO:1905368	1	0	125	6	UBR1,PSMF1,USP14,SF3B3,UBQLN1,PSMD11
GO:CC	serine/threonine protein kinase complex	GO:1902554	1	0	139	2	CDK12,CCNT1
GO:CC	catalytic complex	GO:1902494	1	0	1776	31	ZNFX1,CBLL1,INO80D,TAF4B,ELP3,SLF2,AQR,CDK12,UBR1,FANCD2,MED6,GNAI3,PSMF1,PHF8,RBM15B,ELP1,FEM1A,USP14,RBM15,SF3B3,NUAK2,POLA1,SPTLC2,CBX5,UBQLN1,UBE2V1,RANBP10,CCNT1,PSMD11,JADE2,GNG10
GO:CC	acetyltransferase complex	GO:1902493	1	0	103	2	SF3B3,JADE2
GO:CC	distal axon	GO:0150034	1	0	279	4	SETX,KCNA3,TRPV2,DPYSL3
GO:CC	intracellular protein-containing complex	GO:0140535	1	0	951	19	ZNFX1,CBLL1,TAF4B,ELP3,CNOT1,UBR1,MED6,PSMF1,ELP1,FEM1A,USP14,SF3B3,NUAK2,POLA1,UBQLN1,UBE2V1,RANBP10,PSMD11,JADE2
GO:CC	endoplasmic reticulum protein-containing complex	GO:0140534	1	0	126	1	SPTLC2
GO:CC	nuclear protein-containing complex	GO:0140513	1	0	2703	31	ZNFX1,STAT1,INO80D,ADAR,NCOA1,PARP11,STAT2,TAF4B,AQR,CDK12,MED6,TNKS,PHF8,ASXL2,HEATR1,UTP4,UBAP2L,SF3B3,CHMP7,POLA1,ORC3,XPO7,CBX5,NUP205,NUP160,CCNT1,NUP133,SCAF8,MXD3,SMAD6,LGALS3
GO:CC	Sm-like protein family complex	GO:0120114	1	0	1507	1	SF3B3
GO:CC	transmembrane transporter complex	GO:1902495	1	0	445	1	KCNA3
GO:CC	endopeptidase complex	GO:1905369	1	0	91	5	UBR1,PSMF1,USP14,UBQLN1,PSMD11
GO:CC	transferase complex	GO:1990234	1	0	890	20	ZNFX1,CBLL1,TAF4B,SLF2,CDK12,UBR1,MED6,PHF8,RBM15B,FEM1A,RBM15,SF3B3,NUAK2,POLA1,SPTLC2,CBX5,UBE2V1,RANBP10,CCNT1,JADE2
GO:CC	platelet-derived growth factor complex	GO:1990265	1	0	2	1	PDGFB
GO:CC	ribonucleoprotein complex	GO:1990904	1	0	2793	9	RIGI,ADAR,AQR,HEATR1,UTP4,SF3B3,CBX5,UTP20,LGALS3
GO:CC	microtubule end	GO:1990752	1	0	36	1	CLASP1
GO:CC	Golgi cis cisterna membrane	GO:1990674	1	0	3	1	SLC30A7
GO:CC	cardiac Troponin complex	GO:1990584	1	0	3	1	TNNI3
GO:CC	phospholipid-translocating ATPase complex	GO:1990531	1	0	14	1	ATP10A
GO:CC	DNA repair complex	GO:1990391	1	0	22	1	FANCD2
GO:CC	transporter complex	GO:1990351	1	0	472	2	KCNA3,ATP10A
GO:CC	neuron projection cytoplasm	GO:0120111	1	0	89	1	ARC
GO:CC	plasma membrane bounded cell projection	GO:0120025	1	0	2277	25	NEFH,RIGI,STAT1,SETX,ABHD2,KCNA3,RAB8A,SPG11,SPTBN1,MYCBP2,PUM1,C2CD3,CYFIP2,ALMS1,SIPA1L1,CNP,PIEZO1,TRPV2,ARAP3,BMX,PRCD,NEXN,DPYSL3,HTR7,ARC
GO:CC	cellular anatomical entity	GO:0110165	1	0	21548	246	RSAD2,ISG20,FABP6,HERC5,DDX60,ISG15,NEFH,ITGA7,IFIT1,MX1,XAF1,HERC6,IFI44,ETV7,IRF7,AGRN,ZNFX1,RIGI,ZBP1,HES4,WNK3,CMPK2,USP18,CBLL1,HSH2D,STAT1,GP2,EIF2AK2,ZMAT3,PARP14,SYNPO2,IFI44L,SSH2,ELK4,INO80D,CBS,PARP9,IFIH1,CD38,PML,ADAR,USP44,SETX,METTL16,NCOA1,PARP11,ZBTB44,TMEM156,IL7R,PAG1,STAT2,SCML4,ABHD2,HIVEP1,KCNA3,PARP8,TAF4B,CCDC50,CENPI,NMI,RAB8A,ZBTB21,PARP12,ATP10A,USF3,SPG11,NSD1,ELP3,CDK…
GO:CC	SUMO ligase complex	GO:0106068	1	0	13	1	SLF2
GO:CC	nuclear pore inner ring	GO:0044611	1	0	3	1	NUP205
GO:CC	AP-5 adaptor complex	GO:0044599	1	0	4	1	AP5M1
GO:CC	supraspliceosomal complex	GO:0044530	1	0	3	1	ADAR
GO:CC	neuron spine	GO:0044309	1	0	176	3	RAB8A,SIPA1L1,ARC
GO:CC	neuron projection terminus	GO:0044306	1	0	129	1	KCNA3
GO:CC	calyx of Held	GO:0044305	1	0	19	1	KCNA3
GO:CC	main axon	GO:0044304	1	0	69	1	SPTBN1
GO:CC	amphisome	GO:0044753	1	0	15	1	CHMP7
GO:CC	cell body	GO:0044297	1	0	565	5	RAB8A,SORL1,TRPV2,DPYSL3,ARC
GO:CC	other organism cell membrane	GO:0044218	1	0	1	1	C9
GO:CC	other organism part	GO:0044217	1	0	5	1	C9
GO:CC	axon terminus	GO:0043679	1	0	114	1	KCNA3
GO:CC	host cell	GO:0043657	1	0	9	1	IFIT1
GO:CC	nuclear replisome	GO:0043601	1	0	22	1	POLA1
GO:CC	nuclear replication fork	GO:0043596	1	0	41	1	POLA1
GO:CC	apical junction complex	GO:0043296	1	0	154	3	RIGI,WNK3,CLDN10
GO:CC	axonal growth cone	GO:0044295	1	0	29	1	TRPV2
GO:CC	intermediate filament cytoskeleton	GO:0045111	1	0	254	2	DDX60,NEFH
GO:CC	membrane raft	GO:0045121	1	0	289	5	GP2,PAG1,KCNA3,RHOQ,ARC
GO:CC	intercellular bridge	GO:0045171	1	0	95	2	SETX,EPB41
GO:CC	ciliary membrane	GO:0060170	1	0	77	2	RAB8A,PRCD
GO:CC	recycling endosome membrane	GO:0055038	1	0	105	2	RAB8A,SORL1
GO:CC	recycling endosome	GO:0055037	1	0	201	2	RAB8A,SORL1
GO:CC	nuclear DNA-directed RNA polymerase complex	GO:0055029	1	0	113	2	TAF4B,POLA1
GO:CC	pigment granule	GO:0048770	1	0	111	3	CNP,TRPV2,MLANA
GO:CC	coated membrane	GO:0048475	1	0	99	3	AP5M1,NCALD,CLINT1
GO:CC	perinuclear region of cytoplasm	GO:0048471	1	0	736	14	HERC5,MX1,STAT1,EIF2AK2,PSMF1,SLC30A7,CYFIP2,UBQLN1,PPP1R16B,CLINT1,CNP,RELT,RAB40B,RASD1
GO:CC	Set1C/COMPASS complex	GO:0048188	1	0	17	1	PHF8
GO:CC	pore complex	GO:0046930	1	0	26	2	BCL2,C9
GO:CC	pole plasm	GO:0045495	1	0	26	2	TDRD7,HELZ
GO:CC	phagocytic vesicle	GO:0045335	1	0	143	3	RAB8A,FLNB,TLR7
GO:CC	clathrin-coated endocytic vesicle	GO:0045334	1	0	88	1	IL7R
GO:CC	postsynaptic membrane	GO:0045211	1	0	278	4	KCNA3,ATAD1,EFNB2,ARC
GO:CC	synapse	GO:0045202	1	0	1468	16	NEFH,AGRN,KCNA3,RAB8A,SPG11,SPTBN1,ATAD1,CYFIP2,USP14,SIPA1L1,CNP,RAB40B,EFNB2,DPYSL3,HTR7,ARC
GO:CC	basal cortex	GO:0045180	1	0	5	1	CLASP1
GO:CC	basal part of cell	GO:0045178	1	0	300	5	CD38,EPB41,CLASP1,C5AR2,PDGFB
GO:CC	apical part of cell	GO:0045177	1	0	473	2	GP2,C5AR2
GO:CC	contractile fiber	GO:0043292	1	0	252	6	SYNPO2,SPTBN1,FLNB,TNNI3,NEXN,TRIM63
GO:CC	cytoplasmic vesicle lumen	GO:0060205	1	0	323	5	HUWE1,PSMD11,GSDMD,PDGFB,QPCT
GO:CC	receptor complex	GO:0043235	1	0	523	3	ITGA7,TLR7,GFRA3
GO:CC	extracellular organelle	GO:0043230	1	0	2134	30	AGRN,GP2,CD38,RAB8A,HUWE1,SPTBN1,FLNB,UBE2G1,NCOA3,SORL1,GNAI3,CYFIP2,RAB2B,USP14,CD47,UBE2V1,GART,JADE2,CNP,WNT5B,RHOQ,PTGR1,HEBP1,GCNT3,AKR1B1,H3C4,QPCT,C9,LGALS3,ARC
GO:CC	growth factor complex	GO:0036454	1	0	8	1	PDGFB
GO:CC	ESCRT complex	GO:0036452	1	0	28	1	CHMP7
GO:CC	pre-replicative complex	GO:0036387	1	0	2	1	ORC3
GO:CC	myofilament	GO:0036379	1	0	27	1	TNNI3
GO:CC	sperm flagellum	GO:0036126	1	0	167	1	ABHD2
GO:CC	ciliary basal body	GO:0036064	1	0	172	2	RAB8A,C2CD3
GO:CC	endolysosome membrane	GO:0036020	1	0	20	1	TLR7
GO:CC	somatodendritic compartment	GO:0036477	1	0	848	7	STAT1,RAB8A,SPG11,SORL1,SIPA1L1,HTR7,ARC
GO:CC	endolysosome	GO:0036019	1	0	29	1	TLR7
GO:CC	myelin sheath adaxonal region	GO:0035749	1	0	6	1	CNP
GO:CC	myelin sheath abaxonal region	GO:0035748	1	0	6	1	CNP
GO:CC	specific granule lumen	GO:0035580	1	0	61	2	GSDMD,QPCT
GO:CC	specific granule membrane	GO:0035579	1	0	90	2	CD47,FCAR
GO:CC	PR-DUB complex	GO:0035517	1	0	4	1	ASXL2
GO:CC	microtubule plus-end	GO:0035371	1	0	26	1	CLASP1
GO:CC	UBC13-UEV1A complex	GO:0035370	1	0	2	1	UBE2V1
GO:CC	site of double-strand break	GO:0035861	1	0	87	1	SLF2
GO:CC	nuclear outer membrane-endoplasmic reticulum membrane network	GO:0042175	1	0	1217	19	RSAD2,MX1,PML,ATP10A,CDKAL1,TLR7,STIM2,SORL1,GNAI3,SLC30A7,RAB2B,BCL2,SPTLC2,PIEZO1,PIGF,HACD4,HSD11B1,CH25H,MLANA
GO:CC	melanosome	GO:0042470	1	0	111	3	CNP,TRPV2,MLANA
GO:CC	DNA polymerase complex	GO:0042575	1	0	20	1	POLA1
GO:CC	non-membrane-bounded organelle	GO:0043228	1	0	6592	85	RSAD2,ISG20,DDX60,NEFH,MX1,ETV7,IRF7,ZNFX1,RIGI,HES4,STAT1,EIF2AK2,ZMAT3,SYNPO2,SSH2,ELK4,INO80D,PARP9,PML,ADAR,USP44,SETX,NCOA1,STAT2,TAF4B,CENPI,RAB8A,SPG11,NSD1,ELP3,SLF2,SPTBN1,FLNB,NCOA3,PHF6,CNOT1,MYCBP2,ELF1,PUM1,FANCD2,C2CD3,TNKS,GNAI3,TDRD7,PHF8,HEATR1,UTP4,H1-0,ILRUN,UBAP2L,KHNYN,SF3B3,CHMP7,POLA1,ORC3,CBX5,EPB41,ZNF106,HELZ,ALMS1,UTP20,NSD3,SIPA1L1,CLASP1,NUP160,DCP1A,NUP133,JADE2,CNP,…
GO:CC	myelin sheath	GO:0043209	1	0	45	2	BCL2,CNP
GO:CC	lysosomal lumen	GO:0043202	1	0	100	2	AGRN,FMOD
GO:CC	dendritic spine	GO:0043197	1	0	172	3	RAB8A,SIPA1L1,ARC
GO:CC	P granule	GO:0043186	1	0	26	2	TDRD7,HELZ
GO:CC	neuronal cell body	GO:0043025	1	0	498	3	RAB8A,SORL1,ARC
GO:CC	neuron projection	GO:0043005	1	0	1334	17	NEFH,STAT1,SETX,KCNA3,RAB8A,SPG11,SPTBN1,MYCBP2,PUM1,CYFIP2,SIPA1L1,TRPV2,PRCD,NEXN,DPYSL3,HTR7,ARC
GO:CC	cell projection	GO:0042995	1	0	2389	26	NEFH,RIGI,STAT1,SETX,ABHD2,KCNA3,RAB8A,SPG11,SPTBN1,MYCBP2,PUM1,C2CD3,CYFIP2,PPP1R16B,ALMS1,SIPA1L1,CNP,PIEZO1,TRPV2,ARAP3,BMX,PRCD,NEXN,DPYSL3,HTR7,ARC
GO:CC	presynaptic membrane	GO:0042734	1	0	166	1	KCNA3
GO:CC	actomyosin	GO:0042641	1	0	93	2	SYNPO2,FLNB
GO:CC	photoreceptor outer segment membrane	GO:0042622	1	0	16	1	PRCD
GO:CC	MHC class II protein complex	GO:0042613	1	0	17	1	HLA-DOB
GO:CC	MHC protein complex	GO:0042611	1	0	24	1	HLA-DOB
GO:CC	zymogen granule membrane	GO:0042589	1	0	18	1	GP2
GO:CC	zymogen granule	GO:0042588	1	0	20	1	GP2
GO:CC	specific granule	GO:0042581	1	0	158	4	CD47,GSDMD,QPCT,FCAR
GO:CC	microbody	GO:0042579	1	0	146	3	CNOT1,ATAD1,TTC1
GO:CC	intracellular non-membrane-bounded organelle	GO:0043232	1	0	6591	85	RSAD2,ISG20,DDX60,NEFH,MX1,ETV7,IRF7,ZNFX1,RIGI,HES4,STAT1,EIF2AK2,ZMAT3,SYNPO2,SSH2,ELK4,INO80D,PARP9,PML,ADAR,USP44,SETX,NCOA1,STAT2,TAF4B,CENPI,RAB8A,SPG11,NSD1,ELP3,SLF2,SPTBN1,FLNB,NCOA3,PHF6,CNOT1,MYCBP2,ELF1,PUM1,FANCD2,C2CD3,TNKS,GNAI3,TDRD7,PHF8,HEATR1,UTP4,H1-0,ILRUN,UBAP2L,KHNYN,SF3B3,CHMP7,POLA1,ORC3,CBX5,EPB41,ZNF106,HELZ,ALMS1,UTP20,NSD3,SIPA1L1,CLASP1,NUP160,DCP1A,NUP133,JADE2,CNP,…
GO:CC	germ plasm	GO:0060293	1	0	26	2	TDRD7,HELZ
GO:CC	transferase complex, transferring phosphorus-containing groups	GO:0061695	1	0	325	6	ZNFX1,TAF4B,CDK12,NUAK2,POLA1,CCNT1
GO:CC	canonical inflammasome complex	GO:0061702	1	0	17	1	GSDMD
GO:CC	endoplasmic reticulum subcompartment	GO:0098827	1	0	1200	20	RSAD2,MX1,PML,PARP8,ATP10A,CDKAL1,TLR7,STIM2,SORL1,GNAI3,SLC30A7,RAB2B,BCL2,SPTLC2,PIEZO1,PIGF,HACD4,HSD11B1,CH25H,MLANA
GO:CC	plasma membrane signaling receptor complex	GO:0098802	1	0	307	1	ITGA7
GO:CC	plasma membrane protein complex	GO:0098797	1	0	718	6	ITGA7,KCNA3,HLA-DOB,GNAI3,GNG10,C9
GO:CC	membrane protein complex	GO:0098796	1	0	1401	11	ITGA7,KCNA3,AP5M1,HLA-DOB,GNAI3,NCALD,CHMP7,BCL2,CLINT1,GNG10,C9
GO:CC	postsynapse	GO:0098794	1	0	650	8	NEFH,KCNA3,RAB8A,SPTBN1,ATAD1,SIPA1L1,EFNB2,ARC
GO:CC	presynapse	GO:0098793	1	0	564	3	KCNA3,RAB8A,RAB40B
GO:CC	Golgi apparatus subcompartment	GO:0098791	1	0	384	7	RAB8A,DOP1A,SORL1,SLC30A7,GSAP,HTR7,MLANA
GO:CC	postsynaptic density membrane	GO:0098839	1	0	101	2	EFNB2,ARC
GO:CC	Schaffer collateral - CA1 synapse	GO:0098685	1	0	98	2	NEFH,EFNB2
GO:CC	plasma membrane region	GO:0098590	1	0	1266	15	RIGI,GP2,CD38,KCNA3,RAB8A,SPTBN1,ATAD1,EPB41,PIEZO1,C5AR2,PDGFB,EFNB2,BMX,PRCD,ARC
GO:CC	bounding membrane of organelle	GO:0098588	1	0	2203	39	RSAD2,IRF7,ZNFX1,GP2,PML,IL7R,RAB8A,SPG11,HUWE1,DOP1A,CNOT1,AP5M1,TLR7,ATAD1,HLA-DOB,TNKS,SORL1,GNAI3,TTC1,SLC30A7,NCALD,RAB2B,CHMP7,BCL2,CD47,CLINT1,CNP,SLC35D2,PIEZO1,BCL2L2,SYTL4,WNT5B,RHOQ,PDGFB,GCNT3,PRCD,LGALS3,FCAR,ARC
GO:CC	cytoplasmic side of membrane	GO:0098562	1	0	212	4	GNAI3,CHMP7,EPB41,GNG10
GO:CC	side of membrane	GO:0098552	1	0	721	9	ITGA7,GP2,IL7R,GNAI3,CHMP7,EPB41,GNG10,DPEP2,GFRA3
GO:CC	photoreceptor cell cilium	GO:0097733	1	0	121	1	PRCD
GO:CC	9+0 non-motile cilium	GO:0097731	1	0	133	1	PRCD
GO:CC	non-motile cilium	GO:0097730	1	0	168	2	RAB8A,PRCD
GO:CC	protein complex involved in cell adhesion	GO:0098636	1	0	59	1	ITGA7
GO:CC	postsynaptic endosome	GO:0098845	1	0	14	1	ARC
GO:CC	lytic vacuole membrane	GO:0098852	1	0	446	6	SPG11,AP5M1,TLR7,HLA-DOB,GNAI3,CHMP7
GO:CC	membrane microdomain	GO:0098857	1	0	290	5	GP2,PAG1,KCNA3,RHOQ,ARC
GO:CC	ficolin-1-rich granule membrane	GO:0101003	1	0	60	2	LGALS3,FCAR
GO:CC	ficolin-1-rich granule	GO:0101002	1	0	184	6	HUWE1,PSMD11,GSDMD,QPCT,LGALS3,FCAR
GO:CC	cell cortex region	GO:0099738	1	0	38	1	CLASP1
GO:CC	postsynaptic specialization membrane	GO:0099634	1	0	122	2	EFNB2,ARC
GO:CC	postsynaptic specialization	GO:0099572	1	0	346	6	NEFH,RAB8A,SPTBN1,SIPA1L1,EFNB2,ARC
GO:CC	postsynaptic cytoskeleton	GO:0099571	1	0	10	1	NEFH
GO:CC	cytoplasmic region	GO:0099568	1	0	299	2	CLASP1,ARC
GO:CC	polymeric cytoskeletal fiber	GO:0099513	1	0	807	8	NEFH,MX1,CHMP7,CLASP1,CNP,RHOQ,DPYSL3,TRIM63
GO:CC	supramolecular fiber	GO:0099512	1	0	1054	13	NEFH,MX1,SYNPO2,SPTBN1,FLNB,CHMP7,CLASP1,CNP,RHOQ,TNNI3,NEXN,DPYSL3,TRIM63
GO:CC	secretory vesicle	GO:0099503	1	0	1069	18	GP2,SSH2,ABHD2,RAB8A,HUWE1,RAB2B,CD47,PSMD11,SYTL4,GSDMD,PDGFB,SYT13,RAB40B,QPCT,LGALS3,DPYSL3,FCAR,ARC
GO:CC	postsynaptic intermediate filament cytoskeleton	GO:0099160	1	0	4	1	NEFH
GO:CC	supramolecular polymer	GO:0099081	1	0	1062	13	NEFH,MX1,SYNPO2,SPTBN1,FLNB,CHMP7,CLASP1,CNP,RHOQ,TNNI3,NEXN,DPYSL3,TRIM63
GO:CC	supramolecular complex	GO:0099080	1	0	1426	28	ISG20,NEFH,MX1,ZNFX1,SYNPO2,CENPI,SPTBN1,FLNB,PHF6,CNOT1,PUM1,TDRD7,UBAP2L,KHNYN,CHMP7,CBX5,HELZ,CLASP1,NUP160,DCP1A,NUP133,CNP,RHOQ,TNNI3,NEXN,DPYSL3,TRIM63,ARC
GO:CC	neuron to neuron synapse	GO:0098984	1	0	366	6	NEFH,RAB8A,SPTBN1,SIPA1L1,EFNB2,ARC
GO:CC	glutamatergic synapse	GO:0098978	1	0	424	6	KCNA3,RAB8A,SPTBN1,ATAD1,EFNB2,ARC
GO:CC	cluster of actin-based cell projections	GO:0098862	1	0	168	2	FLNB,SCART1
GO:CC	actin-based cell projection	GO:0098858	1	0	223	1	CNP
GO:CC	9+2 motile cilium	GO:0097729	1	0	187	1	ABHD2
GO:CC	intracellular vesicle	GO:0097708	1	0	2518	40	IRF7,GP2,SSH2,PML,IL7R,ABHD2,RAB8A,SPG11,HUWE1,FLNB,DOP1A,AP5M1,TLR7,HLA-DOB,SORL1,SLC30A7,NCALD,RAB2B,USP14,CHMP7,CD47,UBQLN1,CLINT1,PSMD11,CNP,TRPV2,SYTL4,ZFYVE21,GSDMD,WNT5B,RHOQ,PDGFB,SYT13,RAB40B,QPCT,LGALS3,DPYSL3,FCAR,ARC,MLANA
GO:CC	transcription preinitiation complex	GO:0097550	1	0	13	1	RPRD2
GO:CC	ciliary base	GO:0097546	1	0	46	1	RAB8A
GO:CC	SMAD protein complex	GO:0071141	1	0	9	1	SMAD6
GO:CC	catalytic step 2 spliceosome	GO:0071013	1	0	89	2	AQR,SF3B3
GO:CC	precatalytic spliceosome	GO:0071011	1	0	52	1	SF3B3
GO:CC	U2-type catalytic step 2 spliceosome	GO:0071007	1	0	30	1	AQR
GO:CC	U2-type precatalytic spliceosome	GO:0071005	1	0	50	1	SF3B3
GO:CC	core mediator complex	GO:0070847	1	0	26	1	MED6
GO:CC	tertiary granule membrane	GO:0070821	1	0	72	2	CD47,FCAR
GO:CC	tertiary granule	GO:0070820	1	0	163	5	CD47,GSDMD,QPCT,LGALS3,FCAR
GO:CC	P-TEFb complex	GO:0070691	1	0	2	1	CCNT1
GO:CC	SWI/SNF superfamily-type complex	GO:0070603	1	0	95	1	INO80D
GO:CC	SAGA-type complex	GO:0070461	1	0	39	1	SF3B3
GO:CC	exocytic vesicle	GO:0070382	1	0	233	5	RAB8A,SYTL4,SYT13,RAB40B,DPYSL3
GO:CC	anchoring junction	GO:0070161	1	0	905	11	RIGI,WNK3,SYNPO2,SSH2,FLNB,TES,CLASP1,ZFYVE21,CLDN10,EFNB2,NEXN
GO:CC	tight junction	GO:0070160	1	0	134	3	RIGI,WNK3,CLDN10
GO:CC	extracellular exosome	GO:0070062	1	0	2109	29	AGRN,GP2,CD38,RAB8A,HUWE1,SPTBN1,FLNB,UBE2G1,NCOA3,SORL1,GNAI3,CYFIP2,RAB2B,USP14,CD47,UBE2V1,GART,JADE2,CNP,WNT5B,RHOQ,PTGR1,HEBP1,GCNT3,AKR1B1,H3C4,QPCT,C9,LGALS3
GO:CC	extracellular membrane-bounded organelle	GO:0065010	1	0	2134	30	AGRN,GP2,CD38,RAB8A,HUWE1,SPTBN1,FLNB,UBE2G1,NCOA3,SORL1,GNAI3,CYFIP2,RAB2B,USP14,CD47,UBE2V1,GART,JADE2,CNP,WNT5B,RHOQ,PTGR1,HEBP1,GCNT3,AKR1B1,H3C4,QPCT,C9,LGALS3,ARC
GO:CC	collagen-containing extracellular matrix	GO:0062023	1	0	425	5	AGRN,WNT5B,PDGFB,LGALS3,FMOD
GO:CC	heteromeric SMAD protein complex	GO:0071144	1	0	8	1	SMAD6
GO:CC	neuronal ribonucleoprotein granule	GO:0071598	1	0	5	1	ARC
GO:CC	cell periphery	GO:0071944	1	0	6228	73	ITGA7,AGRN,RIGI,GP2,ZMAT3,PARP14,CD38,NCOA1,IL7R,PAG1,STAT2,ABHD2,KCNA3,RAB8A,ATP10A,SPG11,SPTBN1,FLNB,GZMA,TLR7,ATAD1,MYCBP2,HLA-DOB,AMER1,STIM2,SORL1,GNAI3,RAB2B,TRIM4,USP14,CHMP7,CD47,EPB41,UBQLN1,PPP1R16B,UTP20,TES,SIPA1L1,CLASP1,CLINT1,PIEZO1,TRPV2,ARAP3,SCART1,SYTL4,C5AR2,GSDMD,WNT5B,RELT,GALR1,RHOQ,GNG10,PDGFB,SYT13,RAB40B,CLDN10,EFNB2,BMX,RASD1,IGSF6,PRCD,GPR162,NEXN,C9,LGALS3,CSMD3,HTR7,…
GO:CC	spliceosomal snRNP complex	GO:0097525	1	0	1486	1	SF3B3
GO:CC	sperm plasma membrane	GO:0097524	1	0	15	1	ABHD2
GO:CC	contractile actin filament bundle	GO:0097517	1	0	86	2	SYNPO2,FLNB
GO:CC	cardiac myofibril	GO:0097512	1	0	7	1	TNNI3
GO:CC	dendritic tree	GO:0097447	1	0	624	6	STAT1,RAB8A,SPG11,SIPA1L1,HTR7,ARC
GO:CC	mitotic spindle pole	GO:0097431	1	0	38	1	TNKS
GO:CC	neurofibrillary tangle	GO:0097418	1	0	5	1	NEFH
GO:CC	perinucleolar compartment	GO:0097356	1	0	5	1	SORL1
GO:CC	INO80-type complex	GO:0097346	1	0	28	1	INO80D
GO:CC	BAD-BCL-2 complex	GO:0097138	1	0	2	1	BCL2
GO:CC	Bcl-2 family protein complex	GO:0097136	1	0	11	2	BCL2,BCL2L2
GO:CC	synaptic membrane	GO:0097060	1	0	399	4	KCNA3,ATAD1,EFNB2,ARC
GO:CC	site of DNA damage	GO:0090734	1	0	118	3	PARP9,SLF2,CBX5
GO:CC	RNA polymerase II transcription regulator complex	GO:0090575	1	0	258	7	STAT1,NCOA1,STAT2,TAF4B,MED6,MXD3,SMAD6
GO:CC	mitotic spindle	GO:0072686	1	0	185	4	USP44,TNKS,EPB41,CLASP1
GO:CC	blood microparticle	GO:0072562	1	0	136	1	C9
GO:CC	NLRP3 inflammasome complex	GO:0072559	1	0	8	1	GSDMD
GO:CC	endoplasmic reticulum tubular network	GO:0071782	1	0	30	1	PARP8
