# Supplementary material for: Biosafety Evaluation of a Chimeric Adenoviral Vector in Mini-Pigs: Insights into Immune Tolerance and Gene Therapy Potential
Source: Biomedicines. 2024 Nov 9;12(11):2568. doi: 10.3390/biomedicines12112568 (PMC11592036; doi:10.3390/biomedicines12112568)
Supplement: Supplementary file 1 [file biomedicines-12-02568-s001.zip › Table_S1.xlsx]

## Sheet: sleuth_GFP_ctrl_6pigs
ens_gene	target_id	pval	qval	b	se_b	mean_obs	var_obs	tech_var	sigma_sq	smooth_sigma_sq	final_sigma_sq
ENSSSCG00000038965	ARC	7.94875e-08	0.00045209	-2.15449	0.401336	3.86279	1.33807	0.0435138	0.439698	0.103836	0.439698
ENSSSCG00000009720	DDX60	3.29298e-08	0.00045209	1.82679	0.330636	5.89655	0.996754	0.00420482	0.323755	0.0576952	0.323755
ENSSSCG00000021712	HERC6	1.41227e-07	0.00045209	1.40912	0.267708	8.00524	0.628504	0.000449285	0.214553	0.0492725	0.214553
ENSSSCG00000032652	ENSSSCG00000032652	1.28953e-07	0.00045209	1.28865	0.244047	5.53454	0.487886	0.004876	0.1738	0.0651915	0.1738
ENSSSCG00000013853	HSH2D	6.27623e-08	0.00045209	1.09647	0.202647	6.49829	0.383828	0.00178816	0.121409	0.0500342	0.121409
ENSSSCG00000005724	SETX	1.25851e-07	0.00045209	0.828991	0.156864	8.38816	0.204582	0.000262009	0.0735566	0.0524587	0.0735566
ENSSSCG00000028585	CBLL1	3.65068e-07	0.00100169	1.13892	0.223918	6.61237	0.382169	0.00794953	0.142469	0.049077	0.142469
ENSSSCG00000015519	RASAL2	8.84521e-07	0.00212362	0.6241	0.12696	6.969	0.116083	0.00100843	0.0380359	0.0473479	0.0473479
ENSSSCG00000030548	HERC5	1.35503e-06	0.002366	1.96216	0.406117	6.42836	1.39937	0.00240167	0.492392	0.0507433	0.492392
ENSSSCG00000014670	ENSSSCG00000014670	1.27064e-06	0.002366	0.963803	0.198957	8.43095	0.297849	0.000281682	0.118469	0.0529049	0.118469
ENSSSCG00000006543	ADAR	1.11991e-06	0.002366	0.846642	0.173873	8.13165	0.22167	0.000316273	0.0903795	0.0501698	0.0903795
ENSSSCG00000062067	ENSSSCG00000062067	1.8618e-06	0.00257564	-1.97839	0.414942	1.79847	1.22008	0.205818	0.310712	0.190667	0.310712
ENSSSCG00000001912	PML	2.14558e-06	0.00257564	0.851706	0.179715	8.79672	0.224146	0.000287534	0.0966048	0.0575408	0.0966048
ENSSSCG00000008581	NCOA1	1.93623e-06	0.00257564	0.785972	0.165121	6.98234	0.185516	0.00109435	0.0807006	0.0473055	0.0807006
ENSSSCG00000025711	ENSSSCG00000025711	1.6228e-06	0.00257564	-0.785874	0.163878	5.16038	0.190831	0.00662273	0.0610518	0.0739451	0.0739451
ENSSSCG00000012117	TLR7	2.04983e-06	0.00257564	0.603325	0.127057	6.93105	0.113857	0.000953111	0.0435066	0.0474775	0.0474775
ENSSSCG00000017037	FABP6	2.57e-06	0.002598	2.04313	0.434478	0.0541052	1.3957	0.0990869	0.467227	0.221737	0.467227
ENSSSCG00000003763	IFI44	2.49684e-06	0.002598	1.40433	0.298262	7.21239	0.690327	0.00101952	0.265861	0.0468484	0.265861
ENSSSCG00000037572	EPSTI1	2.34916e-06	0.002598	1.27656	0.270411	6.448	0.5858	0.00230038	0.217067	0.0505358	0.217067
ENSSSCG00000030108	ZNFX1	2.75841e-06	0.00264904	1.32538	0.282715	8.48871	0.58045	0.000278644	0.239504	0.0535376	0.239504
ENSSSCG00000001459	HLA-DOB	3.30849e-06	0.00302601	0.588933	0.126634	7.47155	0.110281	0.00108838	0.0418899	0.04702	0.04702
ENSSSCG00000059526	ENSSSCG00000059526	3.63996e-06	0.00303969	-1.92446	0.415564	3.38156	1.15105	0.0719598	0.446121	0.11963	0.446121
ENSSSCG00000048343	ENSSSCG00000048343	3.63673e-06	0.00303969	-1.666	0.35974	3.1881	0.885866	0.0689728	0.319266	0.126976	0.319266
ENSSSCG00000012161	MAP7D2	4.04604e-06	0.00310849	-1.37861	0.299111	4.84196	0.644354	0.0112182	0.257185	0.0805337	0.257185
ENSSSCG00000013848	RAB8A	3.92058e-06	0.00310849	0.717476	0.155448	7.36632	0.177426	0.00101016	0.0714818	0.0468584	0.0714818
ENSSSCG00000009419	ENSSSCG00000009419	4.35098e-06	0.0032142	0.592442	0.128964	6.68292	0.101365	0.00126505	0.0217441	0.0486297	0.0486297
ENSSSCG00000031292	ENSSSCG00000031292	5.65282e-06	0.00402125	-2.38275	0.524953	2.25743	1.91969	0.132747	0.693981	0.168373	0.693981
ENSSSCG00000006955	GSDMD	6.58976e-06	0.00452034	-0.820586	0.182088	6.98155	0.246898	0.000916432	0.0985521	0.047308	0.0985521
ENSSSCG00000017832	METTL16	6.85383e-06	0.00453936	0.790451	0.175727	5.94291	0.198511	0.00278534	0.0898545	0.0569751	0.0898545
ENSSSCG00000003797	DIRAS3	8.08996e-06	0.00497299	-1.80094	0.403547	1.02691	0.967398	0.268162	0.159314	0.220388	0.220388
ENSSSCG00000033720	ENSSSCG00000033720	8.2853e-06	0.00497299	-0.695007	0.155912	7.17414	0.17943	0.000874093	0.072052	0.0468868	0.072052
ENSSSCG00000009473	MYCBP2	7.89519e-06	0.00497299	0.596075	0.13341	8.45704	0.100932	0.00020812	0.0363469	0.0531863	0.0531863
ENSSSCG00000016832	IL7R	8.80311e-06	0.00512368	0.751829	0.169153	6.87848	0.192641	0.000991302	0.0848472	0.0476784	0.0848472
ENSSSCG00000026015	POU4F2	9.10269e-06	0.00514222	-1.96966	0.443871	2.06879	1.29509	0.104987	0.486078	0.177616	0.486078
ENSSSCG00000014868	EMSY	1.03865e-05	0.00569979	0.592573	0.134402	6.41288	0.116544	0.00184665	0.0523448	0.050911	0.0523448
ENSSSCG00000000396	STAT2	1.09719e-05	0.00585384	0.745195	0.169475	8.62087	0.17612	0.000205086	0.0859603	0.0551218	0.0859603
ENSSSCG00000000774	USP18	1.28547e-05	0.00649739	1.16228	0.266421	6.34474	0.527177	0.00231931	0.210621	0.0516898	0.210621
ENSSSCG00000027660	IFI44L	1.26591e-05	0.00649739	0.954112	0.218537	7.65575	0.329687	0.000551654	0.142723	0.0475271	0.142723
ENSSSCG00000009674	ELP3	1.41539e-05	0.0069706	0.657491	0.151445	5.98661	0.153944	0.00245687	0.0663497	0.0563631	0.0663497
ENSSSCG00000034347	TRIM56	1.58193e-05	0.00759605	0.546674	0.126634	7.02093	0.0866234	0.000916218	0.0346136	0.0471923	0.0471923
ENSSSCG00000031531	TSPAN10	1.65363e-05	0.00774666	-2.39156	0.555253	5.46483	2.0051	0.0153932	0.909523	0.0668642	0.909523
ENSSSCG00000009979	NEFH	1.80841e-05	0.00793524	1.67453	0.390577	2.42693	0.976802	0.170756	0.286895	0.16017	0.286895
ENSSSCG00000001080	CDKAL1	1.80912e-05	0.00793524	0.649699	0.151543	5.56026	0.128466	0.00431234	0.0450455	0.0645833	0.0645833
ENSSSCG00000018032	TRPV2	1.81783e-05	0.00793524	-0.567253	0.132345	8.3722	0.109012	0.000248426	0.043993	0.0522972	0.0522972
ENSSSCG00000061023	ENSSSCG00000061023	1.91829e-05	0.00800971	1.4267	0.333795	7.01	0.72376	0.00124214	0.333015	0.0472229	0.333015
ENSSSCG00000038110	TIFAB	1.8875e-05	0.00800971	-0.929963	0.217393	4.5033	0.344671	0.0127839	0.128995	0.0879135	0.128995
ENSSSCG00000009440	ELF1	2.01585e-05	0.00823797	0.585409	0.137319	8.71458	0.107906	0.000204529	0.0474728	0.056365	0.056365
ENSSSCG00000017199	TRIM47	2.22519e-05	0.00890402	-0.562948	0.132739	6.40487	0.0997526	0.00186	0.0342655	0.0509992	0.0509992
ENSSSCG00000008648	RSAD2	2.62633e-05	0.00916473	2.14103	0.509326	6.59442	1.67708	0.00266345	0.775575	0.0492093	0.775575
ENSSSCG00000014329	GFRA3	2.61038e-05	0.00916473	-1.73136	0.411734	2.29727	1.04901	0.167303	0.341271	0.166431	0.341271
ENSSSCG00000003768	NEXN	2.71775e-05	0.00916473	-1.4205	0.338543	2.82304	0.689107	0.104465	0.239369	0.142089	0.239369
ENSSSCG00000035249	GADD45G	2.71896e-05	0.00916473	-1.33106	0.317236	4.52096	0.595388	0.0142193	0.287696	0.0875159	0.287696
ENSSSCG00000007861	GP2	2.60339e-05	0.00916473	1.07318	0.255176	4.31115	0.446227	0.0159026	0.179442	0.0923466	0.179442
ENSSSCG00000021386	PTGR1	2.45581e-05	0.00916473	-0.972988	0.23063	6.66155	0.324553	0.0022218	0.157349	0.048753	0.157349
ENSSSCG00000027709	PARP9	2.7675e-05	0.00916473	0.898567	0.214363	6.97251	0.281628	0.00109261	0.136762	0.0473366	0.136762
ENSSSCG00000040945	ZFYVE21	2.755e-05	0.00916473	-0.684498	0.163255	5.56354	0.165879	0.00412833	0.0758278	0.0645062	0.0758278
ENSSSCG00000014835	C2CD3	2.74726e-05	0.00916473	0.559419	0.133403	7.07651	0.105313	0.000871457	0.0525173	0.0470543	0.0525173
ENSSSCG00000030291	RPRD2	2.67733e-05	0.00916473	0.547051	0.130272	7.44034	0.102192	0.000785515	0.0501267	0.0469613	0.0501267
ENSSSCG00000009627	C8orf58	2.87554e-05	0.0093611	-0.670224	0.160222	5.27573	0.147028	0.00562161	0.0487472	0.0713913	0.0713913
ENSSSCG00000016057	STAT1	3.03133e-05	0.0097038	1.08527	0.260189	9.51362	0.387137	0.000139849	0.202955	0.0717759	0.202955
ENSSSCG00000061605	ENSSSCG00000061605	3.10118e-05	0.00976466	-1.71358	0.411335	4.36628	1.08828	0.0252201	0.482369	0.091053	0.482369
ENSSSCG00000017146	ENSSSCG00000017146	3.3203e-05	0.0101227	1.46517	0.353026	6.89282	0.75209	0.00139033	0.372492	0.0476212	0.372492
ENSSSCG00000046439	GNG10	3.30277e-05	0.0101227	-0.900882	0.217001	7.28497	0.281909	0.000817455	0.14045	0.0468194	0.14045
ENSSSCG00000010145	HEATR1	3.48361e-05	0.0104546	0.53478	0.129196	7.32239	0.0994555	0.000719382	0.0493551	0.0468277	0.0493551
ENSSSCG00000011239	TRANK1	3.64422e-05	0.0107684	0.880604	0.213276	7.9664	0.267575	0.000391931	0.136067	0.049026	0.136067
ENSSSCG00000047079	ENSSSCG00000047079	3.82579e-05	0.0109096	-1.67524	0.406832	3.38449	0.97776	0.0479187	0.448619	0.119523	0.448619
ENSSSCG00000007508	ZBP1	3.86239e-05	0.0109096	1.27021	0.308636	7.12107	0.612285	0.00105736	0.284711	0.0469657	0.284711
ENSSSCG00000008496	EIF2AK2	3.82439e-05	0.0109096	1.07316	0.260614	7.53421	0.453145	0.00076149	0.202997	0.0471614	0.202997
ENSSSCG00000040275	HEBP1	4.02346e-05	0.0111998	-1.00799	0.245483	6.71993	0.364627	0.00139157	0.179395	0.0484263	0.179395
ENSSSCG00000022057	ENSSSCG00000022057	4.11301e-05	0.0112855	0.792942	0.193352	4.19377	0.177747	0.0169891	0.0580773	0.0951654	0.0951654
ENSSSCG00000038854	PSMF1	4.51498e-05	0.012214	0.538218	0.131935	8.20634	0.0945792	0.00145075	0.0449012	0.05077	0.05077
ENSSSCG00000053139	ENSSSCG00000053139	4.69815e-05	0.012533	-1.32747	0.326147	2.78623	0.594643	0.0847456	0.23437	0.143686	0.23437
ENSSSCG00000016502	PARP12	4.86397e-05	0.0127976	0.702858	0.17303	7.52802	0.176095	0.000571536	0.0892462	0.047146	0.0892462
ENSSSCG00000005206	MLANA	4.99988e-05	0.0129774	-2.65877	0.655574	2.66622	2.6452	0.116656	1.17267	0.149012	1.17267
ENSSSCG00000008491	QPCT	5.19793e-05	0.0131767	-1.2108	0.299218	4.68928	0.524408	0.0118468	0.256747	0.083802	0.256747
ENSSSCG00000040786	SPTBN1	5.2232e-05	0.0131767	0.637769	0.157653	9.03753	0.139135	0.000122914	0.0744401	0.0614822	0.0744401
ENSSSCG00000011420	RBM15B	5.28249e-05	0.0131767	0.52875	0.130789	6.75362	0.0960007	0.00124684	0.0500706	0.0482503	0.0500706
ENSSSCG00000050338	ENSSSCG00000050338	5.55562e-05	0.0133383	-2.5308	0.627845	1.05242	2.17441	0.9527	0.229867	0.21972	0.229867
ENSSSCG00000035101	KLF5	5.43931e-05	0.0133383	-1.01001	0.250257	3.67048	0.388188	0.0340374	0.153848	0.109694	0.153848
ENSSSCG00000053078	TDRD7	5.49047e-05	0.0133383	0.546445	0.13547	6.23612	0.106901	0.00201487	0.0490569	0.0530413	0.0530413
ENSSSCG00000040575	ISG15	5.65768e-05	0.0134157	1.68367	0.418132	6.29883	1.17286	0.00311152	0.521392	0.052247	0.521392
ENSSSCG00000053358	RAB40B	6.00373e-05	0.0140626	-1.0893	0.271465	4.0393	0.437114	0.0207147	0.200365	0.0990254	0.200365
ENSSSCG00000006802	KCNA3	6.16287e-05	0.0142615	0.739415	0.184555	6.03796	0.18907	0.0025434	0.0996377	0.0556806	0.0996377
ENSSSCG00000003623	C1orf94	6.27633e-05	0.0143511	-1.53966	0.384706	1.61566	0.821253	0.244949	0.104166	0.199048	0.199048
ENSSSCG00000033620	SLC25A10	6.42887e-05	0.014527	-0.507493	0.126985	6.94458	0.0833357	0.000945399	0.0259886	0.0474299	0.0474299
ENSSSCG00000008440	PIGF	7.08609e-05	0.0154662	-0.639576	0.160965	5.89545	0.142384	0.00253573	0.0751937	0.0577131	0.0751937
ENSSSCG00000011471	FLNB	6.98201e-05	0.0154662	0.636974	0.160169	8.52688	0.139515	0.000220587	0.0767413	0.0539753	0.0767413
ENSSSCG00000021380	ENSSSCG00000021380	7.0655e-05	0.0154662	0.566712	0.142602	6.27215	0.122836	0.00188787	0.0591184	0.0525808	0.0591184
ENSSSCG00000015247	ZBTB44	7.31098e-05	0.0157054	0.758869	0.191347	7.25613	0.206699	0.00126622	0.108575	0.0468239	0.108575
ENSSSCG00000012491	CENPI	7.45047e-05	0.0157054	0.720279	0.181823	4.52055	0.187253	0.0116541	0.0807922	0.0875252	0.0875252
ENSSSCG00000040688	ENSSSCG00000040688	7.57686e-05	0.0157054	0.693163	0.175156	6.18522	0.195839	0.0132096	0.0788293	0.0537075	0.0788293
ENSSSCG00000006059	NCALD	7.60454e-05	0.0157054	0.522603	0.132086	6.43498	0.0820287	0.00166756	0.0344301	0.0506726	0.0506726
ENSSSCG00000022559	USP14	7.47304e-05	0.0157054	0.502818	0.126952	6.96633	0.07612	0.000993682	0.0240211	0.0473567	0.0473567
ENSSSCG00000023785	TMEM156	7.93951e-05	0.0158848	0.758702	0.19226	6.79105	0.227579	0.00118665	0.109706	0.0480653	0.109706
ENSSSCG00000006860	SLC30A7	7.88436e-05	0.0158848	0.532331	0.13484	6.74779	0.101834	0.00231166	0.0522335	0.0482801	0.0522335
ENSSSCG00000004897	ZCCHC2	7.86192e-05	0.0158848	0.526189	0.133261	7.151	0.10259	0.000835471	0.0524396	0.0469176	0.0524396
ENSSSCG00000012332	WNK3	8.06322e-05	0.015966	1.24835	0.316639	2.38389	0.530103	0.138546	0.145436	0.162236	0.162236
ENSSSCG00000056284	XAF1	8.39406e-05	0.0162853	1.45915	0.371015	6.27609	0.846278	0.00299259	0.409965	0.052531	0.409965
ENSSSCG00000004584	GCNT3	8.34307e-05	0.0162853	-1.08239	0.275114	3.82692	0.43624	0.034928	0.192136	0.104881	0.192136
ENSSSCG00000048542	ENSSSCG00000048542	8.82641e-05	0.0169529	-0.738463	0.188346	4.46576	0.166977	0.0176594	0.0603909	0.0887635	0.0887635
ENSSSCG00000015616	HSD11B1	8.96847e-05	0.0170552	-0.911388	0.232679	4.42816	0.338991	0.013795	0.148624	0.0896224	0.148624
ENSSSCG00000008645	ID2	9.17113e-05	0.0172696	-0.618049	0.158007	6.4813	0.152613	0.00148703	0.0734114	0.0501987	0.0734114
ENSSSCG00000027967	IGSF6	9.5017e-05	0.017548	-1.35425	0.346978	6.13786	0.705162	0.00459469	0.356586	0.0543384	0.356586
ENSSSCG00000005922	ENSSSCG00000005922	9.41196e-05	0.017548	-1.29245	0.33095	2.84687	0.704908	0.0916049	0.236979	0.141061	0.236979
ENSSSCG00000053444	ENSSSCG00000053444	0.00010125	0.0176792	-2.56938	0.66092	3.7125	2.59571	0.0850071	1.22544	0.108361	1.22544
ENSSSCG00000057661	ENSSSCG00000057661	0.000100999	0.0176792	-1.7575	0.452011	2.27416	1.14262	0.187792	0.425149	0.167557	0.425149
ENSSSCG00000003113	C5AR2	9.89284e-05	0.0176792	-0.764803	0.196446	5.0316	0.217393	0.00754894	0.108224	0.0765812	0.108224
ENSSSCG00000031916	ENSSSCG00000031916	9.95641e-05	0.0176792	-0.658511	0.169211	5.10986	0.155306	0.00690601	0.0789912	0.0749785	0.0789912
ENSSSCG00000029544	RAB2B	9.94385e-05	0.0176792	0.515463	0.132443	6.43566	0.0763626	0.00195808	0.0275323	0.0506655	0.0506655
ENSSSCG00000025323	SF3B3	9.74154e-05	0.0176792	0.500012	0.128309	7.95473	0.0832935	0.000434982	0.0433467	0.0489545	0.0489545
ENSSSCG00000000612	ATF7IP	0.000103385	0.0178893	0.627461	0.161612	7.81731	0.144789	0.000448526	0.077907	0.0482034	0.077907
ENSSSCG00000012853	IRF7	0.000113944	0.0184845	1.39114	0.360511	7.08295	0.783272	0.00114347	0.388762	0.0470402	0.388762
ENSSSCG00000012911	CARNS1	0.000110309	0.0184845	-1.07514	0.278049	3.83186	0.44052	0.0275828	0.204351	0.104736	0.204351
ENSSSCG00000055162	ENSSSCG00000055162	0.00011254	0.0184845	0.719514	0.186314	9.41692	0.189176	8.15549e-05	0.104057	0.0693848	0.104057
ENSSSCG00000015135	SORL1	0.00011092	0.0184845	0.549505	0.142161	7.56109	0.109682	0.000566793	0.0600625	0.0472319	0.0600625
ENSSSCG00000028638	UTP4	0.000110346	0.0184845	0.520984	0.134738	6.89722	0.0986512	0.00215702	0.0523062	0.047604	0.0523062
ENSSSCG00000035230	PIEZO1	0.000114397	0.0184845	-0.517726	0.134201	8.37793	0.0787577	0.00167519	0.0215848	0.0523548	0.0523548
ENSSSCG00000039348	H1-0	0.000114523	0.0184845	0.514641	0.133411	6.93244	0.103924	0.001031	0.0523645	0.0474726	0.0523645
ENSSSCG00000039191	CBX5	0.000113293	0.0184845	0.485581	0.125792	7.39606	0.0798371	0.000578332	0.0398024	0.0468923	0.0468923
ENSSSCG00000008647	CMPK2	0.000122211	0.0194302	1.19999	0.312362	6.94638	0.565373	0.00116549	0.291545	0.0474236	0.291545
ENSSSCG00000002404	SPTLC2	0.000122406	0.0194302	0.493255	0.12841	7.97797	0.0733607	0.000369192	0.032684	0.049098	0.049098
ENSSSCG00000045945	ENSSSCG00000045945	0.000124468	0.0195955	-1.19398	0.311163	2.61405	0.513984	0.123613	0.166855	0.151389	0.166855
ENSSSCG00000012077	MX1	0.000126666	0.0196154	1.51668	0.395704	8.05092	1.01504	0.000947216	0.468798	0.0495798	0.468798
ENSSSCG00000017054	CYFIP2	0.000126058	0.0196154	0.521253	0.135954	8.6301	0.0922446	0.000210973	0.0485485	0.0552397	0.0552397
ENSSSCG00000021005	UBQLN1	0.000127658	0.0196154	0.483712	0.126265	7.59786	0.0744539	0.000490637	0.0284499	0.0473378	0.0473378
ENSSSCG00000016184	ENSSSCG00000016184	0.000130565	0.0198098	-1.02116	0.266943	3.47261	0.443147	0.0351815	0.178594	0.116359	0.178594
ENSSSCG00000004684	SPG11	0.000130986	0.0198098	0.67062	0.175344	7.64472	0.16538	0.000526245	0.0917101	0.0474889	0.0917101
ENSSSCG00000011942	CD47	0.000135665	0.0203571	0.495565	0.129867	8.06881	0.0777497	0.000890936	0.0346195	0.0497053	0.0497053
GFP	GFP	0.000138043	0.0203953	3.61222	0.947678	1.72753	5.5103	0.142579	2.5517	0.193979	2.5517
ENSSSCG00000038471	NUAK2	0.000137192	0.0203953	0.498294	0.130677	7.18445	0.0891438	0.000761168	0.0504681	0.0468749	0.0504681
ENSSSCG00000056180	ENSSSCG00000056180	0.000142207	0.0208502	-1.62943	0.428313	1.51062	1.00186	0.29584	0.254516	0.203591	0.254516
ENSSSCG00000002799	CNOT1	0.000143521	0.0208834	0.60863	0.160081	8.70796	0.139707	0.000190536	0.0766868	0.0562738	0.0766868
ENSSSCG00000022011	NMI	0.000145844	0.0210618	0.717928	0.189026	6.8231	0.204214	0.00111389	0.106078	0.047916	0.106078
ENSSSCG00000010452	IFIT1	0.000152258	0.0216624	1.53909	0.406377	6.89222	1.0552	0.00159988	0.493826	0.0476236	0.493826
ENSSSCG00000004457	DOP1A	0.000151259	0.0216624	0.617731	0.163033	6.47144	0.138218	0.0016581	0.0780811	0.0502966	0.0780811
ENSSSCG00000001835	ABHD2	0.00015522	0.0217653	0.742893	0.196399	6.19594	0.20437	0.00224342	0.113475	0.053566	0.113475
ENSSSCG00000063479	ENSSSCG00000063479	0.000155248	0.0217653	0.521809	0.137953	6.08389	0.0987413	0.00202911	0.0509791	0.0550637	0.0550637
ENSSSCG00000048993	ENSSSCG00000048993	0.000156497	0.0217814	-0.899	0.237798	4.96944	0.298381	0.00951418	0.160129	0.0778652	0.160129
ENSSSCG00000001984	KHNYN	0.000158278	0.0218708	0.50201	0.132887	7.99868	0.0915078	0.00039199	0.0525852	0.0492299	0.0525852
ENSSSCG00000040608	AKR1B1	0.000166499	0.0228424	-1.14945	0.305292	7.25977	0.510977	0.000866154	0.278743	0.0468228	0.278743
ENSSSCG00000008575	ASXL2	0.000170464	0.0232206	0.537222	0.142909	7.33058	0.109186	0.000629424	0.0606395	0.0468317	0.0606395
ENSSSCG00000000759	WNT5B	0.000173212	0.0233809	-0.827739	0.220426	5.22929	0.266225	0.00562976	0.140133	0.0724506	0.140133
ENSSSCG00000006824	GNAI3	0.000175293	0.0233809	0.546996	0.14578	8.34887	0.117211	0.00425251	0.0595033	0.0520657	0.0595033
ENSSSCG00000006553	UBAP2L	0.00017471	0.0233809	0.506889	0.135061	8.31862	0.0955661	0.000267335	0.0544574	0.0517739	0.0544574
ENSSSCG00000060276	ENSSSCG00000060276	0.000180657	0.0236555	-1.59719	0.426526	4.04474	1.03982	0.0421481	0.503626	0.0988859	0.503626
ENSSSCG00000060961	ENSSSCG00000060961	0.000179918	0.0236555	-1.43001	0.381779	3.37228	0.765934	0.115426	0.321838	0.11997	0.321838
ENSSSCG00000055820	ENSSSCG00000055820	0.000181047	0.0236555	-1.36961	0.365804	2.10861	0.7058	0.192273	0.209166	0.175664	0.209166
ENSSSCG00000022204	AGRN	0.000189227	0.0239011	1.3639	0.365365	5.81129	0.745836	0.00428935	0.396186	0.0591917	0.396186
ENSSSCG00000056496	H3C4	0.00018731	0.0239011	-1.14999	0.307851	2.717	0.481078	0.137583	0.129433	0.146734	0.146734
ENSSSCG00000016567	STRIP2	0.000190392	0.0239011	-0.751074	0.201283	5.43464	0.215812	0.00510469	0.11644	0.067595	0.11644
ENSSSCG00000054848	ENSSSCG00000054848	0.000185337	0.0239011	-0.515011	0.13777	6.12523	0.10399	0.00243354	0.0541673	0.0545078	0.0545078
ENSSSCG00000007637	TRIM4	0.000186292	0.0239011	0.508243	0.136006	7.37738	0.0990884	0.000642549	0.0548503	0.0468697	0.0548503
ENSSSCG00000006809	RBM15	0.00018849	0.0239011	0.500897	0.134146	6.31907	0.0815022	0.00198722	0.0292417	0.0519985	0.0519985
ENSSSCG00000007239	CCM2L	0.000199837	0.0249238	-0.749851	0.201615	4.4028	0.214441	0.0143039	0.107642	0.090206	0.107642
ENSSSCG00000034044	RASD1	0.000209029	0.0249478	-1.2638	0.340845	3.75753	0.60196	0.0299015	0.318624	0.106964	0.318624
ENSSSCG00000039855	ENSSSCG00000039855	0.000203396	0.0249478	-1.00119	0.269516	3.75501	0.413474	0.0321222	0.185794	0.107042	0.185794
ENSSSCG00000011874	PARP14	0.000208907	0.0249478	0.98658	0.266068	7.62069	0.376872	0.000536005	0.211841	0.0474091	0.211841
ENSSSCG00000016125	INO80D	0.000206609	0.0249478	0.906909	0.244398	5.98296	0.312677	0.00303173	0.176159	0.0564116	0.176159
ENSSSCG00000011918	USF3	0.000206403	0.0249478	0.69664	0.187721	5.94472	0.187189	0.00298872	0.102728	0.0569484	0.102728
ENSSSCG00000014041	MXD3	0.000209121	0.0249478	-0.55916	0.150809	5.57269	0.108381	0.00393834	0.0514402	0.0642917	0.0642917
ENSSSCG00000030386	NUP205	0.000203798	0.0249478	0.476797	0.128369	6.78381	0.0740809	0.00133584	0.0365112	0.0481002	0.0481002
ENSSSCG00000004725	ZNF106	0.000212385	0.0251807	0.480729	0.129793	6.63792	0.0854003	0.00163724	0.0392366	0.0489014	0.0489014
ENSSSCG00000003284	FCAR	0.000217548	0.0253239	-2.04603	0.553323	3.0656	1.79762	0.113284	0.805216	0.131882	0.805216
ENSSSCG00000011563	FANCD2	0.000216678	0.0253239	0.573235	0.154981	5.53574	0.121699	0.00456283	0.0674949	0.0651629	0.0674949
ENSSSCG00000011121	ENSSSCG00000011121	0.000216601	0.0253239	0.471016	0.127342	7.82901	0.0847194	0.00038706	0.0441049	0.0482609	0.0482609
ENSSSCG00000016882	PARP8	0.000218905	0.0253284	0.735779	0.199067	7.81362	0.207643	0.00129329	0.11759	0.0481855	0.11759
ENSSSCG00000031031	CSMD3	0.000224257	0.0257366	-1.64855	0.446763	0.246198	1.01159	0.373991	0.18952	0.224802	0.224802
ENSSSCG00000033451	ENSSSCG00000033451	0.000226453	0.0257366	-1.37948	0.374096	3.81428	0.724306	0.0335586	0.386284	0.105254	0.386284
ENSSSCG00000031261	RHOQ	0.000225639	0.0257366	-0.875317	0.237314	6.46765	0.300479	0.00180747	0.167147	0.0503346	0.167147
ENSSSCG00000036113	GSAP	0.000232106	0.0262239	-0.471678	0.12813	7.09196	0.0732467	0.0022309	0.0312819	0.0470213	0.0470213
ENSSSCG00000030408	RIGI	0.000233714	0.0262511	1.2837	0.348882	6.32693	0.709803	0.00254909	0.362607	0.0519032	0.362607
ENSSSCG00000052963	SSH2	0.000236231	0.0263796	0.943884	0.256717	7.06971	0.342673	0.000950333	0.196761	0.0470695	0.196761
ENSSSCG00000009500	CLDN10	0.000250965	0.0277511	-1.12438	0.307101	3.23288	0.572137	0.0519296	0.231003	0.12523	0.231003
ENSSSCG00000021307	USP44	0.000252486	0.0277511	0.840321	0.229613	4.24103	0.274248	0.0249763	0.13319	0.0940195	0.13319
ENSSSCG00000062696	BCL2	0.000252848	0.0277511	0.49642	0.135658	7.36143	0.0942364	0.000665825	0.0545432	0.0468538	0.0545432
ENSSSCG00000005065	AP5M1	0.000256667	0.0280103	0.604657	0.16541	6.50254	0.147889	0.00131388	0.0807671	0.0499939	0.0807671
ENSSSCG00000015270	FMOD	0.000260525	0.0280188	-1.76667	0.483797	0.772485	1.47439	0.235773	0.466406	0.225347	0.466406
ENSSSCG00000036237	ITGA7	0.000262229	0.0280188	1.56366	0.428398	0.908488	1.00335	0.320022	0.230552	0.223098	0.230552
ENSSSCG00000032808	ENSSSCG00000032808	0.000265498	0.0280188	-1.46887	0.402779	1.19068	0.819587	0.262339	0.224354	0.215623	0.224354
ENSSSCG00000037016	ID1	0.000259794	0.0280188	-1.4483	0.396534	3.31655	0.813432	0.0541182	0.4176	0.12204	0.4176
ENSSSCG00000000728	PARP11	0.000264412	0.0280188	0.780282	0.2139	6.66069	0.235609	0.0012445	0.136015	0.0487582	0.136015
ENSSSCG00000000563	ENSSSCG00000000563	0.000265244	0.0280188	0.46147	0.126532	7.05028	0.0630261	0.00091512	0.0169614	0.0471156	0.0471156
ENSSSCG00000033327	PDGFB	0.000269443	0.0282797	-0.911491	0.250201	6.15398	0.345824	0.0023625	0.185439	0.0541228	0.185439
ENSSSCG00000016452	GIMAP8	0.000273231	0.0285215	0.570393	0.156726	7.63269	0.124222	0.000576174	0.0731125	0.0474484	0.0731125
ENSSSCG00000027684	TRIM63	0.000279073	0.0285385	-1.78931	0.492382	4.80472	1.28187	0.0155523	0.711767	0.0813229	0.711767
ENSSSCG00000021105	DPEP2	0.000277198	0.0285385	-1.64105	0.451369	1.4987	1.06302	0.19367	0.417533	0.204091	0.417533
ENSSSCG00000036549	DPYSL3	0.000281151	0.0285385	-1.53974	0.423929	0.700633	0.873818	0.313018	0.0646693	0.22613	0.22613
ENSSSCG00000012137	BMX	0.000282673	0.0285385	-1.22154	0.33645	5.04778	0.585908	0.0100593	0.329537	0.0762487	0.329537
ENSSSCG00000054487	ENSSSCG00000054487	0.000275098	0.0285385	-0.733562	0.201656	4.12592	0.189426	0.0251572	0.0777627	0.0968385	0.0968385
ENSSSCG00000054999	ZBTB21	0.000283796	0.0285385	0.716252	0.197333	4.06521	0.186289	0.0184564	0.0876671	0.0983648	0.0983648
ENSSSCG00000034879	MAML2	0.000281478	0.0285385	0.590505	0.162594	6.56481	0.132376	0.00153785	0.0777727	0.0494431	0.0777727
ENSSSCG00000035420	HES4	0.000287586	0.0285535	1.26507	0.348865	2.88013	0.719289	0.0889037	0.276217	0.139635	0.276217
ENSSSCG00000009111	SYNPO2	0.000288404	0.0285535	0.970076	0.26757	3.3758	0.400702	0.0520845	0.162697	0.119841	0.162697
ENSSSCG00000033546	UBXN11	0.000287963	0.0285535	-0.463537	0.127841	6.85241	0.088314	0.00124271	0.0469588	0.047787	0.047787
ENSSSCG00000042341	DEPDC7	0.000290292	0.028593	-0.928252	0.256154	3.31174	0.326121	0.040627	0.156217	0.122221	0.156217
ENSSSCG00000024867	ISG20	0.000292322	0.028646	2.14095	0.591093	3.3415	1.89651	0.107276	0.940899	0.121108	0.940899
ENSSSCG00000047060	CCER2	0.000294683	0.0287308	-0.757975	0.209389	3.80735	0.19224	0.0260715	0.0764828	0.10546	0.10546
ENSSSCG00000060070	ENSSSCG00000060070	0.00029827	0.0289337	-0.887962	0.24551	5.4608	0.338219	0.0047884	0.176038	0.0669616	0.176038
ENSSSCG00000007458	NCOA3	0.000304929	0.0293727	0.623306	0.172609	8.00436	0.15124	0.000304367	0.0890777	0.0492667	0.0890777
ENSSSCG00000012361	AMER1	0.000308468	0.0293727	0.577474	0.16005	6.10709	0.13102	0.00221074	0.0746374	0.0547516	0.0746374
ENSSSCG00000015851	TNKS	0.000308912	0.0293727	0.55038	0.152557	6.36056	0.126837	0.00166348	0.0681572	0.0515036	0.0681572
ENSSSCG00000004306	ORC3	0.000307404	0.0293727	0.488039	0.135229	6.25477	0.0807883	0.00205903	0.0387545	0.0528017	0.0528017
ENSSSCG00000037592	SLF2	0.000322129	0.0304785	0.638143	0.177418	7.033	0.162989	0.00101507	0.0934168	0.0471598	0.0934168
ENSSSCG00000033860	ZMAT3	0.000326036	0.0306969	1.02768	0.285968	4.32307	0.407496	0.0201832	0.22515	0.0920654	0.22515
ENSSSCG00000034704	ZNF532	0.000330025	0.030702	-1.27007	0.353728	1.99133	0.665807	0.193969	0.157277	0.181402	0.181402
ENSSSCG00000002260	ENSSSCG00000002260	0.000333875	0.030702	1.05022	0.292744	4.88046	0.43463	0.00873373	0.248363	0.0797224	0.248363
ENSSSCG00000045019	ENSSSCG00000045019	0.000334082	0.030702	-0.865804	0.24135	4.67696	0.293373	0.0117685	0.162982	0.0840696	0.162982
ENSSSCG00000002023	BCL2L2	0.000331333	0.030702	-0.536502	0.149465	5.61826	0.0999338	0.00377996	0.048535	0.0632392	0.0632392
ENSSSCG00000040344	TES	0.000332497	0.030702	0.462132	0.128779	6.71097	0.0595516	0.00127742	0.0172738	0.0484745	0.0484745
ENSSSCG00000015549	RNASEL	0.000335825	0.0307152	0.57166	0.159416	5.4269	0.130317	0.00381424	0.0724257	0.0677823	0.0724257
ENSSSCG00000004802	AQR	0.000345145	0.0311459	0.634966	0.177423	6.86291	0.158076	0.00117101	0.0932658	0.0477426	0.0932658
ENSSSCG00000022942	PHF6	0.000344004	0.0311459	0.611636	0.170863	6.52669	0.155496	0.00156239	0.0860199	0.0497712	0.0860199
ENSSSCG00000030820	STK4	0.000345399	0.0311459	0.509606	0.142403	8.99391	0.0806761	0.000124692	0.0369855	0.0607108	0.0607108
ENSSSCG00000062685	ATAD1	0.000348225	0.031254	0.601605	0.16821	6.65833	0.144992	0.0013649	0.0835193	0.0487724	0.0835193
ENSSSCG00000025182	ELK4	0.000350025	0.0312694	0.91542	0.256051	6.9193	0.336924	0.00234883	0.194337	0.0475203	0.194337
ENSSSCG00000030632	UBE2V1	0.000355055	0.0315719	0.456209	0.127739	7.86653	0.0680551	0.000498112	0.0271508	0.0484535	0.0484535
ENSSSCG00000040125	HSF4	0.000359417	0.0317162	-0.692512	0.194078	6.67654	0.192881	0.00153381	0.111465	0.0486658	0.111465
ENSSSCG00000001871	HMG20A	0.00035998	0.0317162	0.454467	0.12738	7.21607	0.0845955	0.00080686	0.0478699	0.0468455	0.0478699
ENSSSCG00000031888	DDIT4	0.000362627	0.0318035	-0.804858	0.22571	6.46005	0.260525	0.00182642	0.151009	0.0504117	0.151009
ENSSSCG00000033113	CHMP7	0.000370917	0.0323827	0.498192	0.139943	6.70517	0.09724	0.00135865	0.0573936	0.0485061	0.0573936
ENSSSCG00000032465	ENSSSCG00000032465	0.000384415	0.0334093	-1.93127	0.543935	2.09924	1.44146	0.193168	0.694427	0.176124	0.694427
ENSSSCG00000047017	ENSSSCG00000047017	0.000402092	0.0346107	-0.844689	0.2387	4.22733	0.277678	0.0200612	0.150872	0.0943501	0.150872
ENSSSCG00000039368	SLC35D2	0.000402882	0.0346107	-0.510272	0.144218	5.79481	0.093308	0.00289225	0.0483894	0.0595045	0.0595045
ENSSSCG00000037977	ALMS1	0.000403644	0.0346107	0.468437	0.132413	6.46666	0.0871961	0.00225532	0.0498172	0.0503446	0.0503446
ENSSSCG00000008742	CD38	0.000421302	0.0359642	0.851961	0.241597	7.17942	0.286679	0.00153971	0.173568	0.0468806	0.173568
ENSSSCG00000001527	ILRUN	0.000428494	0.0362559	0.511476	0.145228	7.90139	0.102207	0.000383279	0.0628902	0.0486434	0.0628902
ENSSSCG00000022240	POLA1	0.00042683	0.0362559	0.495288	0.14059	5.96387	0.0703552	0.00262373	0.0256807	0.0566732	0.0566732
ENSSSCG00000010459	HTR7	0.000431906	0.0362976	-1.65773	0.470975	2.31941	1.15589	0.105221	0.560231	0.165354	0.560231
ENSSSCG00000040208	PAG1	0.000432766	0.0362976	0.748868	0.212792	7.01998	0.222264	0.00103922	0.134802	0.0471949	0.134802
ENSSSCG00000009754	TMEM132B	0.000464875	0.0374492	-1.54788	0.442224	0.837496	0.94051	0.286562	0.300126	0.224394	0.300126
ENSSSCG00000028604	PRCD	0.000471638	0.0374492	-1.38006	0.394712	0.0987243	0.714873	0.244822	0.0854014	0.22257	0.22257
ENSSSCG00000040779	CBS	0.000458677	0.0374492	0.905066	0.25831	3.07835	0.346272	0.0499239	0.150249	0.131363	0.150249
ENSSSCG00000036114	ENSSSCG00000036114	0.000473794	0.0374492	-0.837831	0.239712	6.24515	0.28958	0.00219425	0.170192	0.0529251	0.170192
ENSSSCG00000049004	ENSSSCG00000049004	0.000464648	0.0374492	-0.734203	0.209751	3.87997	0.195467	0.028643	0.0849445	0.103344	0.103344
ENSSSCG00000012484	SYTL4	0.000464126	0.0374492	-0.674039	0.192547	4.1953	0.17453	0.0160947	0.0822971	0.0951282	0.0951282
ENSSSCG00000030289	PTPN11	0.000472837	0.0374492	0.583032	0.166786	7.66857	0.137748	0.000503064	0.0829495	0.0475728	0.0829495
ENSSSCG00000014391	ARAP3	0.000456614	0.0374492	-0.57224	0.163264	6.96275	0.141143	0.00106197	0.0789036	0.0473684	0.0789036
ENSSSCG00000037153	FEM1A	0.00047109	0.0374492	0.527381	0.150823	6.80156	0.110401	0.00114476	0.0670984	0.0480154	0.0670984
ENSSSCG00000061194	ENSSSCG00000061194	0.000450423	0.0374492	0.494229	0.140861	5.9675	0.0968311	0.00290292	0.0534284	0.0566224	0.0566224
ENSSSCG00000017272	HELZ	0.000451377	0.0374492	0.478209	0.136317	6.12888	0.0878092	0.00128811	0.0439935	0.0544588	0.0544588
ENSSSCG00000000869	UTP20	0.00047215	0.0374492	0.467731	0.133787	6.49806	0.0885409	0.00165373	0.0520433	0.0500364	0.0520433
ENSSSCG00000015820	NSD3	0.00046342	0.0374492	0.456453	0.130376	7.99401	0.0860731	0.000600671	0.0503929	0.0491998	0.0503929
ENSSSCG00000002332	SIPA1L1	0.000471108	0.0374492	0.455413	0.130242	6.57161	0.0649255	0.0015012	0.0305328	0.0493878	0.0493878
ENSSSCG00000031590	SYT13	0.000482351	0.0379694	-0.991762	0.284142	2.98845	0.393282	0.0662787	0.175932	0.135062	0.175932
ENSSSCG00000011519	GXYLT2	0.000489369	0.0380539	-0.740122	0.212282	5.39545	0.227005	0.00512333	0.130067	0.0685436	0.130067
ENSSSCG00000060929	SBK1	0.000487234	0.0380539	0.502034	0.143945	6.81162	0.100282	0.00129474	0.0608658	0.0479685	0.0608658
ENSSSCG00000000469	LEMD3	0.000488922	0.0380539	0.448038	0.128497	6.85035	0.0865511	0.00157268	0.0479619	0.0477959	0.0479619
ENSSSCG00000000680	GPR162	0.000496266	0.0381271	-1.41674	0.406785	4.23805	0.911552	0.0217289	0.474693	0.0940912	0.474693
ENSSSCG00000021597	PHLDA2	0.00049497	0.0381271	-1.29993	0.373172	3.92834	0.670836	0.0251726	0.392599	0.101985	0.392599
ENSSSCG00000030677	GART	0.000492775	0.0381271	0.44662	0.128168	6.99619	0.0798094	0.00125176	0.0480292	0.0472633	0.0480292
ENSSSCG00000036423	CCDC50	0.000499437	0.0382179	0.720983	0.207116	5.88161	0.208335	0.0038758	0.124816	0.0579418	0.124816
ENSSSCG00000036984	GALR1	0.000503689	0.0383903	-0.854221	0.245551	3.36602	0.31758	0.0409358	0.139951	0.1202	0.139951
ENSSSCG00000034745	ENSSSCG00000034745	0.000509647	0.0386908	1.26433	0.36377	-0.115223	0.611524	0.179055	0.187236	0.217931	0.217931
ENSSSCG00000004830	ATP10A	0.000519257	0.0389584	0.699912	0.201668	6.37831	0.196551	0.00270378	0.119306	0.0512983	0.119306
ENSSSCG00000010787	SCART1	0.000518505	0.0389584	-0.598816	0.172519	4.84128	0.146537	0.00874052	0.071439	0.080548	0.080548
ENSSSCG00000013223	NUP160	0.000517584	0.0389584	0.452592	0.130374	6.54785	0.0734598	0.00140666	0.0367583	0.0495855	0.0495855
ENSSSCG00000017731	PSMD11	0.000524667	0.0392112	0.436854	0.125973	7.47993	0.070087	0.00057063	0.0361073	0.047037	0.047037
ENSSSCG00000033392	SCML4	0.000539835	0.0401884	0.744903	0.215279	6.82507	0.232049	0.00106832	0.137967	0.0479071	0.137967
ENSSSCG00000043687	TNNI3	0.000543233	0.0402852	-1.05632	0.305429	2.9874	0.301069	0.144754	-0.0292843	0.135106	0.135106
ENSSSCG00000046648	ENSSSCG00000046648	0.000550729	0.0406841	1.36465	0.395004	1.34453	0.777722	0.252054	0.21603	0.210227	0.21603
ENSSSCG00000058778	UBE2G1	0.00055735	0.0410154	0.62699	0.181654	5.76212	0.166917	0.00371153	0.0952828	0.0601452	0.0952828
ENSSSCG00000000510	TMEM19	0.000562346	0.0412251	0.463691	0.134436	6.29621	0.0780736	0.00193979	0.0333371	0.0522795	0.0522795
ENSSSCG00000038181	CCNT1	0.000568552	0.0415216	0.43708	0.12683	6.9112	0.0730727	0.000706874	0.0417185	0.0475505	0.0475505
ENSSSCG00000021803	RANBP10	0.000571727	0.0415953	0.442528	0.128467	6.74361	0.0677931	0.00120967	0.0294309	0.0483016	0.0483016
ENSSSCG00000021393	TRMT1L	0.000590836	0.0428233	0.452003	0.131557	7.34017	0.0875925	0.000889186	0.0510328	0.0468374	0.0510328
ENSSSCG00000039157	CLASP1	0.000595686	0.0430126	0.455138	0.132555	7.19213	0.0835079	0.000864626	0.051848	0.0468668	0.051848
ENSSSCG00000053058	ENSSSCG00000053058	0.000605828	0.043257	-1.75657	0.51227	2.11277	1.43981	0.127002	0.660261	0.17546	0.660261
ENSSSCG00000014044	NSD1	0.000605746	0.043257	0.665228	0.193999	7.44246	0.181159	0.000962415	0.111944	0.0469651	0.111944
ENSSSCG00000009611	XPO7	0.00060196	0.043257	0.486529	0.141815	7.55098	0.0976258	0.000567406	0.0597671	0.0472047	0.0597671
ENSSSCG00000017504	CDK12	0.000609069	0.0433274	0.591608	0.172604	7.20844	0.144015	0.000867749	0.0885089	0.0468516	0.0885089
ENSSSCG00000040528	TTC1	0.000615068	0.043466	0.540583	0.15784	6.63093	0.139739	0.0013423	0.073398	0.0489479	0.073398
ENSSSCG00000022616	DCP1A	0.000615544	0.043466	0.434946	0.127004	7.184	0.0497099	0.0015144	0.0154088	0.0468754	0.0468754
ENSSSCG00000054746	GIPC3	0.000619619	0.0435935	1.03413	0.302121	4.51506	0.430406	0.0192519	0.25458	0.0876485	0.25458
ENSSSCG00000001561	ETV7	0.000622112	0.0436091	1.4033	0.410107	4.88972	0.796034	0.01069	0.493873	0.0795281	0.493873
ENSSSCG00000015897	IFIH1	0.000628974	0.0436127	0.89242	0.261033	7.12252	0.374422	0.000904925	0.20351	0.0469632	0.20351
ENSSSCG00000013231	C1QTNF4	0.000628523	0.0436127	-0.747853	0.218735	3.56137	0.187523	0.0302427	0.0616463	0.113292	0.113292
ENSSSCG00000029073	CACNB4	0.000625391	0.0436127	0.619353	0.181078	5.38875	0.164198	0.00852691	0.0898412	0.0687056	0.0898412
ENSSSCG00000034290	MED6	0.000638487	0.0439956	0.559501	0.16385	6.65598	0.144718	0.0032455	0.077295	0.0487868	0.077295
ENSSSCG00000005441	ELP1	0.000639077	0.0439956	0.527691	0.154546	6.64541	0.1189	0.00152129	0.0701318	0.0488529	0.0701318
ENSSSCG00000007284	ENSSSCG00000007284	0.000647019	0.0442252	0.44078	0.12922	6.65262	0.0755102	0.00128556	0.0442869	0.0488075	0.0488075
ENSSSCG00000010189	NUP133	0.000646052	0.0442252	0.434074	0.127238	7.20076	0.0790998	0.00171044	0.0415848	0.0468584	0.0468584
ENSSSCG00000053691	ENSSSCG00000053691	0.000676542	0.0446686	-1.51748	0.446461	3.87168	0.952319	0.0354658	0.562516	0.10358	0.562516
ENSSSCG00000059426	ENSSSCG00000059426	0.00066123	0.0446686	-1.4698	0.431638	2.89827	0.881809	0.0845786	0.474356	0.138861	0.474356
ENSSSCG00000009535	EFNB2	0.000669806	0.0446686	-1.13738	0.334361	2.69436	0.524941	0.0908603	0.244531	0.147745	0.244531
ENSSSCG00000010449	CH25H	0.00067032	0.0446686	-0.933311	0.274387	4.45299	0.364566	0.0145623	0.211303	0.0890544	0.211303
ENSSSCG00000016902	GZMA	0.000677584	0.0446686	0.612674	0.180278	5.53957	0.162334	0.00615037	0.0913503	0.065072	0.0913503
ENSSSCG00000016903	GZMA	0.000677584	0.0446686	0.612674	0.180278	5.53957	0.162334	0.00615037	0.0913503	0.065072	0.0913503
ENSSSCG00000003591	PUM1	0.000677182	0.0446686	0.574485	0.169033	7.38796	0.143087	0.000667805	0.0850488	0.046882	0.0850488
ENSSSCG00000004717	UBR1	0.00065867	0.0446686	0.574218	0.168579	7.0054	0.135838	0.00102703	0.0842294	0.0472362	0.0842294
ENSSSCG00000008762	STIM2	0.00066566	0.0446686	0.560938	0.16482	5.76253	0.131174	0.00334149	0.0781549	0.0601369	0.0781549
ENSSSCG00000038305	TMEM185B	0.000679088	0.0446686	0.547623	0.161166	5.22337	0.102663	0.0053402	0.0495809	0.0725829	0.0725829
ENSSSCG00000003586	EPB41	0.000658562	0.0446686	0.485304	0.142473	8.99715	0.0894316	0.000128808	0.0525493	0.0607673	0.0607673
ENSSSCG00000007350	PPP1R16B	0.000677306	0.0446686	0.479717	0.141151	8.73321	0.0936236	0.000174261	0.0595966	0.0566246	0.0595966
ENSSSCG00000048546	ENSSSCG00000048546	0.000685422	0.0449314	-0.762598	0.224601	3.95662	0.240127	0.0243236	0.127013	0.10121	0.127013
ENSSSCG00000005164	HACD4	0.000694741	0.0452759	-0.904833	0.266783	6.28437	0.354755	0.00218802	0.211331	0.052427	0.211331
ENSSSCG00000003718	TAF4B	0.000697748	0.0452759	0.726302	0.214219	5.40696	0.216095	0.00494571	0.132724	0.0682654	0.132724
ENSSSCG00000049170	ENSSSCG00000049170	0.000697666	0.0452759	-0.698915	0.20614	4.14301	0.199716	0.0172403	0.11024	0.0964139	0.11024
ENSSSCG00000001049	HIVEP1	0.00070512	0.0456001	0.740795	0.21868	6.12391	0.223503	0.0024208	0.141042	0.0545255	0.141042
ENSSSCG00000032464	PURB	0.000710262	0.0457785	0.620744	0.183349	5.64677	0.165732	0.00381504	0.0970356	0.0625958	0.0970356
ENSSSCG00000063044	ENSSSCG00000063044	0.000718527	0.0461563	-2.2972	0.67916	3.39714	2.27118	0.0953437	1.28843	0.119061	1.28843
ENSSSCG00000052990	ENSSSCG00000052990	0.000722205	0.046238	-0.747903	0.221207	4.45389	0.234273	0.0142767	0.132521	0.0890339	0.132521
ENSSSCG00000011295	SNRK	0.000726311	0.0463463	0.533925	0.157992	8.40645	0.11951	0.000242332	0.0746417	0.0526471	0.0746417
ENSSSCG00000017047	CLINT1	0.000741854	0.0471814	0.443343	0.131414	7.89233	0.0850019	0.000387667	0.0514215	0.048593	0.0514215
ENSSSCG00000040145	SNAI3	0.000756292	0.0478727	-1.33673	0.396854	2.0037	0.788846	0.226198	0.246282	0.180799	0.246282
ENSSSCG00000055930	ENSSSCG00000055930	0.000757709	0.0478727	-0.804579	0.238904	3.27994	0.251219	0.0478008	0.0910597	0.123424	0.123424
ENSSSCG00000014303	JADE2	0.000764585	0.0481488	0.430497	0.127922	7.89094	0.0694596	0.000506824	0.041043	0.0485854	0.0485854
ENSSSCG00000016856	C9	0.000775058	0.0484904	-1.42814	0.424846	3.55867	0.924752	0.0722922	0.469191	0.113383	0.469191
ENSSSCG00000004948	SMAD6	0.000773319	0.0484904	-0.68427	0.20352	3.95672	0.218254	0.0230543	0.0831578	0.101207	0.101207
ENSSSCG00000005055	LGALS3	0.000783699	0.0488089	-1.48213	0.441309	9.19357	0.997568	0.000180556	0.584079	0.0644636	0.584079
ENSSSCG00000001233	TRIM26	0.000785232	0.0488089	0.496061	0.147727	7.64195	0.101205	0.00048817	0.0649819	0.0474795	0.0649819
ENSSSCG00000025007	NFU1	0.000799904	0.0492428	-0.432605	0.129027	6.68593	0.0650744	0.00133111	0.0330936	0.0486128	0.0486128
ENSSSCG00000017420	CNP	0.000797587	0.0492428	0.4243	0.12652	7.60379	0.0693021	0.000665656	0.0384307	0.0473559	0.0473559
ENSSSCG00000004070	SCAF8	0.000799152	0.0492428	0.422331	0.125953	7.46432	0.0723344	0.000586728	0.043246	0.0470057	0.0470057
ENSSSCG00000012328	HUWE1	0.000806041	0.049462	0.648279	0.193475	9.12295	0.174626	0.000117112	0.11218	0.0630701	0.11218
ENSSSCG00000012329	PHF8	0.000809279	0.0495026	0.537744	0.16054	6.22669	0.121866	0.00214131	0.0751777	0.0531635	0.0751777
ENSSSCG00000045091	ENSSSCG00000045091	0.000815985	0.0497544	-0.764694	0.22845	3.67838	0.243163	0.0420994	0.114469	0.109441	0.114469
ENSSSCG00000014825	RELT	0.0008193	0.0497984	-0.83574	0.249759	5.22425	0.338597	0.0162025	0.170936	0.0725635	0.170936
ENSSSCG00000047420	RBM12	0.000826275	0.0500639	0.519914	0.155484	7.28617	0.115671	0.00123361	0.0712924	0.0468194	0.0712924
ENSSSCG00000010055	GGT5	0.000834042	0.0502177	-0.918127	0.274786	4.05818	0.364116	0.0254627	0.201059	0.0985434	0.201059
ENSSSCG00000000723	C12orf4	0.000832967	0.0502177	0.430809	0.128923	6.87402	0.0685663	0.00216665	0.0272655	0.0476966	0.0476966
ENSSSCG00000005240	DOCK8	0.000845052	0.0504334	0.444685	0.133235	8.44243	0.0727994	0.00022688	0.0403421	0.0530277	0.0530277
ENSSSCG00000011627	ACP3	0.000844285	0.0504334	-0.686525	0.205679	4.71027	0.234822	0.0107544	0.116157	0.0833474	0.116157
ENSSSCG00000017066	GEMIN5	0.000845502	0.0504334	0.423911	0.127016	6.95055	0.0536703	0.000990079	0.0211526	0.0474093	0.0474093
ENSSSCG00000004600	TCF12	0.000852086	0.0506688	0.726118	0.217707	7.23622	0.234489	0.00097125	0.141218	0.0468324	0.141218
ENSSSCG00000000182	WNT10B	0.000862551	0.0511328	-0.920872	0.27638	3.82043	0.363668	0.0238159	0.205342	0.105072	0.205342
ENSSSCG00000035795	SUMO3	0.00087073	0.051301	0.470861	0.141431	5.9156	0.0853792	0.00261702	0.0412453	0.0573907	0.0573907
ENSSSCG00000037766	NR3C2	0.000869103	0.051301	0.637362	0.191412	4.27873	0.169441	0.0167994	0.0919709	0.093116	0.093116
ENSSSCG00000024481	PDE4DIP	0.000879099	0.0514782	0.467326	0.140481	7.20457	0.0935629	0.00162638	0.0575785	0.0468549	0.0575785
ENSSSCG00000016925	PLK2	0.000877523	0.0514782	-0.821934	0.247042	5.08525	0.282554	0.00699873	0.17609	0.075481	0.17609
ENSSSCG00000005198	KDM4C	0.000897882	0.0524183	0.426281	0.12837	6.81708	0.0670674	0.00149355	0.0354304	0.0479434	0.0479434
ENSSSCG00000024598	PRKAA1	0.000910218	0.0529774	0.543694	0.163916	6.44785	0.126752	0.00520505	0.0754004	0.0505374	0.0754004
ENSSSCG00000005828	EGFL7	0.00091645	0.0530684	-1.61367	0.486778	6.80071	1.16831	0.00222547	0.708632	0.0480194	0.708632
ENSSSCG00000006376	ENSSSCG00000006376	0.000917308	0.0530684	-1.06717	0.321946	5.55033	0.510597	0.00485071	0.306098	0.0648172	0.306098
ENSSSCG00000040025	NANOS1	0.000945333	0.0538784	-1.05216	0.318228	3.32222	0.467574	0.0440361	0.259771	0.121828	0.259771
ENSSSCG00000000871	SLC5A8	0.000942621	0.0538784	-0.651519	0.197005	4.39778	0.180832	0.016703	0.0997304	0.090322	0.0997304
ENSSSCG00000053757	SPAG7	0.000935053	0.0538784	-0.42477	0.128354	6.79949	0.0678866	0.00139888	0.0368347	0.0480252	0.0480252
ENSSSCG00000057314	ENSSSCG00000057314	0.000943439	0.0538784	0.830764	0.251224	5.62099	0.301642	0.00487511	0.184465	0.0631769	0.184465
ENSSSCG00000003282	ENSSSCG00000003282	0.00094283	0.0538784	-0.537773	0.162614	6.31641	0.136607	0.0023052	0.0770247	0.052031	0.0770247
ENSSSCG00000046319	IPCEF1	0.00102255	0.0543199	0.479138	0.14589	7.42671	0.0978275	0.00103049	0.0628209	0.0469382	0.0628209
ENSSSCG00000022486	CBLB	0.00102753	0.0543199	0.423602	0.129034	6.63166	0.0628303	0.00100602	0.0254155	0.048943	0.048943
ENSSSCG00000011843	PAK2	0.00100232	0.0543199	0.463009	0.140738	8.16671	0.0952148	0.000417258	0.0590039	0.0504449	0.0590039
ENSSSCG00000011806	MASP1	0.00103413	0.0543199	1.73378	0.52842	3.3566	1.39435	0.087967	0.749716	0.120548	0.749716
ENSSSCG00000011261	WDR48	0.000987845	0.0543199	0.415724	0.126208	7.11694	0.0684358	0.000811999	0.0357586	0.0469731	0.0469731
ENSSSCG00000011357	SHISA5	0.00102519	0.0543199	0.457411	0.139305	8.27031	0.0924491	0.000287395	0.0579301	0.0513267	0.0579301
ENSSSCG00000029954	THRAP3	0.00101998	0.0543199	0.438391	0.133454	8.45756	0.0673172	0.000238165	0.0350427	0.053192	0.053192
ENSSSCG00000042884	DNAAF3	0.00102135	0.0543199	-0.712169	0.216822	3.71589	0.180974	0.0327809	0.0395729	0.108254	0.108254
ENSSSCG00000009825	PPTC7	0.00100772	0.0543199	0.48046	0.146109	6.60603	0.0990234	0.00142559	0.0626181	0.0491229	0.0626181
ENSSSCG00000010513	LCOR	0.000958772	0.0543199	0.966964	0.29281	5.47662	0.410123	0.00441403	0.2528	0.0665795	0.2528
ENSSSCG00000009921	OASL	0.0009879	0.0543199	1.63762	0.497159	1.12403	1.2103	0.347892	0.393608	0.217694	0.393608
ENSSSCG00000036679	SORBS2	0.0010254	0.0543199	-0.964269	0.293674	2.52689	0.321548	0.1033	0.034406	0.155434	0.155434
ENSSSCG00000055832	AFF3	0.000975488	0.0543199	0.57402	0.174077	7.3886	0.145777	0.000635974	0.0902725	0.0468828	0.0902725
ENSSSCG00000055397	NAPRT	0.000988027	0.0543199	-0.421289	0.127899	7.28493	0.0792991	0.000716042	0.0483586	0.0468194	0.0483586
ENSSSCG00000001097	RIPOR2	0.00102645	0.0543199	0.507483	0.154571	9.50518	0.0933684	0.00011573	0.0500434	0.0715607	0.0715607
ENSSSCG00000033171	MAPK11	0.001019	0.0543199	-1.00708	0.306547	3.0299	0.438441	0.0556322	0.226282	0.133346	0.226282
ENSSSCG00000000458	MON2	0.00101379	0.0543199	0.44796	0.136296	6.94791	0.0904001	0.00100832	0.0547216	0.0474183	0.0547216
ENSSSCG00000020725	ERBB3	0.0010107	0.0543199	0.763612	0.232275	3.67727	0.21166	0.0523786	0.0344644	0.109477	0.109477
ENSSSCG00000038732	AGAP2	0.000980461	0.0543199	0.513824	0.15589	7.07296	0.110919	0.00119514	0.0717096	0.0470622	0.0717096
ENSSSCG00000036804	TCEA2	0.00103509	0.0543199	-0.472575	0.144042	5.97818	0.0978514	0.00264444	0.0596	0.0564759	0.0596
ENSSSCG00000017732	ZNF207	0.000975938	0.0543199	0.416858	0.126421	7.64649	0.0555554	0.000452102	0.0249905	0.047495	0.047495
ENSSSCG00000017817	PRPF8	0.0010334	0.0543199	0.527744	0.160835	9.07594	0.11788	0.000117368	0.0774865	0.0621833	0.0774865
ENSSSCG00000036973	RAC3	0.000988066	0.0543199	-0.488714	0.148369	5.67927	0.101091	0.0041616	0.0596847	0.0618787	0.0618787
ENSSSCG00000016535	CALD1	0.000967769	0.0543199	-0.875851	0.265431	2.83535	0.317039	0.0698029	0.122722	0.141558	0.141558
ENSSSCG00000050585	ENSSSCG00000050585	0.00096898	0.0543199	-0.691936	0.209717	5.30852	0.205193	0.00658625	0.125357	0.0706245	0.125357
ENSSSCG00000062952	ENSSSCG00000062952	0.00102433	0.0543199	-2.27783	0.693666	2.03302	2.49941	0.106104	1.33741	0.179367	1.33741
ENSSSCG00000043146	ENSSSCG00000043146	0.000968046	0.0543199	-0.986026	0.298827	4.55616	0.415292	0.015324	0.252569	0.0867286	0.252569
ENSSSCG00000008193	ENSSSCG00000008193	0.00100101	0.0543199	0.414019	0.125833	7.37667	0.0705949	0.000632508	0.0447924	0.046869	0.046869
ENSSSCG00000028340	ENSSSCG00000028340	0.000960225	0.0543199	-1.46409	0.443405	1.14028	0.831565	0.37262	0.136519	0.217205	0.217205
ENSSSCG00000006533	ADAM15	0.00103963	0.054409	-0.417195	0.12721	7.03023	0.0728593	0.00138007	0.0350186	0.0471671	0.0471671
ENSSSCG00000037508	GSN	0.00106282	0.0554719	-0.730181	0.223069	9.29372	0.243959	0.000112741	0.149166	0.0665706	0.149166
ENSSSCG00000039080	TRIB2	0.00107096	0.0556315	0.57579	0.176018	6.02746	0.141374	0.00279068	0.0901568	0.055821	0.0901568
ENSSSCG00000062966	SMKR1	0.00107167	0.0556315	-0.571539	0.174729	4.78265	0.112761	0.00979772	0.0489126	0.081793	0.081793
ENSSSCG00000038003	ITK	0.00107613	0.0557121	0.501295	0.153309	7.8499	0.110406	0.000336448	0.0701747	0.0483667	0.0701747
ENSSSCG00000004739	MGA	0.00108728	0.0558848	0.897976	0.27487	7.53071	0.354876	0.000656786	0.226004	0.0471527	0.226004
ENSSSCG00000015743	PTPN4	0.0010911	0.0558848	0.759468	0.232544	6.293	0.256888	0.00204913	0.16018	0.0523193	0.16018
ENSSSCG00000028278	POLR2A	0.00108846	0.0558848	0.536611	0.164272	7.26753	0.122385	0.000340764	0.080615	0.046821	0.080615
ENSSSCG00000048807	ENSSSCG00000048807	0.00108722	0.0558848	-0.691746	0.211742	4.28681	0.219789	0.0312277	0.103276	0.0929236	0.103276
ENSSSCG00000028737	USP3	0.00109438	0.0559034	0.415601	0.127287	7.06247	0.0529175	0.00151982	0.0204694	0.0470863	0.0470863
ENSSSCG00000023379	UBE2L6	0.00109824	0.0559519	0.699274	0.214234	8.19664	0.222405	0.000663883	0.137025	0.0506891	0.137025
ENSSSCG00000011561	PRRT3	0.00110767	0.0560295	-0.494525	0.151618	5.56738	0.0918969	0.00454796	0.044982	0.0644161	0.0644161
ENSSSCG00000040920	PRKACB	0.00110666	0.0560295	0.57001	0.174747	8.21326	0.144089	0.000281344	0.0913286	0.0508283	0.0913286
ENSSSCG00000031715	CARD9	0.00110851	0.0560295	-1.26409	0.387587	6.53924	0.734786	0.00227935	0.448391	0.04966	0.448391
ENSSSCG00000025953	OGFOD1	0.00111632	0.0562758	0.420614	0.129045	6.6925	0.0673626	0.00138173	0.0299889	0.048576	0.048576
ENSSSCG00000054876	CPNE9	0.0011259	0.056424	-0.555825	0.170655	4.89037	0.139011	0.00785469	0.0784894	0.0795144	0.0795144
ENSSSCG00000029578	NFATC3	0.00113101	0.056424	0.423308	0.130019	8.16155	0.0539824	0.000311441	0.0236822	0.0504037	0.0504037
ENSSSCG00000002381	NEK9	0.00113055	0.056424	0.411767	0.12647	7.62669	0.0632531	0.000555417	0.0345639	0.0474286	0.0474286
ENSSSCG00000053412	ENSSSCG00000053412	0.00112386	0.056424	1.13592	0.348707	3.43957	0.571962	0.0491871	0.315602	0.117531	0.315602
ENSSSCG00000010849	WDR26	0.00113805	0.0566281	0.550745	0.169253	7.67814	0.132162	0.000807795	0.0851322	0.0476078	0.0851322
ENSSSCG00000033910	IFN-OMEGA-2	0.00114138	0.0566285	-1.53492	0.471827	2.91588	1.06648	0.102798	0.565062	0.138113	0.565062
ENSSSCG00000006691	POLR3C	0.00115079	0.0566285	0.421538	0.129672	6.63551	0.0547501	0.0015272	0.0229815	0.0489173	0.0489173
ENSSSCG00000006062	YWHAZ	0.00114407	0.0566285	0.444425	0.136643	8.65613	0.0676857	0.00043598	0.0322103	0.0555776	0.0555776
ENSSSCG00000007345	RALGAPB	0.00115033	0.0566285	0.452091	0.139066	7.71393	0.0883749	0.000422825	0.057595	0.0477453	0.057595
ENSSSCG00000045059	ENSSSCG00000045059	0.0011528	0.0566285	-0.897723	0.276196	3.77161	0.34826	0.0449318	0.183921	0.106535	0.183921
ENSSSCG00000012160	SH3KBP1	0.00115694	0.0566398	0.417229	0.128406	7.94197	0.0565715	0.000586763	0.0229513	0.0488778	0.0488778
ENSSSCG00000046325	ENSSSCG00000046325	0.00115892	0.0566398	-0.762454	0.234688	3.62266	0.250029	0.0455221	0.119713	0.111247	0.119713
ENSSSCG00000011953	ZBTB11	0.0011658	0.0567184	0.428534	0.131974	6.608	0.0798537	0.00314262	0.0482798	0.0491085	0.0491085
ENSSSCG00000036129	RNF114	0.00116644	0.0567184	0.411036	0.126591	7.68115	0.0475169	0.000456939	0.0170319	0.0476189	0.0476189
ENSSSCG00000004344	MMS22L	0.00118129	0.057072	0.617093	0.190263	5.23212	0.168248	0.0061634	0.102437	0.0723872	0.102437
ENSSSCG00000028869	CAND1	0.00118262	0.057072	0.459051	0.14155	7.32378	0.0956782	0.000674713	0.0594341	0.0468283	0.0594341
ENSSSCG00000038534	TSR1	0.00118189	0.057072	0.410568	0.126593	7.04402	0.0496814	0.000946	0.0150525	0.0471313	0.0471313
ENSSSCG00000030655	MAMDC2	0.00120404	0.0575394	-2.26755	0.700309	3.58942	2.32378	0.0795659	1.39173	0.112348	1.39173
ENSSSCG00000014019	MAML1	0.00120429	0.0575394	0.408545	0.126177	7.15159	0.071658	0.000845485	0.0460142	0.0469168	0.0469168
ENSSSCG00000009334	HSPH1	0.00120182	0.0575394	0.426995	0.131852	6.97905	0.0864831	0.000984807	0.05117	0.0473158	0.05117
ENSSSCG00000033457	ENSSSCG00000033457	0.00119954	0.0575394	-1.55447	0.479923	6.19126	1.14385	0.00358074	0.687398	0.0536276	0.687398
ENSSSCG00000012352	KLF8	0.00121945	0.0581189	0.871041	0.269314	4.35701	0.330838	0.0157498	0.201841	0.0912692	0.201841
ENSSSCG00000055221	ENSSSCG00000055221	0.00123155	0.0585504	-1.21273	0.375287	11.9767	0.659739	7.73186e-06	0.422513	0.232374	0.422513
ENSSSCG00000017912	PLD2	0.00124178	0.058891	-0.517553	0.160277	5.99652	0.125354	0.0025074	0.0745591	0.0562322	0.0745591
ENSSSCG00000015861	WDR33	0.00125705	0.0594683	0.413349	0.128146	7.06455	0.0615708	0.0021829	0.0307073	0.0470814	0.0470814
ENSSSCG00000010911	ZNF281	0.0012682	0.0596186	0.525128	0.162927	6.27633	0.121628	0.00209102	0.0775448	0.0525281	0.0775448
ENSSSCG00000002546	XRCC3	0.00126752	0.0596186	-0.442252	0.137208	6.15082	0.0826213	0.00231272	0.0419223	0.054165	0.054165
ENSSSCG00000002259	ENSSSCG00000002259	0.00126954	0.0596186	0.671386	0.208325	8.31216	0.198609	0.000269115	0.129929	0.0517127	0.129929
ENSSSCG00000009113	METTL14	0.0012858	0.0600883	0.410449	0.127503	7.0083	0.0816611	0.00154321	0.0450854	0.0472278	0.0472278
ENSSSCG00000000534	IPO8	0.00128422	0.0600883	0.406226	0.126177	7.15255	0.0703562	0.000846845	0.0406804	0.0469154	0.0469154
ENSSSCG00000060656	GPX1	0.00129623	0.0601371	-0.889649	0.276562	9.00101	0.367049	0.00012986	0.22933	0.0608345	0.22933
ENSSSCG00000038128	CDYL2	0.00129515	0.0601371	0.468341	0.145581	5.75881	0.0693716	0.00336975	0.0313489	0.0602115	0.0602115
ENSSSCG00000058855	ENSSSCG00000058855	0.00129017	0.0601371	-0.797743	0.247888	3.93769	0.281928	0.0253249	0.159021	0.101727	0.159021
ENSSSCG00000045356	ENSSSCG00000045356	0.00130809	0.0604361	-0.602702	0.187512	5.59841	0.162113	0.00426687	0.101216	0.0636944	0.101216
ENSSSCG00000057823	ENSSSCG00000057823	0.00130897	0.0604361	-0.824849	0.256642	3.03683	0.301471	0.0645353	0.108563	0.13306	0.13306
ENSSSCG00000017614	TRIM25	0.00132966	0.0612439	0.47519	0.148057	7.88964	0.100105	0.000393987	0.0653689	0.0485782	0.0653689
ENSSSCG00000050245	CCDC13	0.0013426	0.061692	-1.14305	0.356454	-0.168954	0.495443	0.164661	0.130154	0.216516	0.216516
ENSSSCG00000004551	ZNF609	0.00135684	0.0620496	0.467883	0.146046	7.48437	0.0951748	0.000589217	0.0633988	0.0470463	0.0633988
ENSSSCG00000049530	ENSSSCG00000049530	0.00135415	0.0620496	-0.677896	0.211562	4.20198	0.204123	0.0260222	0.108253	0.0949653	0.108253
ENSSSCG00000008406	CCDC88A	0.00136569	0.0623062	-1.11557	0.348418	6.63263	0.567942	0.00232504	0.361861	0.0489365	0.361861
ENSSSCG00000036865	SDS	0.00137868	0.0627496	-1.3023	0.407087	4.11851	0.865904	0.0241813	0.472978	0.0970232	0.472978
ENSSSCG00000006562	GATAD2B	0.00138486	0.0628819	0.402832	0.125972	7.25366	0.059872	0.000782144	0.0343663	0.0468247	0.0468247
ENSSSCG00000004138	HIVEP2	0.00140158	0.0630176	0.838027	0.262349	7.49185	0.310244	0.000580136	0.2059	0.0470623	0.2059
ENSSSCG00000007607	KPNA7	0.00140243	0.0630176	-1.28203	0.401368	0.0247355	0.734161	0.196103	0.287185	0.22115	0.287185
ENSSSCG00000008513	BIRC6	0.00141205	0.0630176	0.675045	0.211469	8.00202	0.206367	0.00036773	0.133789	0.0492515	0.133789
ENSSSCG00000063270	H3C14	0.00140788	0.0630176	-1.32259	0.414212	2.92815	0.790515	0.0592293	0.455484	0.137593	0.455484
ENSSSCG00000022112	DOCK9	0.0014141	0.0630176	0.42111	0.131937	7.52599	0.0787963	0.000589175	0.0516327	0.047141	0.0516327
ENSSSCG00000049571	ENSSSCG00000049571	0.00140559	0.0630176	-1.6759	0.524784	-0.0156124	1.27913	0.444558	0.381636	0.220293	0.381636
ENSSSCG00000022236	ENSSSCG00000022236	0.00141058	0.0630176	-1.53234	0.479985	8.91465	1.09339	0.000395701	0.690761	0.0593756	0.690761
ENSSSCG00000053902	ENSSSCG00000053902	0.00140788	0.0630176	-1.32259	0.414212	2.92815	0.790515	0.0592293	0.455484	0.137593	0.455484
ENSSSCG00000022405	P2RX1	0.00143035	0.0635944	-1.15447	0.362079	3.72899	0.636068	0.0429651	0.350339	0.107845	0.350339
ENSSSCG00000004110	TAB2	0.00144965	0.0641556	0.474371	0.148959	7.67055	0.102719	0.000474589	0.0660915	0.0475799	0.0660915
ENSSSCG00000037360	CST3	0.00144869	0.0641556	-2.06113	0.647183	8.42687	2.04385	0.000673838	1.25586	0.0528615	1.25586
ENSSSCG00000035554	LHFPL3	0.00145421	0.0642091	1.52621	0.479387	0.447077	0.782926	0.462921	-0.0821716	0.226515	0.226515
ENSSSCG00000003508	KIF17	0.00147318	0.0645652	-1.41171	0.443947	0.404202	0.898955	0.269045	0.322221	0.22628	0.322221
ENSSSCG00000006382	SLAMF6	0.00147346	0.0645652	0.400832	0.126053	7.51207	0.0640614	0.000560447	0.0395425	0.0471078	0.0471078
ENSSSCG00000011559	ENSSSCG00000011559	0.00147076	0.0645652	-1.28632	0.404454	5.98398	0.835275	0.00414848	0.486601	0.056398	0.486601
ENSSSCG00000051912	ENSSSCG00000051912	0.00147572	0.0645652	-0.752266	0.236605	4.18452	0.248349	0.0207327	0.147213	0.0953916	0.147213
ENSSSCG00000004302	CFAP206	0.0014828	0.0647278	-0.930139	0.292678	2.53765	0.266009	0.102051	0.0250995	0.15493	0.15493
ENSSSCG00000006287	SELL	0.00150536	0.0655635	0.586418	0.184777	8.71667	0.155376	0.000339895	0.102088	0.056394	0.102088
ENSSSCG00000014780	TRIM21	0.00151194	0.0656023	0.547723	0.172654	6.66002	0.135811	0.00163649	0.0877914	0.0487622	0.0877914
ENSSSCG00000001493	PRIM2	0.00151488	0.0656023	0.462971	0.145964	5.76383	0.0871857	0.0038053	0.0493653	0.0601111	0.0601111
ENSSSCG00000039370	ENSSSCG00000039370	0.0015165	0.0656023	0.747934	0.235829	3.53175	0.158465	0.052545	0.011674	0.114301	0.114301
ENSSSCG00000005673	IER5L	0.0015327	0.0660058	-1.108	0.3497	5.10822	0.555784	0.00760526	0.359265	0.075012	0.359265
ENSSSCG00000011393	UBA7	0.00153204	0.0660058	0.607066	0.191591	7.47366	0.163751	0.000638868	0.109483	0.0470242	0.109483
ENSSSCG00000017128	HEXD	0.00153775	0.0660749	-0.414281	0.130793	6.53792	0.0708528	0.0016487	0.0333065	0.0496716	0.0496716
ENSSSCG00000007247	KIF3B	0.00154216	0.0661167	0.40874	0.129077	6.65689	0.0652164	0.00120158	0.0386129	0.0487812	0.0487812
ENSSSCG00000031141	ABCA13	0.00154641	0.066151	0.683978	0.21605	5.58153	0.209892	0.00429288	0.13574	0.0640856	0.13574
ENSSSCG00000049941	ENSSSCG00000049941	0.00155348	0.0663062	0.758991	0.239845	4.87569	0.254573	0.0138315	0.158746	0.0798227	0.158746
ENSSSCG00000022994	CYB5R4	0.00156998	0.0668616	0.446174	0.141131	5.95085	0.0861655	0.00289459	0.0498533	0.056859	0.056859
ENSSSCG00000041313	ENSSSCG00000041313	0.00157416	0.0668913	-0.640049	0.202505	5.45887	0.183286	0.00516626	0.117859	0.0670085	0.117859
ENSSSCG00000048333	ENSSSCG00000048333	0.00158862	0.0673568	-0.744788	0.235843	5.24274	0.247566	0.00630096	0.160564	0.0721475	0.160564
ENSSSCG00000022282	BDH2	0.00160114	0.0677382	0.414784	0.13144	6.63168	0.0602764	0.00288615	0.0169305	0.0489429	0.0489429
ENSSSCG00000031461	ZKSCAN1	0.00161985	0.0677832	0.409759	0.129987	8.15734	0.0680659	0.000319461	0.0416999	0.0503703	0.0503703
ENSSSCG00000000816	SENP1	0.00161656	0.0677832	0.469024	0.148759	5.65095	0.0879753	0.00388574	0.0485767	0.0625024	0.0625024
ENSSSCG00000027890	ENSSSCG00000027890	0.00161666	0.0677832	-0.838282	0.265878	4.67294	0.328914	0.0106587	0.201414	0.0841571	0.201414
ENSSSCG00000045648	ENSSSCG00000045648	0.00161751	0.0677832	-1.49117	0.472979	4.65501	0.986059	0.294973	0.376153	0.084548	0.376153
ENSSSCG00000056610	ENSSSCG00000056610	0.00161915	0.0677832	-1.01462	0.321854	10.1481	0.482237	4.32869e-05	0.310726	0.0921863	0.310726
ENSSSCG00000031274	F12	0.00162405	0.0678113	-0.532555	0.168982	5.35466	0.145678	0.00536364	0.080301	0.0695265	0.080301
ENSSSCG00000037970	SOX8	0.00162985	0.0679057	-1.34644	0.427373	1.04852	0.603732	0.32812	-0.0703652	0.219823	0.219823
ENSSSCG00000007023	ENSSSCG00000007023	0.00163572	0.0680026	1.15787	0.36764	6.02206	0.606552	0.00273878	0.402739	0.055893	0.402739
ENSSSCG00000006138	ATP6V0D2	0.00165208	0.0685346	-2.76161	0.877661	3.43924	3.76345	0.0955492	2.21532	0.117543	2.21532
ENSSSCG00000044340	EEA1	0.00166028	0.0687261	-0.922043	0.293168	6.54801	0.389	0.00162739	0.256215	0.0495841	0.256215
ENSSSCG00000020710	PRDM2	0.00167615	0.0688489	0.442238	0.140736	7.34752	0.0912763	0.00100744	0.0584127	0.0468425	0.0584127
ENSSSCG00000032282	ACP5	0.00168227	0.0688489	-1.43116	0.455603	9.85879	1.02046	9.57647e-05	0.622627	0.0817724	0.622627
ENSSSCG00000013575	RETN	0.0016692	0.0688489	-1.28217	0.407875	-0.0281026	0.731696	0.202814	0.296272	0.220016	0.296272
ENSSSCG00000031345	INSYN2A	0.00167127	0.0688489	-1.34101	0.426643	0.596229	0.794159	0.319344	0.213432	0.22673	0.22673
ENSSSCG00000008826	FRYL	0.00168927	0.0688489	0.761737	0.242589	7.32268	0.259563	0.000808597	0.175739	0.0468278	0.175739
ENSSSCG00000001695	VEGFA	0.00169111	0.0688489	-0.62355	0.198601	5.36814	0.175623	0.0131017	0.105225	0.0692027	0.105225
ENSSSCG00000007121	CSTL1	0.0016878	0.0688489	-0.725598	0.231061	3.42397	0.236573	0.0398416	0.120326	0.118091	0.120326
ENSSSCG00000047586	ENSSSCG00000047586	0.00169192	0.0688489	-0.622832	0.198381	4.76958	0.172865	0.0108782	0.107187	0.0820724	0.107187
ENSSSCG00000015097	DDX6	0.00171343	0.0695355	0.408767	0.130352	8.20067	0.0577165	0.00025233	0.0275084	0.0507226	0.0507226
ENSSSCG00000012520	ENSSSCG00000012520	0.00171603	0.0695355	0.487948	0.155624	5.42489	0.088535	0.00482546	0.0459416	0.0678312	0.0678312
ENSSSCG00000006760	HIPK1	0.00173734	0.0700679	0.60871	0.194364	7.78383	0.170096	0.000489703	0.112842	0.0480451	0.112842
ENSSSCG00000009381	ALG11	0.00173989	0.0700679	0.536374	0.17129	5.90781	0.134457	0.0172164	0.0708046	0.0575139	0.0708046
ENSSSCG00000045040	ENSSSCG00000045040	0.00174011	0.0700679	-0.576577	0.184131	4.8632	0.148437	0.00783617	0.0938766	0.0800855	0.0938766
ENSSSCG00000028600	SLC39A9	0.00175032	0.0703312	0.472693	0.151038	7.05359	0.10095	0.00104501	0.0673929	0.0471075	0.0673929
ENSSSCG00000024556	ZNF445	0.00175525	0.0703823	0.403538	0.128976	6.68286	0.0670443	0.0012741	0.0414672	0.0486301	0.0486301
ENSSSCG00000013984	SNAP47	0.00177928	0.0711837	0.545255	0.174493	4.7703	0.116665	0.00928651	0.061437	0.0820569	0.0820569
ENSSSCG00000008531	ENSSSCG00000008531	0.00178265	0.0711837	-1.22613	0.392457	2.26264	0.686946	0.0992059	0.362863	0.168119	0.362863
ENSSSCG00000014173	LNPEP	0.00180041	0.071657	1.20546	0.386201	7.07114	0.679626	0.000983179	0.44647	0.0470663	0.44647
ENSSSCG00000031228	OPRL1	0.00180196	0.071657	-0.999578	0.320268	2.30317	0.358328	0.141571	0.0580761	0.166144	0.166144
ENSSSCG00000059435	RNF24	0.00180986	0.0718222	0.75182	0.240985	4.86904	0.261623	0.00856519	0.165656	0.0799625	0.165656
ENSSSCG00000006610	S100A11	0.0018274	0.0723688	-0.949859	0.304741	7.45415	0.432897	0.00076574	0.277835	0.0469863	0.277835
ENSSSCG00000016243	RHBDD1	0.00184066	0.072515	0.431475	0.138524	6.07107	0.0702891	0.00233043	0.039651	0.0552363	0.0552363
ENSSSCG00000008959	CXCL2	0.00184619	0.072515	-1.54961	0.497641	3.22895	1.17648	0.0736734	0.669266	0.125382	0.669266
ENSSSCG00000022940	G3BP2	0.00183823	0.072515	0.398108	0.127796	7.51842	0.0726408	0.000568193	0.048427	0.0471228	0.048427
ENSSSCG00000028454	HAPSTR1	0.00184396	0.072515	0.399049	0.128135	6.77786	0.0767425	0.00112688	0.0459041	0.0481292	0.0481292
ENSSSCG00000009943	SSH1	0.00185277	0.0725723	0.868577	0.279028	6.54184	0.347898	0.00182311	0.231746	0.0496373	0.231746
ENSSSCG00000059771	ENSSSCG00000059771	0.00185521	0.0725723	0.590333	0.189666	5.19495	0.158355	0.00615547	0.101764	0.0732085	0.101764
ENSSSCG00000010451	IFIT2	0.00185955	0.0725945	1.00724	0.323684	6.7885	0.503176	0.00147749	0.312837	0.0480775	0.312837
ENSSSCG00000009021	LRBA	0.00186664	0.0727232	0.612198	0.196806	7.01217	0.17036	0.000990232	0.115207	0.0472168	0.115207
ENSSSCG00000002305	EXD2	0.00188829	0.0734177	0.438277	0.141049	5.96159	0.0776404	0.00297918	0.0453911	0.0567054	0.0567054
ENSSSCG00000038009	ENSSSCG00000038009	0.0019205	0.0745191	0.670135	0.216015	4.96302	0.219101	0.00758804	0.1324	0.0779986	0.1324
ENSSSCG00000045332	ENSSSCG00000045332	0.00192469	0.0745313	-1.10594	0.356569	2.94568	0.552467	0.117378	0.264047	0.136854	0.264047
ENSSSCG00000026034	NUP153	0.0019453	0.0751779	0.479815	0.154856	7.46097	0.108855	0.000689027	0.071252	0.0469992	0.071252
ENSSSCG00000011819	MB21D2	0.00196564	0.0755812	-1.20026	0.38776	5.15983	0.688442	0.00823057	0.442843	0.0739565	0.442843
ENSSSCG00000040286	CYLD	0.00196409	0.0755812	0.399767	0.12914	8.02565	0.0620226	0.00062403	0.036873	0.0494074	0.0494074
ENSSSCG00000017403	STAT3	0.00196754	0.0755812	0.410759	0.132713	8.40209	0.0463081	0.000236619	0.0183095	0.0526018	0.0526018
ENSSSCG00000046808	PCDHGA6	0.00197664	0.0756283	0.748397	0.241909	4.22253	0.2538	0.0191125	0.156447	0.0944664	0.156447
ENSSSCG00000027916	ENSSSCG00000027916	0.00197343	0.0756283	-0.403444	0.130387	6.55636	0.0641664	0.00148919	0.0376776	0.0495133	0.0495133
ENSSSCG00000004695	WDR76	0.00200002	0.0757681	0.623465	0.201754	6.44432	0.179566	0.00178384	0.12033	0.0505742	0.12033
ENSSSCG00000011540	SETD5	0.00199164	0.0757681	0.432299	0.139836	7.99509	0.0872952	0.000956196	0.057706	0.0492068	0.057706
ENSSSCG00000036520	EFNA5	0.00199763	0.0757681	-1.13201	0.366277	2.36859	0.593276	0.160924	0.241553	0.162974	0.241553
ENSSSCG00000025618	TAP1	0.0019947	0.0757681	0.565587	0.182977	9.06734	0.145246	0.000207669	0.100235	0.0620245	0.100235
ENSSSCG00000037071	ENSSSCG00000037071	0.00198884	0.0757681	-0.604576	0.195536	5.55686	0.172717	0.0040795	0.110623	0.0646633	0.110623
ENSSSCG00000006309	CD247	0.00201074	0.0758748	0.451606	0.146215	9.15103	0.0629413	0.000521201	0.0292577	0.0636154	0.0636154
ENSSSCG00000000234	TAMALIN	0.00200717	0.0758748	-0.492563	0.159448	5.33989	0.116527	0.00549828	0.070773	0.0698799	0.070773
ENSSSCG00000040639	ENSSSCG00000040639	0.00202293	0.0761851	0.438551	0.142071	6.29234	0.090961	0.00187454	0.0586778	0.0523275	0.0586778
ENSSSCG00000003524	C1QA	0.00203901	0.0764947	-1.74223	0.564834	8.27591	1.50374	0.000763848	0.956349	0.0513774	0.956349
ENSSSCG00000015796	PDLIM3	0.00205308	0.0764947	-1.02198	0.331548	3.24296	0.508478	0.0510841	0.278689	0.124841	0.278689
ENSSSCG00000015282	PPP1R15B	0.00204229	0.0764947	0.388164	0.125863	7.30085	0.0641042	0.000703658	0.0348621	0.046821	0.046821
ENSSSCG00000005935	AGO2	0.00205241	0.0764947	0.457181	0.148313	6.53892	0.0985133	0.00145233	0.0645378	0.0496628	0.0645378
ENSSSCG00000031615	SERPINB9	0.00205505	0.0764947	0.391865	0.12714	7.78638	0.0582861	0.000436821	0.0345168	0.0480568	0.0480568
ENSSSCG00000001641	UBR2	0.00204584	0.0764947	0.49329	0.159977	7.47313	0.113206	0.000640641	0.0761377	0.0470231	0.0761377
ENSSSCG00000014331	KDM3B	0.00207385	0.0768001	0.425224	0.138084	7.80889	0.0828052	0.000457341	0.0567445	0.0481627	0.0567445
ENSSSCG00000016002	CCDC141	0.00207525	0.0768001	-1.54705	0.50241	1.60275	1.22771	0.318836	0.438413	0.199619	0.438413
ENSSSCG00000062277	ENSSSCG00000062277	0.00206992	0.0768001	-0.766302	0.248798	3.51015	0.276637	0.0444763	0.141226	0.115047	0.141226
ENSSSCG00000058696	ENSSSCG00000058696	0.00208345	0.0769554	2.16789	0.7043	3.03073	2.14339	0.0823881	1.40573	0.133311	1.40573
ENSSSCG00000061858	ENSSSCG00000061858	0.00209936	0.0773941	1.87839	0.6107	6.35418	1.62116	0.00560157	1.11326	0.0515783	1.11326
ENSSSCG00000060035	PRAM1	0.00211045	0.0776541	-0.410454	0.133514	6.34967	0.0569087	0.00184682	0.0128691	0.0516315	0.0516315
ENSSSCG00000014171	ERAP1	0.00211998	0.0777069	0.515077	0.16762	8.04904	0.121381	0.000340596	0.0839487	0.0495668	0.0839487
ENSSSCG00000006482	MEF2D	0.00211706	0.0777069	0.436456	0.142015	8.35608	0.0873483	0.00125074	0.0592543	0.0521366	0.0592543
ENSSSCG00000000399	TIMELESS	0.00212981	0.0779184	0.454482	0.147967	5.66194	0.0663993	0.00342397	0.0305081	0.0622587	0.0622587
ENSSSCG00000011443	STAB1	0.00215377	0.0781703	-0.684989	0.223257	7.07209	0.277819	0.0010208	0.14851	0.0470641	0.14851
ENSSSCG00000008953	CXCL8	0.00216323	0.0781703	-1.30637	0.425965	5.61526	0.862714	0.00640176	0.537936	0.0633076	0.537936
ENSSSCG00000006735	PTGFRN	0.0021639	0.0781703	1.67924	0.547562	2.80332	1.46643	0.107899	0.791574	0.142944	0.791574
ENSSSCG00000030045	PRMT5	0.00215164	0.0781703	0.38689	0.126086	7.18979	0.058136	0.000823784	0.0313514	0.0468692	0.0468692
ENSSSCG00000001008	BPHL	0.00215972	0.0781703	-0.388049	0.12651	7.0831	0.0521391	0.000974477	0.0267265	0.0470399	0.0470399
ENSSSCG00000062405	ENSSSCG00000062405	0.00216518	0.0781703	-0.762205	0.248551	4.12161	0.272808	0.0276144	0.157719	0.0969459	0.157719
ENSSSCG00000033414	ENSSSCG00000033414	0.00216174	0.0781703	-0.61792	0.20147	3.80469	0.172935	0.0162307	0.0997546	0.105539	0.105539
ENSSSCG00000007547	ADAP1	0.00217434	0.0783536	-0.825302	0.269238	5.11193	0.356391	0.00642484	0.211042	0.0749364	0.211042
ENSSSCG00000058471	ENSSSCG00000058471	0.00218993	0.0787419	-1.08585	0.354484	2.6498	0.57817	0.138724	0.238253	0.149757	0.238253
ENSSSCG00000047799	ENSSSCG00000047799	0.00219331	0.0787419	0.660132	0.215537	5.30626	0.20084	0.00556919	0.1338	0.0706777	0.1338
ENSSSCG00000036261	CROCC2	0.00221394	0.0793344	-1.35944	0.444274	1.28332	0.85698	0.321278	0.27086	0.21247	0.27086
ENSSSCG00000012325	SMC1A	0.00223343	0.0797739	0.446221	0.145953	8.1304	0.0921448	0.000389086	0.0635176	0.0501602	0.0635176
ENSSSCG00000030685	ARID2	0.00223452	0.0797739	0.396176	0.12959	6.63396	0.0637561	0.00145294	0.035175	0.0489276	0.0489276
ENSSSCG00000015777	TRAPPC11	0.00227087	0.0807714	0.385154	0.126184	7.1431	0.0690673	0.000837976	0.0440023	0.0469294	0.0469294
ENSSSCG00000006625	RFX5	0.00226832	0.0807714	0.38682	0.126716	7.59591	0.0672764	0.000839088	0.0441691	0.0473319	0.0473319
ENSSSCG00000010101	P2RX6	0.00229872	0.0810273	-0.613357	0.20119	4.0596	0.143317	0.0229245	0.0588184	0.0985073	0.0985073
ENSSSCG00000015617	G0S2	0.00232294	0.0810273	-1.71946	0.564592	4.05488	1.49393	0.041184	0.915107	0.0986274	0.915107
ENSSSCG00000020783	SLC41A1	0.0023329	0.0810273	0.417292	0.137077	6.14154	0.0581917	0.00208136	0.028234	0.0542892	0.0542892
ENSSSCG00000008127	SNRNP200	0.00229521	0.0810273	0.431364	0.141472	8.94676	0.0819895	0.000136703	0.0552052	0.0599065	0.0599065
ENSSSCG00000001880	SIN3A	0.00233259	0.0810273	0.38559	0.126662	7.68954	0.0415184	0.000479063	0.0153478	0.0476504	0.0476504
ENSSSCG00000001206	ZSCAN26	0.0023244	0.0810273	0.5032	0.165238	5.07742	0.0634759	0.00626916	0.0147469	0.0756412	0.0756412
ENSSSCG00000017076	NMUR2	0.00231662	0.0810273	-1.72772	0.567149	1.90141	1.40081	0.146442	0.818531	0.185759	0.818531
ENSSSCG00000007473	ADNP	0.00228753	0.0810273	0.422899	0.13865	7.90049	0.0831089	0.00037106	0.0573006	0.0486384	0.0573006
ENSSSCG00000017790	TAOK1	0.00228682	0.0810273	0.664145	0.217738	6.30132	0.210098	0.00202364	0.140205	0.0522162	0.140205
ENSSSCG00000017873	CAMKK1	0.00231611	0.0810273	-0.769323	0.252536	5.98048	0.303526	0.00283377	0.18849	0.0564448	0.18849
ENSSSCG00000005311	ENSSSCG00000005311	0.00231332	0.0810273	-0.884705	0.290377	7.37986	0.396865	0.000762507	0.252193	0.0468725	0.252193
ENSSSCG00000033089	ENSSSCG00000033089	0.00230703	0.0810273	1.156	0.379318	8.2521	0.616962	0.000357842	0.431288	0.0511642	0.431288
ENSSSCG00000030960	ENSSSCG00000030960	0.00233211	0.0810273	-1.32372	0.434818	0.40005	0.744803	0.340945	0.135921	0.226254	0.226254
ENSSSCG00000021072	EPG5	0.00234955	0.0813793	0.905272	0.297584	6.23498	0.392634	0.00275396	0.262915	0.0530562	0.262915
ENSSSCG00000060636	ENSSSCG00000060636	0.00235151	0.0813793	0.470837	0.154788	5.64791	0.0751486	0.00930764	0.0310931	0.0625702	0.0625702
ENSSSCG00000015716	MARCO	0.00236403	0.0816653	-2.11595	0.695987	2.71625	2.18589	0.0680926	1.3851	0.146767	1.3851
ENSSSCG00000000486	NUP107	0.00237352	0.0818158	0.386957	0.12733	7.14906	0.0746072	0.00145055	0.0471881	0.0469205	0.0471881
ENSSSCG00000009349	RFC3	0.0023769	0.0818158	0.499143	0.164268	5.12711	0.0915512	0.00632498	0.0375249	0.0746271	0.0746271
ENSSSCG00000005373	NANS	0.0023865	0.0819924	-0.454867	0.149757	5.68393	0.0996724	0.00550381	0.0510147	0.0617773	0.0617773
ENSSSCG00000013285	API5	0.00239527	0.0819924	0.38216	0.125865	7.51805	0.0499399	0.000404257	0.0214798	0.0471219	0.0471219
ENSSSCG00000007360	CHD6	0.00240338	0.0819924	0.385798	0.127106	7.4334	0.0727767	0.00065252	0.0478153	0.0469494	0.0478153
ENSSSCG00000017506	FBXL20	0.00239662	0.0819924	0.38277	0.126073	7.18531	0.0650784	0.000809362	0.0430678	0.046874	0.046874
ENSSSCG00000045977	ENSSSCG00000045977	0.00239938	0.0819924	-0.795482	0.262038	3.81777	0.294167	0.0442597	0.161732	0.105151	0.161732
ENSSSCG00000062010	SPACDR	0.00241192	0.0821379	-0.481934	0.158835	5.68508	0.111297	0.00368479	0.0720009	0.0617525	0.0720009
ENSSSCG00000016845	NUP155	0.00242425	0.0823418	0.397638	0.131119	6.52305	0.0554978	0.00177275	0.0255622	0.0498041	0.0498041
ENSSSCG00000049233	ENSSSCG00000049233	0.00242739	0.0823418	-0.945986	0.311975	4.75421	0.428169	0.0136776	0.278308	0.0824015	0.278308
ENSSSCG00000050470	ENSSSCG00000050470	0.00243077	0.0823418	-0.695873	0.229522	4.62968	0.225556	0.0260843	0.131957	0.0851024	0.131957
ENSSSCG00000011550	CAMK1	0.00244373	0.082345	-0.568594	0.187641	5.43804	0.16107	0.00487875	0.100749	0.0675126	0.100749
ENSSSCG00000009012	TMEM154	0.00243713	0.082345	0.382201	0.126096	7.18363	0.045046	0.000824642	0.0183903	0.0468758	0.0468758
ENSSSCG00000016802	CDH10	0.00244168	0.082345	-1.12476	0.371151	-0.0629254	0.592736	0.194045	0.200575	0.219214	0.219214
ENSSSCG00000008459	ENSSSCG00000008459	0.00245466	0.0825686	0.783215	0.258583	5.13035	0.291635	0.00643727	0.194158	0.0745613	0.194158
ENSSSCG00000010301	PPP3CB	0.00246565	0.0827933	0.381335	0.125956	7.32501	0.0609468	0.000765835	0.0371878	0.0468289	0.0468289
ENSSSCG00000012623	SLC25A5	0.00247496	0.0829608	-0.46008	0.152023	7.33992	0.108003	0.000592696	0.0687403	0.0468372	0.0687403
ENSSSCG00000044967	ENSSSCG00000044967	0.00248441	0.0831325	-0.639274	0.211314	3.7721	0.187717	0.0274407	0.0957341	0.10652	0.10652
ENSSSCG00000043201	ENSSSCG00000043201	0.00249891	0.0834723	-0.620301	0.205162	6.43304	0.184112	0.00324917	0.123025	0.0506933	0.123025
ENSSSCG00000014112	JMY	0.00253183	0.0840213	0.755952	0.250356	5.09211	0.277962	0.00642053	0.181614	0.0753407	0.181614
ENSSSCG00000015477	CHIT1	0.00252798	0.0840213	-1.26142	0.417692	0.574189	0.899524	0.296628	-0.0308632	0.226772	0.226772
ENSSSCG00000007987	DECR2	0.00256837	0.0840213	-0.483498	0.160355	5.27533	0.0973413	0.00574059	0.0560383	0.0714007	0.0714007
ENSSSCG00000057274	MSANTD7	0.00257629	0.0840213	0.631831	0.209616	4.98493	0.190439	0.00751729	0.124299	0.0775443	0.124299
ENSSSCG00000032397	LBR	0.00257659	0.0840213	0.411068	0.136377	8.65432	0.069375	0.000242362	0.0414088	0.0555539	0.0555539
ENSSSCG00000047288	ENSSSCG00000047288	0.00256655	0.0840213	-0.893279	0.296241	4.40704	0.373837	0.0165425	0.246733	0.0901082	0.246733
ENSSSCG00000046184	ENSSSCG00000046184	0.00256355	0.0840213	-0.886612	0.293995	4.24656	0.369825	0.0167284	0.242571	0.0938864	0.242571
ENSSSCG00000041063	ENSSSCG00000041063	0.00254391	0.0840213	0.517154	0.171353	4.87485	0.126765	0.00824495	0.0782407	0.0798403	0.0798403
ENSSSCG00000050889	ENSSSCG00000050889	0.00257081	0.0840213	-0.544818	0.18071	4.6245	0.109853	0.0127517	0.0497996	0.0852162	0.0852162
ENSSSCG00000014800	ENSSSCG00000014800	0.00252814	0.0840213	-0.466447	0.154455	6.21309	0.11102	0.00584874	0.0657205	0.0533409	0.0657205
ENSSSCG00000047620	ENSSSCG00000047620	0.00254208	0.0840213	-0.609641	0.201982	4.0365	0.117652	0.0232933	0.0345803	0.0990972	0.0990972
ENSSSCG00000009422	ENSSSCG00000009422	0.00254887	0.0840213	-0.508368	0.168474	5.27647	0.13239	0.00388202	0.0812688	0.0713743	0.0812688
ENSSSCG00000016548	ENSSSCG00000016548	0.00253951	0.0840213	-0.527028	0.174594	4.74542	0.129518	0.00885887	0.0806032	0.0825902	0.0825902
ENSSSCG00000055747	ENSSSCG00000055747	0.00255417	0.0840213	-0.640828	0.212416	4.32845	0.193398	0.0185208	0.116842	0.0919387	0.116842
ENSSSCG00000017310	KANSL1	0.00258302	0.0840883	0.38061	0.126304	7.58894	0.0582617	0.000546986	0.0357694	0.0473111	0.0473111
ENSSSCG00000004370	ATG5	0.00259182	0.084232	0.407428	0.13525	6.33183	0.0711113	0.00303341	0.0348679	0.0518441	0.0518441
ENSSSCG00000027726	DLL1	0.00260725	0.0844478	-0.816816	0.271313	2.75561	0.338195	0.0758064	0.142184	0.145025	0.145025
ENSSSCG00000034722	CCL14	0.00260596	0.0844478	-1.37563	0.456904	3.87147	0.942304	0.0291637	0.597121	0.103587	0.597121
ENSSSCG00000037355	RNF115	0.00262578	0.0849048	0.386494	0.128469	6.75965	0.0668201	0.00129325	0.0432082	0.0482197	0.0482197
ENSSSCG00000005367	TSTD2	0.00270118	0.0849492	0.391873	0.130631	6.55154	0.0740212	0.00163934	0.0484662	0.049554	0.049554
ENSSSCG00000005602	GAPVD1	0.00269839	0.0849492	0.378142	0.126041	7.3947	0.0679768	0.000768274	0.0457953	0.0468905	0.0468905
ENSSSCG00000003461	RSC1A1	0.00264347	0.0849492	0.482981	0.16065	6.72667	0.11357	0.000677476	0.0767478	0.0483903	0.0767478
ENSSSCG00000010651	ABLIM1	0.00267333	0.0849492	0.428458	0.142677	9.00649	0.0769303	0.000139496	0.0486122	0.0609305	0.0609305
ENSSSCG00000028949	NUP35	0.00265777	0.0849492	0.479038	0.159426	6.25375	0.111818	0.0174588	0.0587907	0.0528148	0.0587907
ENSSSCG00000015050	ZW10	0.00264475	0.0849492	0.403576	0.134245	6.34221	0.0567515	0.00234501	0.0233032	0.0517199	0.0517199
ENSSSCG00000006550	ATP8B2	0.00270235	0.0849492	0.513839	0.171296	6.93358	0.124265	0.00117307	0.0868541	0.0474685	0.0868541
ENSSSCG00000035790	BTG1	0.00268522	0.0849492	0.421676	0.140481	8.89522	0.0552709	0.000144049	0.024898	0.059061	0.059061
ENSSSCG00000010957	AGTPBP1	0.00269475	0.0849492	0.515966	0.171956	4.84282	0.11867	0.00819128	0.0636845	0.0805154	0.0805154
ENSSSCG00000039336	GNA13	0.00268345	0.0849492	0.410062	0.136603	8.36027	0.0833115	0.000252072	0.0557291	0.0521781	0.0557291
ENSSSCG00000005508	ENSSSCG00000005508	0.00265103	0.0849492	0.733063	0.243903	5.46074	0.261622	0.00485662	0.17361	0.0669631	0.17361
ENSSSCG00000052926	ENSSSCG00000052926	0.00269831	0.0849492	-0.421576	0.140517	5.84663	0.051646	0.000689597	0.00790392	0.0585459	0.0585459
ENSSSCG00000057424	ENSSSCG00000057424	0.00269831	0.0849492	-0.421576	0.140517	5.84663	0.051646	0.000689597	0.00790392	0.0585459	0.0585459
ENSSSCG00000056196	ENSSSCG00000056196	0.00269831	0.0849492	-0.421576	0.140517	5.84663	0.051646	0.000689597	0.00790392	0.0585459	0.0585459
ENSSSCG00000053526	ENSSSCG00000053526	0.00269831	0.0849492	-0.421576	0.140517	5.84663	0.051646	0.000689597	0.00790392	0.0585459	0.0585459
ENSSSCG00000033606	ENSSSCG00000033606	0.00263598	0.0849492	-1.0861	0.361157	4.04809	0.562037	0.0213195	0.369984	0.0988005	0.369984
ENSSSCG00000041656	ENSSSCG00000041656	0.00265353	0.0849492	-0.527838	0.175638	5.2062	0.132772	0.00682151	0.0857246	0.072963	0.0857246
ENSSSCG00000049970	ENSSSCG00000049970	0.00271058	0.0850687	-0.556051	0.185426	4.64778	0.138566	0.0184418	0.072498	0.0847061	0.0847061
ENSSSCG00000010272	ADAMTS14	0.0027202	0.0852283	0.777956	0.259517	2.97961	0.211761	0.0666161	0.0494948	0.135431	0.135431
ENSSSCG00000063198	ENSSSCG00000063198	0.00272454	0.0852283	-0.730942	0.243873	4.83717	0.251851	0.0110051	0.167417	0.0806348	0.167417
ENSSSCG00000010095	CRKL	0.00273978	0.0855102	0.383692	0.128089	7.94047	0.0638544	0.000351299	0.0421376	0.0488689	0.0488689
ENSSSCG00000028908	DYNLT3	0.00274245	0.0855102	-0.508089	0.169633	6.92737	0.122488	0.00101474	0.0853114	0.0474908	0.0853114
ENSSSCG00000032686	RUNX3	0.00274996	0.0855433	0.395891	0.132211	8.36104	0.0582358	0.000253474	0.0343455	0.0521858	0.0521858
ENSSSCG00000026817	ENSSSCG00000026817	0.00275242	0.0855433	0.565598	0.188903	5.89512	0.152225	0.00318214	0.103871	0.0577185	0.103871
ENSSSCG00000054126	ARIH1	0.00278406	0.0862475	0.484308	0.161942	6.70018	0.114426	0.0013138	0.0773619	0.0485335	0.0773619
ENSSSCG00000010974	CNTFR	0.00278241	0.0862475	1.26355	0.422479	1.02154	0.754251	0.273414	0.26205	0.220525	0.26205
ENSSSCG00000022149	RMI2	0.00278919	0.0862673	0.710821	0.237728	4.25317	0.2388	0.0169154	0.152628	0.0937276	0.152628
ENSSSCG00000061960	ENSSSCG00000061960	0.00280646	0.086662	-0.870683	0.291376	4.60454	0.360917	0.0179069	0.236793	0.0856558	0.236793
ENSSSCG00000035452	HTD2	0.0028367	0.087036	0.425723	0.142626	5.90895	0.0868723	0.00353039	0.0518275	0.0574958	0.0574958
ENSSSCG00000014199	WDR36	0.00283611	0.087036	0.447762	0.150006	6.10819	0.0960526	0.00268399	0.0648211	0.0547369	0.0648211
ENSSSCG00000027681	ZFR	0.00282429	0.087036	0.37679	0.126175	7.36419	0.0580917	0.000904249	0.0288095	0.0468564	0.0468564
ENSSSCG00000007253	MAPRE1	0.002831	0.087036	0.467812	0.156694	7.21974	0.108299	0.000755801	0.0729029	0.0468428	0.0729029
ENSSSCG00000001563	STK38	0.00287868	0.087763	0.484811	0.162666	8.07535	0.118513	0.000276909	0.079104	0.049752	0.079104
ENSSSCG00000034540	ENSSSCG00000034540	0.00287127	0.087763	0.484295	0.16245	5.19409	0.108496	0.00594302	0.0664609	0.0732271	0.0732271
ENSSSCG00000045226	ENSSSCG00000045226	0.00287581	0.087763	-0.791066	0.265395	4.02573	0.308307	0.0319279	0.179376	0.0993756	0.179376
ENSSSCG00000031855	ENSSSCG00000031855	0.00287088	0.087763	0.478465	0.160492	5.4363	0.111754	0.00971862	0.0456346	0.0675547	0.0675547
ENSSSCG00000010271	PRF1	0.00288566	0.0878366	0.377899	0.126826	6.98062	0.0620921	0.000943752	0.0391377	0.0473109	0.0473109
ENSSSCG00000026239	VPS35	0.00292764	0.0886504	0.413564	0.139002	7.71533	0.0826616	0.000600071	0.0573648	0.047751	0.0573648
ENSSSCG00000003238	SPACA6	0.00294295	0.0886504	-0.894522	0.300818	2.50751	0.387048	0.106107	0.165367	0.156345	0.165367
ENSSSCG00000032857	S100A12	0.0029376	0.0886504	-2.05284	0.690219	2.08667	2.18461	0.154792	1.27441	0.17674	1.27441
ENSSSCG00000017546	ZNF652	0.00294932	0.0886504	0.640372	0.215398	5.17834	0.200663	0.00630312	0.132886	0.0735661	0.132886
ENSSSCG00000026365	ENSSSCG00000026365	0.00293515	0.0886504	-1.07955	0.362942	1.77697	0.56277	0.174443	0.220737	0.191677	0.220737
ENSSSCG00000037466	ENSSSCG00000037466	0.00291796	0.0886504	-1.15631	0.388512	6.40923	0.7152	0.00243491	0.450389	0.0509511	0.450389
ENSSSCG00000049023	ENSSSCG00000049023	0.00294787	0.0886504	0.737429	0.248032	6.20798	0.261194	0.00247017	0.182089	0.0534078	0.182089
ENSSSCG00000056828	ENSSSCG00000056828	0.00292465	0.0886504	-0.803605	0.270069	3.23391	0.309294	0.0743707	0.144442	0.12519	0.144442
ENSSSCG00000011131	PRKCQ	0.00296636	0.0890231	0.544439	0.183239	7.09327	0.142444	0.000785451	0.0999437	0.0470186	0.0999437
ENSSSCG00000003157	LIN7B	0.00297775	0.0890898	-0.74374	0.250415	3.0461	0.200292	0.055444	0.0505738	0.132679	0.132679
ENSSSCG00000008105	ANAPC1	0.00297785	0.0890898	0.375525	0.126439	7.58423	0.0569135	0.000662986	0.0343999	0.0472972	0.0472972
ENSSSCG00000038417	LRRC8D	0.00305259	0.0911836	0.390244	0.131733	7.84585	0.0754759	0.000406042	0.0516545	0.0483459	0.0516545
ENSSSCG00000035960	ENSSSCG00000035960	0.00306534	0.0914222	0.83546	0.282144	2.66363	0.274232	0.0896868	0.0770665	0.14913	0.14913
ENSSSCG00000050549	ENSSSCG00000050549	0.0030768	0.0916218	-1.32072	0.446194	3.99641	0.856305	0.0487164	0.548552	0.100143	0.548552
ENSSSCG00000013592	ELAVL1	0.00308503	0.0916442	0.553683	0.18711	7.99826	0.150672	0.0033265	0.101704	0.0492272	0.101704
ENSSSCG00000037579	PPBP	0.00308709	0.0916442	-0.782786	0.264551	3.84793	0.323471	0.0252603	0.184701	0.104266	0.184701
ENSSSCG00000031106	PLA2G2D	0.00309396	0.0917064	1.30747	0.441975	1.83783	0.854683	0.203177	0.382848	0.188803	0.382848
ENSSSCG00000034386	ATP2A2	0.00310348	0.0917377	0.497495	0.168226	7.53586	0.119773	0.000858772	0.0840415	0.0471656	0.0840415
ENSSSCG00000042474	ENSSSCG00000042474	0.00310457	0.0917377	-0.764295	0.258453	5.35265	0.280343	0.00612901	0.194265	0.0695746	0.194265
ENSSSCG00000056856	ENSSSCG00000056856	0.00312796	0.0922869	-0.604646	0.204627	4.83422	0.180788	0.012316	0.1133	0.0806973	0.1133
ENSSSCG00000008756	DHX15	0.00313827	0.0924302	0.375306	0.127056	7.77076	0.0703595	0.000443896	0.0461328	0.0479859	0.0479859
ENSSSCG00000050047	ENSSSCG00000050047	0.00314244	0.0924302	-0.550236	0.186303	4.98888	0.145355	0.00809268	0.0960337	0.0774625	0.0960337
ENSSSCG00000020809	B3GAT3	0.00315418	0.0926334	-0.372114	0.126042	7.17643	0.0473982	0.000775764	0.0208793	0.0468841	0.0468841
ENSSSCG00000004758	RHOV	0.00316607	0.0926374	-0.99446	0.336975	2.56598	0.475669	0.106367	0.23429	0.153609	0.23429
ENSSSCG00000044405	ENSSSCG00000044405	0.00316148	0.0926374	-0.846644	0.286844	4.15316	0.34526	0.023256	0.223582	0.0961628	0.223582
ENSSSCG00000041339	ENSSSCG00000041339	0.00316878	0.0926374	-0.806548	0.273325	4.47438	0.314394	0.0159005	0.20822	0.0885676	0.20822
ENSSSCG00000005665	PHYHD1	0.00319438	0.0927491	-0.67607	0.229302	4.49108	0.23067	0.0125937	0.145144	0.0881893	0.145144
ENSSSCG00000036367	PABPN1L	0.0032064	0.0927491	-1.22815	0.416714	1.91572	0.764784	0.178399	0.342553	0.185069	0.342553
ENSSSCG00000030513	CFAP74	0.00318499	0.0927491	-1.12113	0.380135	1.67818	0.823711	0.222001	0.211507	0.196241	0.211507
ENSSSCG00000015093	CD3D	0.00319918	0.0927491	0.394666	0.133879	8.48945	0.0559329	0.000225197	0.0288328	0.0535459	0.0535459
ENSSSCG00000010994	NFX1	0.00320621	0.0927491	0.373208	0.12663	7.01377	0.0523836	0.000892989	0.0295996	0.0472122	0.0472122
ENSSSCG00000027903	ENSSSCG00000027903	0.00318455	0.0927491	-0.919536	0.311777	3.14036	0.437488	0.0665817	0.225033	0.128866	0.225033
ENSSSCG00000056469	ENSSSCG00000056469	0.00319931	0.0927491	0.497279	0.168689	5.4404	0.131145	0.00817449	0.0771932	0.0674554	0.0771932
ENSSSCG00000004201	TMEM200A	0.00321703	0.0929165	-0.612615	0.207934	3.83715	0.161303	0.025129	0.0820442	0.104581	0.104581
ENSSSCG00000017773	SUPT6H	0.00322321	0.0929552	0.448764	0.15235	8.0655	0.0970165	0.000314212	0.0693174	0.0496819	0.0693174
ENSSSCG00000004358	ASCC3	0.00325846	0.0934926	0.518395	0.17619	6.64146	0.131172	0.00139575	0.0917335	0.0488783	0.0917335
ENSSSCG00000010540	ENTPD7	0.00326131	0.0934926	0.494371	0.168041	5.32085	0.117881	0.00509293	0.0796202	0.070333	0.0796202
ENSSSCG00000016556	CEP41	0.00325085	0.0934926	0.592498	0.201327	5.32548	0.173991	0.040234	0.0813636	0.0702231	0.0813636
ENSSSCG00000039214	ENSSSCG00000039214	0.00326057	0.0934926	-1.46906	0.499333	2.05026	1.12216	0.162224	0.585776	0.178523	0.585776
ENSSSCG00000041741	ENSSSCG00000041741	0.00327198	0.0936586	1.05564	0.358943	1.83704	0.433324	0.19768	0.0684322	0.18884	0.18884
ENSSSCG00000016114	FAM117B	0.00327796	0.0936903	0.392127	0.133359	6.36289	0.0797606	0.00187735	0.0512299	0.0514763	0.0514763
ENSSSCG00000004565	CA12	0.00329347	0.0937015	-0.594121	0.202155	4.4242	0.17191	0.0134591	0.109141	0.0897133	0.109141
ENSSSCG00000040706	DBN1	0.00330267	0.0937015	-0.803692	0.273545	3.37714	0.343155	0.051377	0.173103	0.119792	0.173103
ENSSSCG00000009050	INPP4B	0.00330275	0.0937015	0.479406	0.163171	6.09894	0.111152	0.00282437	0.0770499	0.0548612	0.0770499
ENSSSCG00000012283	ZNF81	0.00329328	0.0937015	0.474634	0.161498	5.75918	0.112545	0.00413647	0.0741084	0.0602041	0.0741084
ENSSSCG00000027806	SAMHD1	0.00328424	0.0937015	0.626267	0.213031	8.2653	0.189948	0.000502553	0.135644	0.0512817	0.135644
ENSSSCG00000040793	CTSD	0.00331787	0.0939916	-1.50148	0.511292	11.779	1.16789	1.91668e-05	0.784239	0.208086	0.784239
ENSSSCG00000015299	STEAP4	0.00333033	0.0940672	-0.890483	0.303352	3.43887	0.499927	0.0401825	0.235884	0.117556	0.235884
ENSSSCG00000038618	RFLNB	0.00332657	0.0940672	0.422403	0.143878	7.29576	0.0875255	0.000712213	0.0613908	0.0468201	0.0613908
ENSSSCG00000059332	CMTR1	0.00333784	0.0941409	0.369364	0.125857	7.29184	0.0461882	0.000700489	0.0227508	0.0468197	0.0468197
ENSSSCG00000021664	MAU2	0.00341711	0.0945348	0.37235	0.127191	7.79992	0.0652609	0.000412665	0.044609	0.04812	0.04812
ENSSSCG00000029035	ZNF558	0.00340771	0.0945348	0.416643	0.142279	5.99423	0.0889434	0.0025911	0.058139	0.0562625	0.058139
ENSSSCG00000021898	ASH2L	0.00340317	0.0945348	0.38615	0.131848	6.45918	0.066583	0.00173097	0.0413923	0.0504205	0.0504205
ENSSSCG00000015695	RAB3GAP1	0.00340321	0.0945348	0.382133	0.130476	6.53902	0.0508202	0.0014102	0.0238652	0.0496619	0.0496619
ENSSSCG00000009084	AFG2A	0.00336624	0.0945348	0.440969	0.150391	5.58483	0.0513614	0.0038437	0.0107559	0.0640088	0.0640088
ENSSSCG00000035887	C8orf34	0.00340258	0.0945348	0.556666	0.190065	4.47698	0.173775	0.0198657	0.0807166	0.0885087	0.0885087
ENSSSCG00000023618	FRMD7	0.00340143	0.0945348	-0.752848	0.25704	3.37815	0.274916	0.0477482	0.15046	0.119755	0.15046
ENSSSCG00000024618	FBXO28	0.00337559	0.0945348	0.38182	0.130257	6.76605	0.0534579	0.00271294	0.0226776	0.0481876	0.0481876
ENSSSCG00000011111	CAMK1D	0.00339056	0.0945348	0.713578	0.243549	5.36312	0.253221	0.00487218	0.173077	0.0693234	0.173077
ENSSSCG00000017301	TLK2	0.00338807	0.0945348	0.378382	0.129134	6.68939	0.0568212	0.00143362	0.0321415	0.0485934	0.0485934
ENSSSCG00000016512	ZC3HAV1	0.00341662	0.0945348	0.385102	0.131545	8.30924	0.0545684	0.000226879	0.0301889	0.0516852	0.0516852
ENSSSCG00000043519	ENSSSCG00000043519	0.00336746	0.0945348	0.72838	0.248421	4.19167	0.26021	0.0191738	0.165965	0.0952169	0.165965
ENSSSCG00000057198	ENSSSCG00000057198	0.00342072	0.0945348	-0.658904	0.2251	4.89286	0.21117	0.00825296	0.143757	0.0794623	0.143757
ENSSSCG00000043033	ENSSSCG00000043033	0.00340429	0.0945348	-1.03155	0.352225	3.31905	0.519652	0.0869419	0.285246	0.121946	0.285246
ENSSSCG00000032055	RO60	0.00342609	0.0945473	0.406481	0.138888	6.02348	0.0800171	0.0019958	0.0492497	0.055874	0.055874
ENSSSCG00000027688	RNF183	0.00345601	0.0948221	-0.653888	0.22363	3.53273	0.20966	0.029941	0.120091	0.114268	0.120091
ENSSSCG00000026981	MRPS6	0.00345138	0.0948221	-0.605158	0.206935	5.78603	0.193838	0.00332017	0.125146	0.0596739	0.125146
ENSSSCG00000000403	BAZ2A	0.00345102	0.0948221	0.716406	0.244974	7.81103	0.252467	0.000435097	0.179602	0.048173	0.179602
ENSSSCG00000026344	MCM3AP	0.00346073	0.0948221	0.450865	0.154219	7.18365	0.0998618	0.000797135	0.0705531	0.0468758	0.0705531
ENSSSCG00000048552	ENSSSCG00000048552	0.00344291	0.0948221	-0.644745	0.220415	4.64984	0.207858	0.0144404	0.131307	0.084661	0.131307
ENSSSCG00000015712	DDX18	0.00347612	0.0950295	0.367873	0.125891	7.30568	0.0466593	0.000723408	0.0197466	0.046822	0.046822
ENSSSCG00000012251	USP9X	0.00347859	0.0950295	0.563031	0.192691	7.97037	0.157432	0.000387968	0.111001	0.0490505	0.111001
ENSSSCG00000046422	ENSSSCG00000046422	0.00348315	0.0950295	0.539505	0.184665	4.999	0.14168	0.0073047	0.0949988	0.0772534	0.0949988
ENSSSCG00000058909	TWIST1	0.00349101	0.0951089	1.05525	0.361286	-0.21885	0.39425	0.176467	0.0408116	0.215116	0.215116
ENSSSCG00000017673	INTS2	0.00350155	0.095261	0.467928	0.160255	6.06626	0.110429	0.00236139	0.0746838	0.0553009	0.0746838
ENSSSCG00000033199	TAFA4	0.00350891	0.0953262	-1.26367	0.432877	1.19018	0.548192	0.346507	-0.0650678	0.215639	0.215639
ENSSSCG00000037032	DNASE1L1	0.00352111	0.0955224	-0.896251	0.307129	7.1796	0.410566	0.000909941	0.282076	0.0468804	0.282076
ENSSSCG00000020906	GHSR	0.00355834	0.095909	0.738378	0.253314	5.98348	0.291035	0.00183263	0.190671	0.0564047	0.190671
ENSSSCG00000028204	TREH	0.00356032	0.095909	-1.60035	0.549064	6.83244	1.33493	0.00510742	0.899305	0.0478741	0.899305
ENSSSCG00000059672	ENSSSCG00000059672	0.00354781	0.095909	-0.473689	0.162456	5.32169	0.110002	0.0063137	0.0728624	0.0703131	0.0728624
ENSSSCG00000042858	ENSSSCG00000042858	0.00355149	0.095909	-1.02054	0.350041	2.38189	0.365599	0.205254	-0.0202733	0.162333	0.162333
ENSSSCG00000037565	ENSSSCG00000037565	0.00354371	0.095909	-1.12398	0.385432	6.15382	0.617728	0.00275508	0.442919	0.0541249	0.442919
ENSSSCG00000030480	DYRK1A	0.0035817	0.095956	0.369356	0.126803	7.7246	0.0521753	0.000448724	0.0293778	0.0477885	0.0477885
ENSSSCG00000000272	SP1	0.00357149	0.095956	1.0901	0.374126	6.74918	0.594463	0.00175616	0.418155	0.0482729	0.418155
ENSSSCG00000041181	ENSSSCG00000041181	0.00358205	0.095956	-0.890483	0.305714	3.68263	0.406493	0.0383611	0.242022	0.109305	0.242022
ENSSSCG00000058217	ENSSSCG00000058217	0.00357321	0.095956	-1.1187	0.383962	-0.113769	0.4726	0.224311	0.0600415	0.217968	0.217968
ENSSSCG00000010133	ARVCF	0.00359305	0.0961167	-0.46444	0.159501	5.30739	0.0610245	0.00567016	0.0148288	0.0706512	0.0706512
ENSSSCG00000007056	PLCB1	0.00359971	0.0961609	-1.17932	0.405088	3.79673	0.689549	0.0445648	0.447724	0.105777	0.447724
ENSSSCG00000044348	ENSSSCG00000044348	0.00362241	0.0966328	-1.24586	0.428234	3.96771	0.7788	0.0578681	0.492286	0.10091	0.492286
ENSSSCG00000027342	BAZ1B	0.00365451	0.0971459	0.37865	0.130275	8.1889	0.0371137	0.000289945	0.0121085	0.0506251	0.0506251
ENSSSCG00000026211	NRN1	0.00365682	0.0971459	1.42173	0.489183	1.0923	0.990934	0.261895	0.456006	0.218618	0.456006
ENSSSCG00000034841	RGS19	0.00365277	0.0971459	-0.36716	0.126316	7.58232	0.0643589	0.000575242	0.0393272	0.0472917	0.0472917
ENSSSCG00000055851	ENSSSCG00000055851	0.00366358	0.0971912	-0.776423	0.267201	2.86812	0.296794	0.0713311	0.142858	0.140149	0.142858
ENSSSCG00000036067	PDP2	0.0037251	0.0974316	0.385872	0.133034	6.42469	0.0529497	0.00231159	0.0271929	0.0507826	0.0507826
ENSSSCG00000003738	MAPRE2	0.00369357	0.0974316	0.365474	0.125886	7.28885	0.0448245	0.000722319	0.0224956	0.0468195	0.0468195
ENSSSCG00000040001	TNFRSF25	0.00372496	0.0974316	-0.374198	0.129009	6.66731	0.0659669	0.00121097	0.0369337	0.0487189	0.0487189
ENSSSCG00000025141	PCDHGB1	0.00371818	0.0974316	1.55867	0.537263	1.06487	1.4409	0.549866	0.316089	0.219383	0.316089
ENSSSCG00000039798	SLC11A1	0.00371839	0.0974316	-1.09702	0.378139	7.67953	0.638966	0.000668252	0.428298	0.0476129	0.428298
ENSSSCG00000014820	FCHSD2	0.00368498	0.0974316	0.366717	0.126283	7.36438	0.0482096	0.000985412	0.0224861	0.0468565	0.0468565
ENSSSCG00000001881	MAN2C1	0.00372448	0.0974316	-0.365476	0.126	7.2719	0.0491483	0.000807746	0.0146271	0.0468203	0.0468203
ENSSSCG00000045423	ENSSSCG00000045423	0.00372845	0.0974316	-0.956557	0.329817	5.67501	0.461483	0.0348124	0.291525	0.0619715	0.291525
ENSSSCG00000037428	ENSSSCG00000037428	0.00370199	0.0974316	-0.539833	0.185989	4.38432	0.109373	0.0131422	0.0442252	0.0906337	0.0906337
ENSSSCG00000002446	ENSSSCG00000002446	0.00372466	0.0974316	0.486563	0.167746	7.07884	0.125627	0.00341265	0.081004	0.0470492	0.081004
ENSSSCG00000056247	ENSSSCG00000056247	0.00371463	0.0974316	-1.33623	0.460542	2.31432	0.911368	0.177439	0.458857	0.165601	0.458857
ENSSSCG00000015235	ETS1	0.00374374	0.0976985	0.482315	0.166374	9.89486	0.0905604	7.91406e-05	0.0539573	0.0829615	0.0829615
ENSSSCG00000050070	ENSSSCG00000050070	0.00375132	0.0977633	-0.711104	0.245348	3.77071	0.251245	0.0350184	0.145568	0.106562	0.145568
ENSSSCG00000048763	ENSSSCG00000048763	0.00379395	0.0987404	-0.691839	0.238993	5.68944	0.238002	0.00406197	0.167292	0.0616583	0.167292
ENSSSCG00000012250	MED14	0.00382983	0.0995392	0.483326	0.167134	6.71757	0.117314	0.0014122	0.0823891	0.0484389	0.0823891
ENSSSCG00000012768	ZFP92	0.00383874	0.099636	0.581629	0.201178	4.29236	0.167366	0.01641	0.105008	0.0927917	0.105008
ENSSSCG00000006622	POGZ	0.00385013	0.0997969	0.365042	0.126304	7.12854	0.0659902	0.000905329	0.0464135	0.0469529	0.0469529
ENSSSCG00000015427	ORC5	0.0038658	0.100068	0.468519	0.162179	5.20203	0.0736659	0.00585131	0.0269095	0.0730543	0.0730543
ENSSSCG00000048197	ENSSSCG00000048197	0.00388646	0.100467	-0.809289	0.280299	4.75422	0.323672	0.01243	0.223273	0.0824013	0.223273
ENSSSCG00000003861	ORC1	0.00389435	0.100536	0.498983	0.172862	4.8088	0.10118	0.00840761	0.0558749	0.0812362	0.0812362
ENSSSCG00000004589	RNF111	0.0039	0.100547	0.506816	0.175603	6.76214	0.131823	0.00121231	0.0912973	0.0482071	0.0912973
ENSSSCG00000014794	NUP98	0.00392675	0.101101	0.37442	0.129827	8.14324	0.0522413	0.000305948	0.0301702	0.0502594	0.0502594
ENSSSCG00000008445	SRBD1	0.00394562	0.101186	0.42374	0.147006	6.05792	0.091719	0.00251237	0.0623196	0.055413	0.0623196
ENSSSCG00000017141	AATK	0.00394586	0.101186	-1.54882	0.537327	0.704019	1.20295	0.350259	0.515903	0.2261	0.515903
ENSSSCG00000056113	ENSSSCG00000056113	0.00393955	0.101186	0.577046	0.200157	4.28458	0.165074	0.016242	0.103947	0.0929767	0.103947
ENSSSCG00000005459	ECPAS	0.0039669	0.101589	0.369139	0.128139	7.91799	0.068928	0.000521001	0.0486996	0.0487375	0.0487375
ENSSSCG00000005655	DYNC2I2	0.00398273	0.101589	-0.470918	0.16354	5.14905	0.0968583	0.00605638	0.0511497	0.0741798	0.0741798
ENSSSCG00000010529	SFRP5	0.00398015	0.101589	-0.831707	0.288814	2.56094	0.292058	0.0963975	0.0952215	0.153844	0.153844
ENSSSCG00000006014	RAD21	0.00397581	0.101589	0.434309	0.150798	8.20472	0.0978816	0.000299762	0.0679202	0.0507565	0.0679202
ENSSSCG00000011038	MRC1	0.00398968	0.101631	-0.976121	0.339052	4.23343	0.689591	0.022023	0.322845	0.0942029	0.322845
ENSSSCG00000017086	SLC36A2	0.00399804	0.101709	-1.33764	0.464732	4.52642	0.938797	0.0189475	0.628979	0.0873936	0.628979
ENSSSCG00000004718	TTBK2	0.004012	0.101795	0.644165	0.223885	5.43474	0.223546	0.00963424	0.140739	0.0675924	0.140739
ENSSSCG00000059535	ENSSSCG00000059535	0.00401041	0.101795	-0.703699	0.244566	3.87201	0.246479	0.0277429	0.151694	0.103571	0.151694
ENSSSCG00000047080	OPRD1	0.00402105	0.10189	-0.656133	0.228101	3.42101	0.215463	0.037893	0.116507	0.118197	0.118197
ENSSSCG00000052406	ENSSSCG00000052406	0.00403396	0.102082	-1.77641	0.617776	2.27067	1.57317	0.36119	0.783751	0.167727	0.783751
ENSSSCG00000004844	MTMR10	0.00406799	0.102415	0.40125	0.13967	7.00586	0.0810238	0.00092257	0.0576005	0.0472348	0.0576005
ENSSSCG00000009766	ATP6V0A2	0.0040671	0.102415	0.363106	0.12639	7.0725	0.0637316	0.000859894	0.0439769	0.0470632	0.0470632
ENSSSCG00000030424	USP31	0.00406847	0.102415	0.62731	0.218362	4.33575	0.195846	0.0152243	0.127821	0.091767	0.127821
ENSSSCG00000001479	HMGCLL1	0.00405578	0.102415	-0.846582	0.294587	1.91	0.339369	0.0749995	0.153627	0.185345	0.185345
ENSSSCG00000010814	ESRRG	0.00408375	0.102514	1.142	0.397686	-0.216979	0.667834	0.22677	0.247692	0.21517	0.247692
ENSSSCG00000034716	CCDC137	0.0040884	0.102514	-0.373229	0.129988	6.58024	0.0530662	0.00137175	0.0286305	0.0493189	0.0493189
ENSSSCG00000054462	ENSSSCG00000054462	0.00408409	0.102514	-1.63275	0.568586	3.18243	1.35435	0.15005	0.819821	0.127199	0.819821
ENSSSCG00000005170	DENND4C	0.00412164	0.102668	0.894534	0.311826	6.23668	0.404077	0.00243129	0.289274	0.0530342	0.289274
ENSSSCG00000028018	EP400	0.00412659	0.102668	0.499223	0.174047	8.07869	0.124184	0.00048705	0.0903902	0.0497759	0.0903902
ENSSSCG00000008098	POLR1B	0.00411708	0.102668	0.366248	0.127655	6.88781	0.0654608	0.00124617	0.0454913	0.047641	0.047641
ENSSSCG00000047664	ENSSSCG00000047664	0.00410255	0.102668	-0.558741	0.194672	4.43471	0.155686	0.0142607	0.0994308	0.0894722	0.0994308
ENSSSCG00000042640	ENSSSCG00000042640	0.00411284	0.102668	1.20509	0.419982	5.83876	0.736333	0.00399555	0.525159	0.0586866	0.525159
ENSSSCG00000035885	ENSSSCG00000035885	0.00412291	0.102668	1.29459	0.451297	0.171463	0.766028	0.387236	0.14498	0.223772	0.223772
ENSSSCG00000007203	ENSSSCG00000007203	0.00413703	0.102794	0.365104	0.127324	7.71024	0.048528	0.000903617	0.0247101	0.0477307	0.0477307
ENSSSCG00000029388	PDE2A	0.004163	0.10304	-1.0304	0.359584	3.622	0.575506	0.0561114	0.331792	0.111269	0.331792
ENSSSCG00000042208	H2AX	0.00415608	0.10304	-0.727761	0.253923	5.12486	0.266473	0.00680136	0.18663	0.074673	0.18663
ENSSSCG00000022396	BLZF1	0.00416224	0.10304	0.407951	0.142362	5.89532	0.0902299	0.00278367	0.0580169	0.0577152	0.0580169
ENSSSCG00000033580	ENSSSCG00000033580	0.00417326	0.103161	-0.655446	0.228796	3.67424	0.221454	0.0288797	0.128163	0.109574	0.128163
ENSSSCG00000022312	RHPN2	0.00419453	0.10342	0.490238	0.171223	4.85372	0.115672	0.00766706	0.0405413	0.0802853	0.0802853
ENSSSCG00000037719	PDPK1	0.00419444	0.10342	0.639422	0.223328	7.0034	0.207369	0.00115447	0.148471	0.047242	0.148471
ENSSSCG00000054132	H2BC11	0.00422184	0.103849	-0.801305	0.28007	2.67022	0.318655	0.0864854	0.134708	0.148831	0.148831
ENSSSCG00000013042	ENSSSCG00000013042	0.00422742	0.103849	-0.374238	0.130822	6.52258	0.061663	0.00153464	0.0380184	0.0498083	0.0498083
ENSSSCG00000054836	ENSSSCG00000054836	0.00422815	0.103849	-0.766159	0.26783	5.4325	0.294766	0.0064839	0.208715	0.0676468	0.208715
ENSSSCG00000034820	MAFA	0.00425132	0.104285	-1.14901	0.401908	1.80416	0.675086	0.215633	0.268958	0.190398	0.268958
ENSSSCG00000031128	PPIC	0.0042743	0.104343	-0.627506	0.219624	4.26789	0.211914	0.0147304	0.129974	0.0933749	0.129974
ENSSSCG00000047877	ENSSSCG00000047877	0.00426517	0.104343	-0.737686	0.258126	3.14995	0.197007	0.0714034	0.0418948	0.128484	0.128484
ENSSSCG00000050436	ENSSSCG00000050436	0.00427697	0.104343	-0.897759	0.314234	5.36515	0.406304	0.00769916	0.28853	0.0692744	0.28853
ENSSSCG00000045902	ENSSSCG00000045902	0.00428083	0.104343	-0.487722	0.17073	4.94794	0.11741	0.00913411	0.0758289	0.0783119	0.0783119
ENSSSCG00000053072	ENSSSCG00000053072	0.00426076	0.104343	-1.64988	0.577247	0.604208	1.37402	0.441748	0.557893	0.226708	0.557893
ENSSSCG00000010794	PALB2	0.00431112	0.104948	0.404596	0.141742	5.91017	0.0539303	0.0027962	0.0242685	0.0574764	0.0574764
ENSSSCG00000011425	RAD54L2	0.00433317	0.105351	0.817352	0.286506	6.16321	0.348204	0.00268969	0.243567	0.0539996	0.243567
ENSSSCG00000004246	ENSSSCG00000004246	0.00435355	0.105579	0.666772	0.233845	4.321	0.22969	0.0150162	0.149035	0.0921141	0.149035
ENSSSCG00000003076	ENSSSCG00000003076	0.00434938	0.105579	0.643605	0.225696	3.42852	0.12283	0.0348891	0.0211577	0.117927	0.117927
ENSSSCG00000038706	C1QC	0.00438797	0.10628	-2.14825	0.754081	7.97809	2.55433	0.00293343	1.70298	0.0490988	1.70298
ENSSSCG00000014369	CD14	0.00440454	0.106327	-1.57428	0.552836	6.64251	1.34347	0.00302994	0.913854	0.0488716	0.913854
ENSSSCG00000000068	EP300	0.00440653	0.106327	0.531511	0.186659	8.30593	0.143206	0.000283445	0.104242	0.0516541	0.104242
ENSSSCG00000058219	ENSSSCG00000058219	0.00440456	0.106327	-0.588429	0.206638	4.30901	0.17538	0.0177778	0.11032	0.0923971	0.11032
ENSSSCG00000032946	ENSSSCG00000032946	0.00444236	0.107057	-0.99454	0.349585	3.96874	0.51856	0.0232558	0.343374	0.100882	0.343374
ENSSSCG00000005257	TRPM3	0.00453418	0.107096	-0.884122	0.311487	2.39953	0.398564	0.129589	0.157551	0.161484	0.161484
ENSSSCG00000011629	ACAD11	0.00448428	0.107096	0.432435	0.152163	5.53384	0.0888187	0.00425274	0.0556362	0.0652081	0.0652081
ENSSSCG00000011456	CHDH	0.00448215	0.107096	-0.746446	0.262642	4.86257	0.310545	0.00862754	0.198314	0.0800988	0.198314
ENSSSCG00000036886	ZNF792	0.00452649	0.107096	0.639771	0.225356	5.98919	0.20696	0.00296789	0.149389	0.056329	0.149389
ENSSSCG00000034017	KPNA6	0.00450707	0.107096	0.357262	0.125783	7.33528	0.055348	0.000629821	0.0364147	0.0468344	0.0468344
ENSSSCG00000027686	YTHDF2	0.00447985	0.107096	0.363925	0.128042	7.86058	0.0547278	0.000761962	0.0344454	0.0484222	0.0484222
ENSSSCG00000030294	ZNF398	0.0044699	0.107096	0.479754	0.168753	5.6881	0.117297	0.00251643	0.0829159	0.0616872	0.0829159
ENSSSCG00000008821	SLAIN2	0.00452941	0.107096	0.401854	0.141562	6.77496	0.0846495	0.00280261	0.0573164	0.0481434	0.0573164
ENSSSCG00000008549	SLC4A1AP	0.00453736	0.107096	0.392042	0.138132	6.09165	0.0748627	0.00228221	0.0479463	0.0549593	0.0549593
ENSSSCG00000008136	RANBP2	0.00450555	0.107096	0.465216	0.163785	8.4408	0.112013	0.000251999	0.0802242	0.0530103	0.0802242
ENSSSCG00000000046	CYP2D6	0.00449214	0.107096	0.830844	0.292411	2.53615	0.324284	0.101511	0.125765	0.155	0.155
ENSSSCG00000061460	LPAR6	0.00447868	0.107096	-0.686107	0.24139	5.11809	0.263456	0.00701292	0.167794	0.0748109	0.167794
ENSSSCG00000011025	ZEB1	0.00451554	0.107096	0.375788	0.132334	6.41766	0.0702195	0.00167778	0.0458685	0.0508588	0.0508588
ENSSSCG00000047749	ENSSSCG00000047749	0.00451796	0.107096	-0.482168	0.169805	4.98597	0.104358	0.00897875	0.0626415	0.0775228	0.0775228
ENSSSCG00000050627	ENSSSCG00000050627	0.00450369	0.107096	0.387884	0.136553	7.95295	0.0774533	0.000345171	0.0555947	0.0489437	0.0555947
ENSSSCG00000046182	ENSSSCG00000046182	0.00453878	0.107096	-0.370824	0.130661	6.52696	0.0649949	0.00144794	0.0403766	0.0497688	0.0497688
ENSSSCG00000047199	ENSSSCG00000047199	0.00446299	0.107096	-0.521694	0.183473	4.53222	0.129375	0.0137238	0.0768326	0.0872634	0.0872634
ENSSSCG00000009782	ARL6IP4	0.00456302	0.107273	-0.362234	0.127711	6.88951	0.0682511	0.00128481	0.0476452	0.0476342	0.0476452
ENSSSCG00000002266	CHD2	0.00456141	0.107273	0.366205	0.129105	8.06657	0.0710673	0.000315204	0.0468675	0.0496894	0.0496894
ENSSSCG00000053535	ENSSSCG00000053535	0.0045523	0.107273	-1.14994	0.40532	1.33254	0.68335	0.276985	0.215867	0.210675	0.215867
ENSSSCG00000004985	GEMIN2	0.00457999	0.10754	0.41211	0.145356	5.80443	0.0773911	0.00406409	0.0330892	0.059321	0.059321
ENSSSCG00000010342	SH2D4B	0.00460652	0.107637	1.14091	0.402673	1.32746	0.502271	0.275572	0.0132685	0.210864	0.210864
ENSSSCG00000020813	FAM20C	0.00460008	0.107637	-1.28841	0.45466	6.29423	0.893238	0.00282566	0.617321	0.0523041	0.617321
ENSSSCG00000016438	NUB1	0.00459608	0.107637	0.424377	0.149742	7.95314	0.0911567	0.00044325	0.0668245	0.0489449	0.0668245
ENSSSCG00000012359	ENSSSCG00000012359	0.00460505	0.107637	0.76388	0.269595	5.31655	0.306918	0.00693584	0.211108	0.0704348	0.211108
ENSSSCG00000041409	MFSD4B	0.0046277	0.107667	0.684267	0.241631	3.53269	0.242028	0.0348299	0.140327	0.114269	0.140327
ENSSSCG00000034197	EDEM1	0.00463567	0.107667	0.41226	0.145607	9.14445	0.0888546	0.000117542	0.0634202	0.0634867	0.0634867
ENSSSCG00000003872	EPS15	0.00463583	0.107667	0.465559	0.164432	8.10995	0.115413	0.000408666	0.0807054	0.0500052	0.0807054
ENSSSCG00000009215	ABCG2	0.00463316	0.107667	0.37216	0.131436	6.55102	0.0684044	0.00226788	0.0390981	0.0495584	0.0495584
ENSSSCG00000056309	SOX4	0.00462033	0.107667	-0.492024	0.173714	5.3229	0.122702	0.0050374	0.0854923	0.0702844	0.0854923
ENSSSCG00000036512	FGFRL1	0.00467631	0.108364	-1.05881	0.374332	4.65965	0.622039	0.013578	0.406795	0.0844467	0.406795
ENSSSCG00000032249	GBX1	0.00467714	0.108364	-0.909247	0.321463	3.4236	0.460358	0.0446079	0.265407	0.118104	0.265407
ENSSSCG00000046018	ENSSSCG00000046018	0.00468949	0.108519	1.33508	0.472158	1.78366	0.913121	0.20097	0.467829	0.191364	0.467829
ENSSSCG00000028905	TNIK	0.00470336	0.108709	0.532208	0.188281	7.16638	0.147238	0.000786967	0.105562	0.0468965	0.105562
ENSSSCG00000037647	TFDP2	0.00473432	0.108709	0.393366	0.139265	6.22701	0.0646157	0.00502517	0.0334699	0.0531595	0.0531595
ENSSSCG00000007939	ANKS3	0.00472255	0.108709	-0.426655	0.151008	5.57261	0.0726374	0.00411687	0.0345795	0.0642936	0.0642936
ENSSSCG00000061239	ENSSSCG00000061239	0.00472719	0.108709	-0.747603	0.264633	4.65763	0.295464	0.0155314	0.19456	0.0844908	0.19456
ENSSSCG00000048417	ENSSSCG00000048417	0.00473731	0.108709	0.4864	0.172215	4.85546	0.121864	0.00872536	0.0779072	0.0802487	0.0802487
ENSSSCG00000010056	ENSSSCG00000010056	0.0047122	0.108709	-0.872355	0.308681	5.37072	0.419361	0.00591263	0.279938	0.0691405	0.279938
ENSSSCG00000008892	ENSSSCG00000008892	0.00472282	0.108709	0.718953	0.254465	3.4649	0.262621	0.0415038	0.152753	0.116631	0.152753
ENSSSCG00000026276	ZBTB40	0.00476859	0.109296	0.365351	0.129453	6.62521	0.0495726	0.00128758	0.028137	0.0489869	0.0489869
ENSSSCG00000040507	PDLIM7	0.00478532	0.109477	-0.357363	0.126673	7.00334	0.0608275	0.000896223	0.0370616	0.0472422	0.0472422
ENSSSCG00000032341	AIF1	0.00479736	0.109477	-0.985387	0.349386	7.21444	0.51953	0.0013437	0.364869	0.0468467	0.364869
ENSSSCG00000016929	PDE4D	0.00479106	0.109477	0.622396	0.220649	7.67253	0.19915	0.000535773	0.145522	0.0475871	0.145522
ENSSSCG00000054911	ENSSSCG00000054911	0.00479929	0.109477	-1.00428	0.3561	5.79943	0.525642	0.0109518	0.369471	0.059416	0.369471
ENSSSCG00000008973	NAAA	0.00480825	0.109552	-0.621926	0.220572	7.43969	0.252509	0.000671283	0.145284	0.0469602	0.145284
ENSSSCG00000058656	P2RY1	0.00482375	0.109563	-0.938833	0.333088	5.35797	0.466559	0.00647333	0.32637	0.069447	0.32637
ENSSSCG00000015115	CBL	0.00481613	0.109563	0.648992	0.230214	7.51811	0.218708	0.00072192	0.158273	0.047122	0.158273
ENSSSCG00000008004	ANTKMT	0.00482611	0.109563	-0.481041	0.170678	6.43139	0.123056	0.003626	0.0837665	0.0507108	0.0837665
ENSSSCG00000000699	LPAR5	0.00483155	0.109563	0.488679	0.17341	4.80259	0.0978723	0.00884487	0.0515684	0.0813682	0.0813682
ENSSSCG00000048369	ENSSSCG00000048369	0.00483932	0.109609	-0.771486	0.273816	4.5663	0.306344	0.01625	0.208675	0.0865028	0.208675
ENSSSCG00000003573	MAP3K6	0.00486285	0.109699	-0.990563	0.351765	3.73526	0.550782	0.0330949	0.33812	0.107651	0.33812
ENSSSCG00000009735	P2RX2	0.00486592	0.109699	-1.16076	0.412235	0.170573	0.632259	0.286055	0.130921	0.223758	0.223758
ENSSSCG00000000837	CHST11	0.00486611	0.109699	0.371832	0.132054	6.64809	0.0508159	0.00347864	0.0257717	0.0488359	0.0488359
ENSSSCG00000036022	ENSSSCG00000036022	0.0048554	0.109699	-0.38593	0.137026	6.16604	0.0723424	0.00236641	0.0423861	0.053962	0.053962
ENSSSCG00000017494	IKZF3	0.00487735	0.109823	0.378125	0.134324	8.51683	0.0521773	0.000270029	0.0290262	0.0538586	0.0538586
ENSSSCG00000035488	WDR44	0.00488357	0.109835	0.370975	0.131803	6.46739	0.0652547	0.00177894	0.042545	0.0503372	0.0503372
ENSSSCG00000052909	ENSSSCG00000052909	0.00489062	0.109865	-0.846767	0.300896	4.25186	0.366399	0.0181049	0.25351	0.0937591	0.25351
ENSSSCG00000062713	ENSSSCG00000062713	0.00491582	0.110302	-0.625799	0.222507	3.58749	0.208251	0.0353218	0.113206	0.112413	0.113206
ENSSSCG00000003559	ARID1A	0.00494588	0.110507	0.453185	0.161245	8.45548	0.105198	0.000234514	0.0777653	0.0531692	0.0777653
ENSSSCG00000007436	MMP9	0.00494798	0.110507	-1.39674	0.49699	10.1198	1.05208	6.84289e-05	0.740929	0.0910744	0.740929
ENSSSCG00000030167	SLC25A39	0.00493789	0.110507	-0.432718	0.153934	7.16155	0.102723	0.000792381	0.0702947	0.0469029	0.0702947
ENSSSCG00000031533	ENSSSCG00000031533	0.00493221	0.110507	0.667846	0.237547	3.29343	0.224637	0.0463738	0.116159	0.122912	0.122912
ENSSSCG00000022419	FEM1B	0.00497106	0.1108	0.399527	0.142236	6.57321	0.084568	0.00138827	0.0593048	0.0493748	0.0593048
ENSSSCG00000016859	C7	0.00497387	0.1108	1.05334	0.375024	-0.0688205	0.556572	0.202855	0.187804	0.219074	0.219074
ENSSSCG00000057441	ENSSSCG00000057441	0.00497842	0.1108	-1.36052	0.484442	0.762172	0.949806	0.333051	0.371001	0.225478	0.371001
ENSSSCG00000032049	ZZEF1	0.00500255	0.111208	0.570434	0.203228	7.71701	0.166764	0.000463626	0.123441	0.0477577	0.123441
ENSSSCG00000055314	LIN52	0.00501923	0.111321	0.450376	0.160516	5.25098	0.0736529	0.00533621	0.0262914	0.0719603	0.0719603
ENSSSCG00000043710	ENSSSCG00000043710	0.00501496	0.111321	-0.791608	0.282105	3.39257	0.321305	0.0685681	0.170182	0.119228	0.170182
ENSSSCG00000013246	CSTPP1	0.00503037	0.11144	1.25731	0.448224	0.620596	0.839845	0.302841	0.299873	0.226649	0.299873
ENSSSCG00000007932	ENSSSCG00000007932	0.00504253	0.11158	-0.807234	0.287855	5.55407	0.356465	0.00512608	0.243456	0.0647289	0.243456
ENSSSCG00000011384	BSN	0.00506395	0.111718	1.15586	0.412375	3.46104	0.697733	0.0483845	0.461775	0.116767	0.461775
ENSSSCG00000009776	SBNO1	0.00507696	0.111718	0.575437	0.205358	7.36753	0.177802	0.000780275	0.125736	0.0468596	0.125736
ENSSSCG00000016643	TMEM168	0.00507347	0.111718	0.38169	0.136204	6.19742	0.0668998	0.00210841	0.0374787	0.0535464	0.0535464
ENSSSCG00000044894	ENSSSCG00000044894	0.00508366	0.111718	-0.666155	0.237769	4.54945	0.230771	0.0144533	0.15515	0.0868782	0.15515
ENSSSCG00000033241	ENSSSCG00000033241	0.00508202	0.111718	0.659454	0.235369	3.33655	0.218809	0.0449036	0.103084	0.121292	0.121292
ENSSSCG00000060200	ENSSSCG00000060200	0.00506039	0.111718	-0.91198	0.32534	4.03653	0.439225	0.0409136	0.276624	0.0990965	0.276624
ENSSSCG00000006381	CD84	0.00511545	0.112289	0.585437	0.209109	8.4494	0.178609	0.000427665	0.130752	0.0531032	0.130752
ENSSSCG00000039488	SPON2	0.00512803	0.112308	-1.81792	0.649517	8.75708	1.81405	0.000652156	1.26497	0.0569631	1.26497
ENSSSCG00000010967	CCL27	0.00512576	0.112308	1.07729	0.384882	-0.0168266	0.566152	0.224136	0.139901	0.220266	0.220266
ENSSSCG00000048507	ENSSSCG00000048507	0.00513989	0.112372	0.602337	0.215264	3.65628	0.143293	0.0288643	0.0398222	0.110151	0.110151
ENSSSCG00000055618	ENSSSCG00000055618	0.00514267	0.112372	0.787204	0.281349	4.03403	0.319412	0.021	0.216473	0.099161	0.216473
ENSSSCG00000037424	CDK19	0.00518929	0.112709	0.362947	0.129854	6.58882	0.0628626	0.00133405	0.0374621	0.0492521	0.0492521
ENSSSCG00000011776	YEATS2	0.00517678	0.112709	0.353843	0.126561	7.03501	0.0613772	0.000898869	0.0432897	0.0471545	0.0471545
ENSSSCG00000024253	CTCF	0.00519693	0.112709	0.356035	0.127402	7.83777	0.0426318	0.000389318	0.0212811	0.0483048	0.0483048
ENSSSCG00000002754	NQO1	0.00518124	0.112709	-0.818552	0.292806	6.35191	0.347312	0.00183753	0.255368	0.051605	0.255368
ENSSSCG00000014377	PCDHB1	0.00520143	0.112709	-0.778601	0.27864	2.87341	0.316308	0.0781264	0.154795	0.139922	0.154795
ENSSSCG00000040524	ISYNA1	0.0052161	0.112709	-1.29537	0.46373	5.90088	0.94659	0.00431056	0.640825	0.057625	0.640825
ENSSSCG00000016194	USP37	0.00523437	0.112709	0.769217	0.275483	5.65622	0.309118	0.00439087	0.223283	0.0623853	0.223283
ENSSSCG00000023324	KMT2A	0.00523369	0.112709	0.629412	0.225411	8.25827	0.210934	0.000296797	0.152133	0.0512189	0.152133
ENSSSCG00000002243	SLC12A6	0.0052258	0.112709	0.529977	0.189767	7.60589	0.148863	0.000677511	0.107357	0.0473624	0.107357
ENSSSCG00000009540	LIG4	0.00522178	0.112709	0.498003	0.178302	5.63921	0.140246	0.00418333	0.0911918	0.062765	0.0911918
ENSSSCG00000041269	ENSSSCG00000041269	0.00520446	0.112709	-0.731815	0.261914	4.60313	0.280387	0.0136321	0.192165	0.085687	0.192165
ENSSSCG00000044753	ENSSSCG00000044753	0.00520551	0.112709	-0.652667	0.233593	3.79482	0.222237	0.0323171	0.13138	0.105835	0.13138
ENSSSCG00000034846	ENSSSCG00000034846	0.00517023	0.112709	-6.15615	2.20159	3.27327	20.4696	0.578798	13.9621	0.123678	13.9621
ENSSSCG00000009593	ROR2	0.00525248	0.112846	1.29267	0.463135	0.411326	0.873595	0.256806	0.386676	0.226324	0.386676
ENSSSCG00000022674	DAZAP2	0.00525057	0.112846	0.402537	0.144214	9.05717	0.0507447	0.000555302	0.0214729	0.061838	0.061838
ENSSSCG00000003577	WASF2	0.0053058	0.113864	0.366459	0.131448	8.26618	0.0652397	0.000546347	0.0465198	0.0512896	0.0512896
ENSSSCG00000011640	TF	0.00536518	0.113992	-1.08711	0.39045	1.55384	0.715177	0.152933	0.304421	0.20175	0.304421
ENSSSCG00000013405	EIF4G2	0.00535008	0.113992	0.429561	0.154232	9.49416	0.0810014	8.09967e-05	0.0510387	0.0712815	0.0712815
ENSSSCG00000015425	SLC26A5	0.00534823	0.113992	-0.649932	0.233346	3.58848	0.25765	0.0401301	0.123221	0.11238	0.123221
ENSSSCG00000002127	CHD8	0.00532371	0.113992	0.367373	0.131828	8.33028	0.0436742	0.00025025	0.0210605	0.0518853	0.0518853
ENSSSCG00000022147	CHURC1	0.00536212	0.113992	0.477619	0.171532	7.03975	0.118143	0.0144894	0.07378	0.0471422	0.07378
ENSSSCG00000052851	ENSSSCG00000052851	0.00535676	0.113992	1.80997	0.649955	2.86779	1.82234	0.333665	0.933658	0.140162	0.933658
ENSSSCG00000043987	ENSSSCG00000043987	0.0053502	0.113992	-0.624732	0.224308	4.25428	0.203306	0.0173671	0.133575	0.093701	0.133575
ENSSSCG00000039362	ENSSSCG00000039362	0.0053559	0.113992	0.606572	0.217815	5.03293	0.194048	0.00750111	0.134828	0.0765539	0.134828
ENSSSCG00000060975	ENSSSCG00000060975	0.00536127	0.113992	-1.49769	0.53787	3.97448	1.18159	0.0400742	0.827837	0.100727	0.827837
ENSSSCG00000000920	POC1B	0.00540108	0.114502	0.385399	0.138529	6.07403	0.0637777	0.00237427	0.036555	0.0551965	0.0551965
ENSSSCG00000039745	HMOX1	0.00539906	0.114502	-1.00293	0.360479	9.25381	0.564021	0.000272225	0.389563	0.0657121	0.389563
ENSSSCG00000024027	PAFAH1B2	0.00541144	0.114595	0.350818	0.126127	7.32045	0.0456762	0.000897161	0.0230981	0.0468269	0.0468269
ENSSSCG00000038089	COL18A1	0.00545505	0.114698	-0.747761	0.269089	5.6236	0.320494	0.0046908	0.212536	0.0631178	0.212536
ENSSSCG00000003846	GLIS1	0.00545729	0.114698	-1.1399	0.410226	0.213216	0.681945	0.280483	0.193075	0.224373	0.224373
ENSSSCG00000037185	ARHGAP19	0.00546409	0.114698	0.429719	0.154669	5.46135	0.0641559	0.00481883	0.0285949	0.0669485	0.0669485
ENSSSCG00000000571	ABCC9	0.00546376	0.114698	1.25448	0.451523	-0.0493342	0.879689	0.164133	0.447486	0.219532	0.447486
ENSSSCG00000038768	GPR37L1	0.00545314	0.114698	-1.18217	0.4254	1.07985	0.743752	0.304751	0.238144	0.218969	0.238144
ENSSSCG00000022039	ENSSSCG00000022039	0.00542813	0.114698	-0.638255	0.22955	5.60366	0.227399	0.00447358	0.153606	0.0635735	0.153606
ENSSSCG00000014043	ENSSSCG00000014043	0.00543812	0.114698	-0.370044	0.133116	6.68909	0.0744002	0.00139113	0.0517681	0.0485951	0.0517681
ENSSSCG00000050177	ENSSSCG00000050177	0.00545168	0.114698	-0.573411	0.206333	3.8591	0.147855	0.0237773	0.0688168	0.103942	0.103942
ENSSSCG00000035377	ENSSSCG00000035377	0.00548235	0.114956	-1.10665	0.398472	-0.00584456	0.554756	0.255833	0.0848756	0.220505	0.220505
ENSSSCG00000032719	ENSSSCG00000032719	0.00548847	0.114959	-1.27071	0.457606	1.89432	0.84471	0.379782	0.248428	0.1861	0.248428
ENSSSCG00000008444	PRKCE	0.0054952	0.114974	0.36395	0.131084	6.51296	0.0638212	0.00165232	0.0418959	0.0498964	0.0498964
ENSSSCG00000000277	NPFF	0.00551418	0.114995	-0.563994	0.203215	3.91406	0.146549	0.0215077	0.0687728	0.102382	0.102382
ENSSSCG00000050487	RILP	0.00551181	0.114995	-0.580659	0.209209	4.37916	0.192759	0.01385	0.117455	0.0907535	0.117455
ENSSSCG00000017152	SGSH	0.00550285	0.114995	-0.638112	0.229866	6.83549	0.224435	0.00114664	0.157368	0.0478606	0.157368
ENSSSCG00000002341	PAPLN	0.00554062	0.115297	-0.555305	0.200197	4.05945	0.153243	0.0217251	0.0902768	0.0985111	0.0985111
ENSSSCG00000009330	ALOX5AP	0.00553773	0.115297	-0.763736	0.275323	5.68872	0.32678	0.00379185	0.223616	0.0616737	0.223616
ENSSSCG00000004524	SMAD4	0.00554942	0.115355	0.36389	0.131213	7.07118	0.0738593	0.000916177	0.0507341	0.0470662	0.0507341
ENSSSCG00000041693	ENSSSCG00000041693	0.00556993	0.115656	-0.485231	0.175042	4.99476	0.124726	0.00899759	0.0829216	0.0773411	0.0829216
ENSSSCG00000006757	TRIM33	0.0055961	0.116074	0.511405	0.184586	6.45473	0.147613	0.00257278	0.0996428	0.0504661	0.0996428
ENSSSCG00000031617	SFT2D2	0.00561602	0.116361	0.428981	0.1549	5.59519	0.0790988	0.0082137	0.0420439	0.0637687	0.0637687
ENSSSCG00000024674	ABL2	0.00564039	0.11674	0.578046	0.208833	5.76608	0.178088	0.00366246	0.127171	0.0600662	0.127171
ENSSSCG00000009142	SEC24B	0.00565674	0.116953	0.362891	0.131148	6.92204	0.0704607	0.0010192	0.0505799	0.0475103	0.0505799
ENSSSCG00000039568	SNAI2	0.00566828	0.117065	-1.2043	0.435333	4.14376	0.762429	0.0261345	0.54241	0.0963953	0.54241
ENSSSCG00000027765	TOGARAM1	0.00569306	0.117199	0.403246	0.145842	6.51252	0.0864257	0.00157993	0.0622295	0.0499005	0.0622295
ENSSSCG00000015667	MBD5	0.00568785	0.117199	0.49843	0.180248	5.23859	0.130904	0.00600275	0.0914649	0.0722413	0.0914649
ENSSSCG00000031868	XK	0.00568577	0.117199	0.406508	0.146999	5.70058	0.0810133	0.00340738	0.0552027	0.061419	0.061419
ENSSSCG00000041811	ENSSSCG00000041811	0.00570193	0.117256	-0.911523	0.329731	3.28915	0.443189	0.0714646	0.254702	0.123074	0.254702
ENSSSCG00000003809	JAK1	0.00571493	0.117397	0.431346	0.156075	9.56084	0.0638362	7.3397e-05	0.0321271	0.073005	0.073005
ENSSSCG00000020976	CSRP1	0.00572256	0.117429	-0.776944	0.281168	7.89246	0.336332	0.000438519	0.236728	0.0485937	0.236728
ENSSSCG00000047911	ENSSSCG00000047911	0.00573251	0.117507	-0.835894	0.302564	4.5766	0.369214	0.0207595	0.253875	0.0862739	0.253875
ENSSSCG00000022068	GNG8	0.00577662	0.117533	-0.852522	0.308863	2.43966	0.264253	0.126626	0.0269472	0.159562	0.159562
ENSSSCG00000008694	GRK4	0.00576124	0.117533	-0.725465	0.262748	4.69732	0.285877	0.0103553	0.196754	0.0836275	0.196754
ENSSSCG00000007789	SRCAP	0.00575775	0.117533	0.468175	0.169551	8.23602	0.114777	0.000294313	0.0859481	0.0510233	0.0859481
ENSSSCG00000040162	NUPR1	0.0057741	0.117533	1.12301	0.406837	6.26835	0.811105	0.00286131	0.493688	0.0526288	0.493688
ENSSSCG00000007498	FAM209B	0.00577322	0.117533	-0.624331	0.226175	3.50852	0.207317	0.0375908	0.115875	0.115103	0.115875
ENSSSCG00000017357	GPATCH8	0.00575831	0.117533	0.34767	0.125911	7.42591	0.0503394	0.000623923	0.0306233	0.0469369	0.0469369
ENSSSCG00000002891	ENSSSCG00000002891	0.00577197	0.117533	-0.574899	0.208262	3.8233	0.135205	0.0251315	0.0584115	0.104988	0.104988
ENSSSCG00000006917	LRRC8C	0.00578612	0.117602	0.413863	0.149969	7.39897	0.0905201	0.000660893	0.066811	0.0468962	0.066811
ENSSSCG00000056997	FGF7	0.00581987	0.117914	-0.752031	0.272696	2.85942	0.306777	0.0706601	0.152429	0.140522	0.152429
ENSSSCG00000015828	ZNF703	0.00581949	0.117914	-0.598271	0.216939	5.165	0.202099	0.00594051	0.135247	0.0738484	0.135247
ENSSSCG00000050098	ENSSSCG00000050098	0.00581249	0.117914	-0.532335	0.193002	4.26985	0.149193	0.0181498	0.0936001	0.093328	0.0936001
ENSSSCG00000017505	MED1	0.00584283	0.118254	0.351498	0.127517	7.86092	0.0330613	0.000358149	0.0108339	0.0484239	0.0484239
ENSSSCG00000017416	DHX58	0.00586361	0.11855	0.899391	0.326421	7.3694	0.4589	0.000754693	0.318897	0.0468614	0.318897
ENSSSCG00000041473	ENSSSCG00000041473	0.00586978	0.11855	-1.09371	0.396995	5.30047	0.630316	0.00973289	0.463082	0.0708141	0.463082
ENSSSCG00000025941	PTP4A1	0.0059105	0.118942	0.349489	0.126962	7.05829	0.0593872	0.00126184	0.0376441	0.0470962	0.0470962
ENSSSCG00000000504	PTPRB	0.00590378	0.118942	-0.574551	0.208694	4.09873	0.182908	0.0178166	0.112843	0.0975184	0.112843
ENSSSCG00000016809	DROSHA	0.00590954	0.118942	0.362835	0.131808	6.46974	0.0625199	0.0018062	0.0407456	0.0503136	0.0503136
ENSSSCG00000010278	ENSSSCG00000010278	0.00592018	0.118942	-0.585965	0.21291	3.71013	0.213975	0.0274024	0.10859	0.108435	0.10859
ENSSSCG00000031150	ENSSSCG00000031150	0.00591674	0.118942	0.545208	0.198087	6.67261	0.1573	0.00200142	0.115714	0.0486883	0.115714
ENSSSCG00000060562	ENSSSCG00000060562	0.00592962	0.119008	-1.36879	0.497444	1.94669	1.01092	0.399246	0.343106	0.183571	0.343106
ENSSSCG00000010071	MMP11	0.00594061	0.119104	-0.492538	0.179037	4.72421	0.135562	0.0131162	0.0808224	0.0830464	0.0830464
ENSSSCG00000046718	ENSSSCG00000046718	0.00595496	0.119267	-0.586527	0.213263	3.72313	0.158038	0.0284153	0.0771051	0.108028	0.108028
ENSSSCG00000022739	DSG2	0.00604296	0.119421	-0.548239	0.199691	3.82405	0.1626	0.0146637	0.104826	0.104965	0.104965
ENSSSCG00000013392	COPB1	0.0060235	0.119421	0.346293	0.126085	7.51656	0.0628811	0.000574149	0.0436251	0.0471183	0.0471183
ENSSSCG00000040631	LPL	0.0060179	0.119421	-1.73589	0.631967	7.26236	1.72146	0.00198739	1.19616	0.0468221	1.19616
ENSSSCG00000015361	LRRC72	0.00603721	0.119421	1.03399	0.376578	-0.0826989	0.582548	0.196222	0.229212	0.21874	0.229212
ENSSSCG00000035739	SLC26A1	0.00603593	0.119421	0.516397	0.188066	4.36224	0.0923195	0.0149596	0.0359704	0.0911472	0.0911472
ENSSSCG00000008368	UGP2	0.00599212	0.119421	-0.347385	0.126404	7.63974	0.0618929	0.000462076	0.0440244	0.047472	0.047472
ENSSSCG00000002129	RPGRIP1	0.00604348	0.119421	-0.737406	0.268596	2.95242	0.25277	0.0798607	0.0419018	0.13657	0.13657
ENSSSCG00000002370	AREL1	0.00603184	0.119421	0.349184	0.127159	7.76496	0.0494427	0.000547889	0.0310999	0.0479601	0.0479601
ENSSSCG00000033854	LGALS1	0.00599452	0.119421	-1.50903	0.549121	9.3597	1.28265	0.000210879	0.904391	0.0680463	0.904391
ENSSSCG00000027389	HERPUD2	0.0060175	0.119421	0.346778	0.126247	7.1136	0.0551524	0.000835602	0.0354729	0.0469792	0.0469792
ENSSSCG00000049637	ENSSSCG00000049637	0.00600078	0.119421	-0.588731	0.21426	4.06317	0.18403	0.0254086	0.112314	0.0984165	0.112314
ENSSSCG00000050522	ENSSSCG00000050522	0.0060094	0.119421	-0.576493	0.209842	3.80059	0.142887	0.0264394	0.0637288	0.105662	0.105662
ENSSSCG00000032439	ENSSSCG00000032439	0.00601967	0.119421	-1.28578	0.468116	1.25795	0.935679	0.369128	0.28827	0.213363	0.28827
ENSSSCG00000032106	SURF6	0.00606699	0.119647	-0.345922	0.126059	7.52192	0.0363321	0.000541139	0.0133834	0.0471311	0.0471311
ENSSSCG00000029541	PSD2	0.00606999	0.119647	-0.49951	0.182039	4.86026	0.134165	0.00836017	0.0910543	0.0801474	0.0910543
ENSSSCG00000015866	FMNL2	0.00607361	0.119647	0.526462	0.191875	4.86075	0.146743	0.00936738	0.10108	0.0801372	0.10108
ENSSSCG00000011594	NR2C2	0.00611782	0.120276	0.657993	0.240021	7.42325	0.234007	0.00172318	0.171107	0.0469326	0.171107
ENSSSCG00000027348	ENSSSCG00000027348	0.00611807	0.120276	0.402461	0.146809	7.90656	0.0866594	0.000202612	0.0644562	0.0486724	0.0644562
ENSSSCG00000012703	ENSSSCG00000012703	0.00613264	0.120439	0.353308	0.128916	8.0471	0.06101	0.00030471	0.0413313	0.0495534	0.0495534
ENSSSCG00000025667	FBXO2	0.00616325	0.12067	-1.16392	0.424947	0.618135	0.716058	0.315082	0.049808	0.226659	0.226659
ENSSSCG00000008835	RASL11B	0.00616281	0.12067	-1.16226	0.424339	1.17358	0.602952	0.324021	0.0709147	0.21617	0.21617
ENSSSCG00000052127	ENSSSCG00000052127	0.00615765	0.12067	0.381238	0.139175	8.82457	0.0500029	0.000151086	0.0229237	0.0579581	0.0579581
ENSSSCG00000013938	GATAD2A	0.00618222	0.120918	0.347612	0.12696	7.75564	0.0582044	0.000437437	0.0411365	0.0479193	0.0479193
ENSSSCG00000010314	AP3M1	0.00619898	0.121123	0.345176	0.126112	7.18464	0.0585541	0.00083772	0.0378991	0.0468747	0.0468747
ENSSSCG00000011317	ENSSSCG00000011317	0.0062079	0.121174	0.667199	0.243806	6.14795	0.239017	0.00255443	0.17577	0.0542034	0.17577
ENSSSCG00000046252	ENSSSCG00000046252	0.00623277	0.121413	-0.612006	0.223745	3.72622	0.19604	0.0422542	0.103043	0.107932	0.107932
ENSSSCG00000058514	ENSSSCG00000058514	0.00622842	0.121413	-0.390807	0.142865	6.27231	0.0815563	0.00207915	0.0591518	0.0525788	0.0591518
ENSSSCG00000034551	SCX	0.00625068	0.121519	-0.667333	0.244057	3.19274	0.20538	0.0518979	0.0867899	0.126793	0.126793
ENSSSCG00000005837	DIPK1B	0.00625087	0.121519	-0.394223	0.144176	5.86229	0.0830026	0.00274388	0.0596161	0.0582709	0.0596161
ENSSSCG00000063342	ENSSSCG00000063342	0.00626225	0.121617	0.901502	0.329771	4.73012	0.435143	0.0141681	0.312078	0.0829191	0.312078
ENSSSCG00000001683	POLH	0.00627355	0.121713	0.382635	0.139999	6.00698	0.059667	0.00270528	0.0321356	0.0560937	0.0560937
ENSSSCG00000044195	ENSSSCG00000044195	0.0062984	0.122072	-0.532534	0.194937	4.31434	0.138914	0.0217301	0.078548	0.0922711	0.0922711
ENSSSCG00000014364	ANKHD1	0.00630951	0.122164	0.343924	0.125922	7.52721	0.0401556	0.000425076	0.0183267	0.047144	0.047144
ENSSSCG00000006357	FCER1G	0.00633715	0.122576	-1.1763	0.430911	7.60772	0.784299	0.000593481	0.556459	0.0473681	0.556459
ENSSSCG00000000502	CNOT2	0.00636084	0.12291	0.344837	0.12638	7.33476	0.0555445	0.00108143	0.0333599	0.046834	0.046834
ENSSSCG00000024911	ENSSSCG00000024911	0.00637969	0.123151	-0.909769	0.333542	-0.389891	0.356229	0.124045	0.0589665	0.209705	0.209705
ENSSSCG00000040446	ENSSSCG00000040446	0.00638894	0.123205	-0.524387	0.192286	5.03917	0.111288	0.0344958	0.0318154	0.0764256	0.0764256
ENSSSCG00000022081	PHLDB2	0.00640319	0.123233	-1.02962	0.377652	-0.221604	0.383311	0.212826	0.00507417	0.215036	0.215036
ENSSSCG00000006003	MAL2	0.00639844	0.123233	-1.20001	0.440107	0.905658	0.659677	0.357927	0.0593984	0.223155	0.223155
ENSSSCG00000027272	PIK3CG	0.00643123	0.12348	0.682043	0.250296	6.68688	0.250274	0.00143016	0.186514	0.0486074	0.186514
ENSSSCG00000001506	RGL2	0.00643535	0.12348	-0.349161	0.128145	7.94439	0.0430513	0.00037109	0.0188596	0.0488923	0.0488923
ENSSSCG00000047855	ENSSSCG00000047855	0.00643417	0.12348	-2.57812	0.946172	2.184	3.84031	1.33883	1.3469	0.171967	1.3469
ENSSSCG00000004371	CRYBG1	0.00644655	0.123572	0.415066	0.152365	6.51636	0.0922497	0.00187829	0.067767	0.0498651	0.067767
ENSSSCG00000000707	SCNN1A	0.00646271	0.123635	-0.729271	0.267786	4.09228	0.304211	0.0194917	0.195637	0.0976808	0.195637
ENSSSCG00000046287	ENSSSCG00000046287	0.00645811	0.123635	-1.31501	0.482825	2.21852	0.924286	0.156464	0.542896	0.170275	0.542896
ENSSSCG00000044916	ENSSSCG00000044916	0.0064768	0.123781	-0.913456	0.335507	4.37325	0.446306	0.0205453	0.31715	0.0908907	0.31715
ENSSSCG00000008412	PSME4	0.00652067	0.124194	0.342425	0.125874	7.328	0.055796	0.000702245	0.0375022	0.0468304	0.0468304
ENSSSCG00000031547	ICE1	0.00652119	0.124194	0.390161	0.143423	7.0391	0.0820616	0.00120685	0.0605035	0.0471439	0.0605035
ENSSSCG00000027410	CBFA2T2	0.00652429	0.124194	0.381144	0.140116	5.9914	0.0473434	0.00259773	0.0220039	0.0562999	0.0562999
ENSSSCG00000056190	ENSSSCG00000056190	0.00652353	0.124194	-0.646761	0.237759	4.56751	0.223905	0.0145302	0.155058	0.0864759	0.155058
ENSSSCG00000010174	EXOC8	0.00653495	0.124274	0.35702	0.131274	6.49207	0.05407	0.0016048	0.0272111	0.0500938	0.0500938
ENSSSCG00000012014	BTG3	0.00654969	0.124431	-0.517744	0.190423	4.57157	0.149417	0.0140802	0.0947026	0.0863856	0.0947026
ENSSSCG00000024257	CEMIP2	0.00656406	0.124458	0.392945	0.144562	7.26198	0.085194	0.000563983	0.0621301	0.0468222	0.0621301
ENSSSCG00000004794	TMCO5A	0.00655833	0.124458	-0.659442	0.242578	3.17608	0.190982	0.0490833	0.0727291	0.127449	0.127449
ENSSSCG00000036755	TENT5B	0.00662227	0.124885	-1.09172	0.402066	1.45102	0.565974	0.278915	0.114052	0.206057	0.206057
ENSSSCG00000013043	MACROD1	0.00660961	0.124885	-0.874625	0.322039	4.13036	0.426428	0.0261644	0.284963	0.096728	0.284963
ENSSSCG00000016291	GIGYF2	0.00662744	0.124885	0.341648	0.125837	7.30965	0.0474479	0.00068164	0.0271116	0.0468231	0.0468231
ENSSSCG00000006201	ARFGEF1	0.00663208	0.124885	0.395475	0.145675	7.56585	0.0866636	0.000521644	0.063142	0.047245	0.063142
ENSSSCG00000046361	ENSSSCG00000046361	0.00662627	0.124885	-0.508726	0.187372	4.62521	0.138627	0.0147523	0.0905721	0.0852008	0.0905721
ENSSSCG00000035649	ENSSSCG00000035649	0.00660873	0.124885	-0.559681	0.206072	5.05904	0.172218	0.00684655	0.120551	0.0760175	0.120551
ENSSSCG00000047194	ENSSSCG00000047194	0.00660088	0.124885	-0.741549	0.272996	3.37399	0.294807	0.0616171	0.161963	0.119907	0.161963
ENSSSCG00000033194	GEMIN7	0.00664775	0.125057	-0.382981	0.141114	5.98298	0.0771623	0.00332781	0.0470674	0.0564113	0.0564113
ENSSSCG00000037072	TP53TG5	0.0066772	0.125243	-1.16552	0.429679	2.07106	0.750528	0.138523	0.415349	0.177505	0.415349
ENSSSCG00000059088	ENSSSCG00000059088	0.00666645	0.125243	0.599467	0.220956	4.58457	0.224694	0.0120366	0.134428	0.0860972	0.134428
ENSSSCG00000058230	ENSSSCG00000058230	0.00667116	0.125243	-0.954318	0.35178	2.47196	0.522076	0.138762	0.232485	0.158026	0.232485
ENSSSCG00000013258	HARBI1	0.00669523	0.125459	0.604877	0.223067	3.81258	0.199525	0.0253038	0.123973	0.105305	0.123973
ENSSSCG00000014812	FOLR2	0.0067239	0.125751	-0.72153	0.266226	3.37441	0.283042	0.0586611	0.153967	0.119892	0.153967
ENSSSCG00000039545	ENSSSCG00000039545	0.00672341	0.125751	-0.451893	0.166735	5.77147	0.109784	0.00387121	0.0795306	0.0599593	0.0795306
ENSSSCG00000013579	CD209	0.00674842	0.126086	-1.64464	0.607099	7.90485	1.65326	0.001361	1.10435	0.0486628	1.10435
ENSSSCG00000046681	ENSSSCG00000046681	0.00676086	0.12615	1.05116	0.388111	-0.262159	0.524724	0.238058	0.114167	0.213834	0.213834
ENSSSCG00000044320	ENSSSCG00000044320	0.00676494	0.12615	-1.07818	0.398119	5.73809	0.627928	0.00819877	0.467297	0.0606328	0.467297
ENSSSCG00000003079	ENSSSCG00000003079	0.00677771	0.126265	-0.564471	0.208479	4.41517	0.172318	0.0087805	0.12161	0.0899209	0.12161
ENSSSCG00000029633	USP24	0.00679098	0.126275	0.362813	0.134032	7.8107	0.071152	0.000434132	0.0534593	0.0481714	0.0534593
ENSSSCG00000022479	UBR5	0.0067914	0.126275	0.567694	0.209721	7.89737	0.17967	0.000407324	0.131541	0.048621	0.131541
ENSSSCG00000048840	ENSSSCG00000048840	0.00680885	0.126477	-2.30145	0.850481	2.48804	2.85027	0.905414	1.26454	0.157264	1.26454
ENSSSCG00000041667	CLDN5	0.00681934	0.12655	-0.925588	0.342108	2.10094	0.41042	0.175074	0.109424	0.176041	0.176041
ENSSSCG00000060529	ENSSSCG00000060529	0.00685705	0.127127	0.56136	0.207626	5.57077	0.175823	0.00407401	0.125251	0.0643367	0.125251
ENSSSCG00000013292	PRR5L	0.00690666	0.127862	-0.503935	0.186552	4.93242	0.150917	0.00673543	0.0976693	0.078635	0.0976693
ENSSSCG00000015729	TSN	0.00691002	0.127862	0.347834	0.128773	7.27348	0.061525	0.00292717	0.0389786	0.0468201	0.0468201
ENSSSCG00000023004	FZD9	0.00692296	0.127978	-1.19898	0.44398	0.587167	0.782119	0.289644	0.301712	0.226751	0.301712
ENSSSCG00000034301	ZNF304	0.00696061	0.128381	0.461886	0.17115	5.25656	0.1191	0.00546542	0.0824115	0.0718329	0.0824115
ENSSSCG00000003108	NPAS1	0.00696478	0.128381	-1.03919	0.385095	4.72557	0.594722	0.00891677	0.435977	0.0830171	0.435977
ENSSSCG00000010083	PPIL2	0.0069626	0.128381	0.339288	0.125726	7.30262	0.0360754	0.000599801	0.0157461	0.0468213	0.0468213
ENSSSCG00000015099	BCL9L	0.00699823	0.128381	0.427229	0.158413	8.23707	0.0993853	0.000279468	0.0750047	0.0510325	0.0750047
ENSSSCG00000032474	CXCL10	0.00699649	0.128381	1.43119	0.530658	5.01663	1.12395	0.0125123	0.832282	0.0768895	0.832282
ENSSSCG00000058492	ARSD	0.00699032	0.128381	-0.504085	0.186885	5.38754	0.154247	0.00479508	0.0999826	0.068735	0.0999826
ENSSSCG00000016494	BRAF	0.00697947	0.128381	0.438575	0.162566	6.12873	0.107476	0.00184315	0.0774401	0.0544608	0.0774401
ENSSSCG00000035234	ENSSSCG00000035234	0.00697415	0.128381	-0.706964	0.262025	3.14621	0.28329	0.0488449	0.157127	0.128633	0.157127
ENSSSCG00000063008	ITGA2B	0.00705197	0.129243	-0.438094	0.162595	5.1886	0.0948135	0.00596592	0.0577816	0.0733459	0.0733459
ENSSSCG00000010779	SYCE1	0.00706872	0.129427	1.25687	0.466615	3.3235	0.861684	0.063433	0.589754	0.12178	0.589754
ENSSSCG00000060807	HYAL1	0.00707747	0.129464	-1.36548	0.507015	2.38936	1.04811	0.164866	0.606328	0.161973	0.606328
ENSSSCG00000055551	ENSSSCG00000055551	0.00709144	0.129596	1.15423	0.42868	0.88828	0.690255	0.327807	0.181387	0.223493	0.223493
ENSSSCG00000041481	DMKN	0.00710436	0.129709	-0.579285	0.215194	3.68566	0.183091	0.0297171	0.0897396	0.109209	0.109209
ENSSSCG00000010276	UNC5B	0.00714159	0.130137	0.426525	0.158549	5.32475	0.0953199	0.00517334	0.0639044	0.0702405	0.0702405
ENSSSCG00000009528	TPP2	0.00714816	0.130137	0.342732	0.127416	6.95375	0.0640653	0.00108138	0.0476232	0.0473985	0.0476232
ENSSSCG00000046623	ENSSSCG00000046623	0.00714074	0.130137	-1.0375	0.385659	4.9266	0.583756	0.0147854	0.431413	0.0787564	0.431413
ENSSSCG00000011853	RUBCN	0.00715514	0.130141	0.444654	0.165327	6.28676	0.109605	0.00196149	0.0800379	0.0523972	0.0800379
ENSSSCG00000036529	ENSSSCG00000036529	0.00719605	0.130761	0.463225	0.172354	4.82656	0.116662	0.00825862	0.0757602	0.0808595	0.0808595
ENSSSCG00000056934	ARL14	0.00722591	0.13118	-0.596887	0.222201	3.63704	0.16304	0.0373437	0.0748452	0.110776	0.110776
ENSSSCG00000043652	ENSSSCG00000043652	0.00723277	0.13118	-0.640138	0.23833	5.20139	0.222678	0.00806213	0.162341	0.0730683	0.162341
ENSSSCG00000008989	CNOT6L	0.00724387	0.131256	0.485876	0.180931	7.39471	0.131856	0.000583247	0.0976251	0.0468905	0.0976251
ENSSSCG00000060304	SPTSSA	0.00725063	0.131256	-0.461711	0.171952	5.69992	0.117004	0.00349158	0.0852113	0.0614333	0.0852113
ENSSSCG00000003342	DVL1	0.00730572	0.131348	-0.337699	0.125886	7.36333	0.0526849	0.000686385	0.0293135	0.0468556	0.0468556
ENSSSCG00000013655	ICAM1	0.00730657	0.131348	-0.881855	0.328739	6.10202	0.511087	0.00256265	0.321645	0.0548198	0.321645
ENSSSCG00000032010	RNH1	0.00726534	0.131348	-0.505976	0.188485	7.46228	0.144608	0.000529188	0.106051	0.0470017	0.106051
ENSSSCG00000013004	TM7SF2	0.00727176	0.131348	-0.604061	0.225048	4.61138	0.201526	0.0176646	0.134276	0.0855049	0.134276
ENSSSCG00000031429	YAP1	0.00728001	0.131348	-0.804115	0.299623	4.01558	0.351786	0.0283892	0.240932	0.0996395	0.240932
ENSSSCG00000034517	ZNF12	0.00731864	0.131348	0.446066	0.166319	6.87613	0.11065	0.00079298	0.0821932	0.047688	0.0821932
ENSSSCG00000006035	ANGPT1	0.00731994	0.131348	-0.6685	0.249261	2.65658	0.193579	0.0369444	0.0839642	0.149449	0.149449
ENSSSCG00000000737	TULP3	0.00732534	0.131348	-0.626071	0.233462	5.27658	0.224809	0.00625539	0.157258	0.0713717	0.157258
ENSSSCG00000058117	ENSSSCG00000058117	0.00729331	0.131348	-0.535578	0.199608	4.02557	0.116375	0.0201505	0.0536145	0.0993796	0.0993796
ENSSSCG00000048774	ENSSSCG00000048774	0.00734413	0.131348	1.25567	0.46839	0.527746	0.864228	0.272049	0.386118	0.226763	0.386118
ENSSSCG00000054920	ENSSSCG00000054920	0.00734457	0.131348	-1.12982	0.421448	3.32795	0.716457	0.0997833	0.433073	0.121613	0.433073
ENSSSCG00000040100	ENSSSCG00000040100	0.0073362	0.131348	0.646602	0.241163	6.8699	0.227736	0.00124053	0.173238	0.0477135	0.173238
ENSSSCG00000018092	ND6	0.00732771	0.131348	-0.449824	0.167746	9.93649	0.0782392	4.53436e-05	0.0412941	0.084371	0.084371
ENSSSCG00000037268	APCS	0.00736822	0.131557	-0.562916	0.210065	3.81409	0.157248	0.0271215	0.0874657	0.10526	0.10526
ENSSSCG00000039873	DCXR	0.00736996	0.131557	-0.92637	0.345706	6.10633	0.489446	0.00325011	0.355287	0.0547618	0.355287
ENSSSCG00000004438	TSPYL1	0.00740135	0.131796	0.57393	0.214295	6.22976	0.18731	0.00228335	0.135484	0.0531237	0.135484
ENSSSCG00000032660	TMEM35B	0.00739883	0.131796	-0.961819	0.35911	4.40146	0.547322	0.0181621	0.368718	0.0902369	0.368718
ENSSSCG00000032171	TCF20	0.00740397	0.131796	0.603278	0.225263	7.47113	0.19861	0.00063081	0.151599	0.0470191	0.151599
ENSSSCG00000008849	ENSSSCG00000008849	0.00741342	0.131842	0.753594	0.281435	3.32199	0.311203	0.0449419	0.192676	0.121836	0.192676
ENSSSCG00000026517	CALML4	0.00744361	0.131922	-0.611347	0.228428	4.44015	0.20411	0.0324626	0.124076	0.0893476	0.124076
ENSSSCG00000005225	RFX3	0.00746601	0.131922	0.60553	0.22634	4.15851	0.201857	0.0183205	0.135369	0.0960307	0.135369
ENSSSCG00000011201	SATB1	0.00745135	0.131922	0.586467	0.219161	7.79742	0.190062	0.000683779	0.143411	0.0481082	0.143411
ENSSSCG00000029305	FNDC4	0.00744009	0.131922	0.974335	0.364036	1.95398	0.502762	0.21435	0.162839	0.183218	0.183218
ENSSSCG00000017282	SCN4A	0.00746023	0.131922	-0.416274	0.155583	5.4225	0.0806325	0.00472939	0.0484272	0.0678891	0.0678891
ENSSSCG00000032352	ENSSSCG00000032352	0.00743871	0.131922	0.449299	0.167866	4.99798	0.0740342	0.00726249	0.0358242	0.0772744	0.0772744
ENSSSCG00000047863	ENSSSCG00000047863	0.00746067	0.131922	-0.594451	0.222179	3.83233	0.193948	0.0272343	0.120856	0.104722	0.120856
ENSSSCG00000035195	HNMT	0.00748478	0.132011	-1.32388	0.495008	6.93229	1.02022	0.0022902	0.732808	0.0474731	0.732808
ENSSSCG00000043088	ENSSSCG00000043088	0.00748074	0.132011	-0.988056	0.369415	2.39523	0.483534	0.247712	0.0562165	0.16169	0.16169
ENSSSCG00000044700	COL4A1	0.00750458	0.132131	-0.986506	0.368983	3.1839	0.57074	0.0398716	0.368574	0.127141	0.368574
ENSSSCG00000025534	CSE1L	0.0075319	0.132131	0.339058	0.126876	7.68328	0.045996	0.000665408	0.026983	0.0476268	0.0476268
ENSSSCG00000061940	ENSSSCG00000061940	0.0075286	0.132131	-0.810359	0.30322	2.59011	0.368579	0.123336	0.140431	0.152491	0.152491
ENSSSCG00000055591	ENSSSCG00000055591	0.00751648	0.132131	-0.98541	0.368646	-0.163313	0.496278	0.191031	0.129246	0.21667	0.21667
ENSSSCG00000041404	ENSSSCG00000041404	0.00751763	0.132131	0.992029	0.371129	1.81353	0.382984	0.223255	0.0126529	0.189956	0.189956
ENSSSCG00000054435	ENSSSCG00000054435	0.00753285	0.132131	-1.18597	0.443796	2.34574	0.827467	0.333781	0.257084	0.164078	0.257084
ENSSSCG00000045296	ENSSSCG00000045296	0.00754826	0.132281	-0.726153	0.271801	5.16752	0.292683	0.00732722	0.2143	0.0737953	0.2143
ENSSSCG00000037096	TMEM88	0.00756936	0.132529	-0.76972	0.288209	3.51222	0.333159	0.0359354	0.213258	0.114975	0.213258
ENSSSCG00000006578	S100A4	0.00761812	0.132778	-0.819582	0.307127	6.11085	0.390159	0.00281103	0.28017	0.0547011	0.28017
ENSSSCG00000017543	CALCOCO2	0.00760147	0.132778	0.338738	0.126902	7.74712	0.0541519	0.000430116	0.0367053	0.0478825	0.0478825
ENSSSCG00000017268	PRKCA	0.00759405	0.132778	0.527524	0.197604	5.91553	0.155713	0.00300644	0.114135	0.0573919	0.114135
ENSSSCG00000024018	SLC16A3	0.0076144	0.132778	-0.873365	0.327262	6.29888	0.460717	0.00221206	0.319089	0.0522463	0.319089
ENSSSCG00000046774	ENSSSCG00000046774	0.00761389	0.132778	-0.850475	0.318682	3.85836	0.407077	0.0474898	0.257184	0.103964	0.257184
ENSSSCG00000000019	NUP50	0.00764482	0.133121	0.342727	0.128489	7.97094	0.0437379	0.000474226	0.0216471	0.0490541	0.0490541
ENSSSCG00000058715	ENSSSCG00000058715	0.00765166	0.133121	0.481659	0.180595	4.60947	0.105098	0.0122965	0.054889	0.0855471	0.0855471
ENSSSCG00000034645	C3orf38	0.00767425	0.133273	0.442816	0.166093	7.25494	0.113569	0.00225389	0.0805065	0.0468243	0.0805065
ENSSSCG00000044956	ENSSSCG00000044956	0.00767313	0.133273	-1.02044	0.382744	4.40529	0.571556	0.0232022	0.416277	0.0901486	0.416277
ENSSSCG00000015883	MARCHF7	0.00768531	0.133344	0.363557	0.136389	7.68835	0.074453	0.000600682	0.0552051	0.0476459	0.0552051
ENSSSCG00000007881	ERCC4	0.00772078	0.133541	0.946361	0.355235	5.29178	0.495298	0.00750607	0.371069	0.0710177	0.371069
ENSSSCG00000006490	SMG5	0.00773213	0.133541	0.337029	0.126534	7.05332	0.0459803	0.000924367	0.0281411	0.0471082	0.0471082
ENSSSCG00000001971	HECTD1	0.00772523	0.133541	0.56564	0.212339	7.47628	0.180062	0.000627151	0.134637	0.0470295	0.134637
ENSSSCG00000017672	MED13	0.00771496	0.133541	0.900659	0.338048	6.99996	0.457663	0.00120791	0.341621	0.0472521	0.341621
ENSSSCG00000045877	ENSSSCG00000045877	0.00771411	0.133541	-1.16254	0.436335	4.59196	0.756522	0.0653905	0.505775	0.0859336	0.505775
ENSSSCG00000044848	ENSSSCG00000044848	0.00773841	0.133541	-0.876982	0.329287	4.17042	0.426075	0.0238621	0.301428	0.0957376	0.301428
ENSSSCG00000000611	ENSSSCG00000000611	0.00775492	0.133706	0.335057	0.12584	7.39366	0.0377742	0.00061827	0.0174011	0.0468891	0.0468891
ENSSSCG00000032928	GPR135	0.00782055	0.133845	-1.12315	0.422281	0.987926	0.637589	0.31361	0.0831459	0.221353	0.221353
ENSSSCG00000031949	TP53BP1	0.00783266	0.133845	0.338456	0.127277	6.9081	0.0475671	0.00103627	0.0292521	0.0475622	0.0475622
ENSSSCG00000010430	CSTF2T	0.00782878	0.133845	0.351845	0.132304	7.06495	0.0742821	0.000859995	0.0516532	0.0470805	0.0516532
ENSSSCG00000010603	NEURL1	0.00781782	0.133845	-2.1287	0.800311	3.73531	2.62831	0.0340808	1.88741	0.107649	1.88741
ENSSSCG00000023112	PDS5A	0.00778803	0.133845	0.380691	0.143057	7.71664	0.0820907	0.000363773	0.0610318	0.0477562	0.0610318
ENSSSCG00000063017	ZNF697	0.00777921	0.133845	-0.471047	0.176985	4.70814	0.118633	0.0105779	0.0776951	0.0833933	0.0833933
ENSSSCG00000001667	ZNF318	0.00782609	0.133845	0.399355	0.150163	7.50351	0.0917272	0.000562073	0.0670845	0.0470881	0.0670845
ENSSSCG00000038877	SLC36A3	0.0077842	0.133845	-1.24915	0.469378	1.65744	0.883143	0.212595	0.448354	0.19718	0.448354
ENSSSCG00000007331	RBL1	0.00780582	0.133845	0.479073	0.180079	6.5212	0.134846	0.00170479	0.09558	0.0498208	0.09558
ENSSSCG00000010391	ENSSSCG00000010391	0.00781426	0.133845	0.49821	0.187298	4.35472	0.146933	0.0133079	0.0919333	0.0913228	0.0919333
ENSSSCG00000023325	ACY1	0.00784991	0.133901	-0.547446	0.205926	5.59683	0.172245	0.00362734	0.123589	0.0637308	0.123589
ENSSSCG00000009862	RNFT2	0.00785945	0.133901	0.661404	0.248831	3.68719	0.248423	0.0279896	0.157761	0.10916	0.157761
ENSSSCG00000010599	PDCD11	0.00786381	0.133901	0.337396	0.126943	6.96073	0.0393387	0.000968353	0.0200511	0.0473751	0.0473751
ENSSSCG00000008363	AFTPH	0.00785862	0.133901	0.335142	0.126084	7.50244	0.042299	0.000605854	0.0230003	0.0470857	0.0470857
ENSSSCG00000033532	SBK2	0.00788528	0.134147	-0.52237	0.196606	4.08085	0.0914517	0.0179923	0.0147615	0.0979689	0.0979689
ENSSSCG00000027555	DEFB1	0.00789265	0.134154	-1.50079	0.564923	1.05333	1.33736	0.196873	0.760542	0.219695	0.760542
ENSSSCG00000029990	DEFB1	0.00789265	0.134154	-1.50079	0.564923	1.05333	1.33736	0.196873	0.760542	0.219695	0.760542
ENSSSCG00000038085	LEPROTL1	0.00790328	0.134216	0.334254	0.125841	7.42655	0.046747	0.000569615	0.0279713	0.0469379	0.0469379
ENSSSCG00000031999	GPR18	0.00793581	0.134531	0.379093	0.142796	5.85987	0.0822968	0.00285903	0.0563292	0.0583129	0.0583129
ENSSSCG00000041059	ENSSSCG00000041059	0.00793125	0.134531	-0.43226	0.162811	5.21746	0.10021	0.00680763	0.0677401	0.0727145	0.0727145
ENSSSCG00000007956	NLRC3	0.00796189	0.134735	0.543484	0.204804	6.89728	0.163155	0.00112013	0.124713	0.0476038	0.124713
ENSSSCG00000061254	ENSSSCG00000061254	0.00795782	0.134735	-1.21693	0.458552	1.37737	0.866202	0.268427	0.362383	0.208976	0.362383
ENSSSCG00000038867	PPM1K	0.00796913	0.134739	0.407487	0.153573	5.38547	0.0807178	0.00196913	0.049513	0.0687848	0.0687848
ENSSSCG00000030359	ARHGEF3	0.00799164	0.134772	0.336728	0.126951	6.97901	0.0456184	0.00103383	0.024914	0.047316	0.047316
ENSSSCG00000022900	SUPT16H	0.00799213	0.134772	0.340421	0.128344	7.97606	0.0401916	0.000330895	0.0177449	0.049086	0.049086
ENSSSCG00000009565	GAS6	0.00798022	0.134772	-0.505171	0.190422	6.16226	0.157855	0.00205282	0.106729	0.0540124	0.106729
ENSSSCG00000024392	THEMIS	0.00800981	0.134853	0.761733	0.287267	4.17526	0.333235	0.019378	0.228189	0.0956185	0.228189
ENSSSCG00000006698	BCL9	0.00802373	0.134853	0.373157	0.140757	6.71113	0.0770552	0.00127136	0.0581664	0.0484737	0.0581664
ENSSSCG00000000038	CYB5R3	0.00802507	0.134853	-0.560278	0.211345	7.52199	0.189651	0.000739277	0.133261	0.0471313	0.133261
ENSSSCG00000039244	PHYH	0.00801462	0.134853	-0.649632	0.24501	7.21158	0.240371	0.000758239	0.179331	0.046849	0.179331
ENSSSCG00000061158	H2BC26	0.00805419	0.135135	-0.628168	0.237063	4.90977	0.223367	0.00967786	0.158919	0.0791081	0.158919
ENSSSCG00000036554	ENSSSCG00000036554	0.00805589	0.135135	0.396253	0.149546	5.61661	0.079522	0.00381471	0.0471753	0.0632769	0.0632769
ENSSSCG00000038632	ADNP2	0.0080903	0.135594	0.340137	0.128437	6.72992	0.0452527	0.001115	0.0235539	0.0483731	0.0483731
ENSSSCG00000046333	ENSSSCG00000046333	0.00810537	0.135728	-1.07322	0.405348	1.56617	0.323993	0.291704	-0.154873	0.201218	0.201218
ENSSSCG00000000555	ITPR2	0.00813167	0.135813	0.476329	0.179981	6.92484	0.134815	0.00181184	0.0953676	0.0475	0.0953676
ENSSSCG00000022187	CISD3	0.00812714	0.135813	-0.680958	0.257282	5.90386	0.262169	0.00367297	0.194909	0.057577	0.194909
ENSSSCG00000058036	ENSSSCG00000058036	0.00812272	0.135813	-0.420057	0.158696	5.30591	0.0858841	0.00486711	0.0570252	0.0706861	0.0706861
ENSSSCG00000013455	IZUMO4	0.00816865	0.13584	-0.440621	0.166585	5.02039	0.0863095	0.00643967	0.0511386	0.0768121	0.0768121
ENSSSCG00000000499	BEST3	0.00814896	0.13584	-0.702877	0.265654	3.13706	0.278257	0.0369743	0.174742	0.128997	0.174742
ENSSSCG00000016563	TMEM209	0.00816721	0.13584	0.35856	0.135558	6.22957	0.0639849	0.00200136	0.0407221	0.0531262	0.0531262
ENSSSCG00000013387	ENSSSCG00000013387	0.00816171	0.13584	-0.594581	0.224768	3.86767	0.201459	0.0281556	0.123407	0.103696	0.123407
ENSSSCG00000056711	ENSSSCG00000056711	0.0081611	0.13584	-0.803311	0.303671	3.49269	0.361092	0.0358685	0.24078	0.115654	0.24078
ENSSSCG00000040735	DDAH1	0.00819153	0.135985	-1.38768	0.524827	0.166879	1.12742	0.159783	0.666547	0.223702	0.666547
ENSSSCG00000042330	ENSSSCG00000042330	0.00818677	0.135985	-0.51188	0.193581	4.41546	0.150873	0.0162509	0.0961699	0.0899141	0.0961699
ENSSSCG00000050671	ENSSSCG00000050671	0.00820539	0.136098	-0.529082	0.200145	4.1233	0.153668	0.0232699	0.0932991	0.0969037	0.0969037
ENSSSCG00000017643	ENSSSCG00000017643	0.00823817	0.136523	0.934854	0.353823	2.0885	0.463255	0.198922	0.14003	0.17665	0.17665
ENSSSCG00000004791	RASGRP1	0.00827809	0.136801	0.648603	0.245635	7.66931	0.239119	0.000374657	0.180635	0.0475754	0.180635
ENSSSCG00000061276	GALP	0.0082834	0.136801	-0.758344	0.287219	4.23609	0.322004	0.0225316	0.224953	0.0941386	0.224953
ENSSSCG00000008991	FRAS1	0.00826298	0.136801	0.784606	0.297072	3.22462	0.345821	0.0318327	0.232923	0.12555	0.232923
ENSSSCG00000016717	PALS2	0.00827532	0.136801	0.431165	0.163281	5.16413	0.0968013	0.00611572	0.0659672	0.0738666	0.0738666
ENSSSCG00000040719	KIAA0040	0.00830262	0.136869	0.343169	0.130012	8.16339	0.0480094	0.00029134	0.0294402	0.0504184	0.0504184
ENSSSCG00000016769	CDK13	0.00830892	0.136869	0.336051	0.127328	7.81946	0.0571684	0.000423596	0.0413879	0.0482139	0.0482139
ENSSSCG00000044033	ENSSSCG00000044033	0.0083051	0.136869	-1.0506	0.398043	1.65575	0.664841	0.220504	0.254811	0.197256	0.254811
ENSSSCG00000052684	ENSSSCG00000052684	0.00831888	0.136916	0.486695	0.184435	4.53211	0.132577	0.0109289	0.0911195	0.087266	0.0911195
ENSSSCG00000032778	PLEKHG1	0.0083423	0.136928	0.422997	0.160354	5.55832	0.101952	0.00403821	0.0731021	0.0646288	0.0731021
ENSSSCG00000001507	TAPBP	0.008334	0.136928	0.36881	0.139794	8.85474	0.0668898	0.000206106	0.0446843	0.0584214	0.0584214
ENSSSCG00000017925	SLC16A11	0.00833139	0.136928	-0.676791	0.256522	3.17543	0.291789	0.0438837	0.153527	0.127475	0.153527
ENSSSCG00000046109	ENSSSCG00000046109	0.00834812	0.136928	-0.997282	0.378094	4.05505	0.58083	0.0539735	0.374892	0.0986229	0.374892
ENSSSCG00000015807	ADAM32	0.00837529	0.137256	-1.08229	0.410495	0.261089	0.70932	0.252438	0.253081	0.224982	0.253081
ENSSSCG00000000081	ENTHD1	0.00839171	0.137408	0.887492	0.336696	-0.33644	0.36424	0.128597	0.108499	0.211495	0.211495
ENSSSCG00000010357	WAPL	0.00845812	0.138025	0.379166	0.143994	7.41457	0.0857068	0.00113567	0.0610668	0.0469188	0.0610668
ENSSSCG00000033528	BPTF	0.00844607	0.138025	0.339772	0.12901	8.05249	0.0619565	0.000339759	0.0445339	0.0495907	0.0495907
ENSSSCG00000042256	ENSSSCG00000042256	0.00844245	0.138025	-0.899132	0.341376	3.38996	0.461902	0.117882	0.231731	0.119323	0.231731
ENSSSCG00000050786	ENSSSCG00000050786	0.00845462	0.138025	-0.498806	0.189419	4.4539	0.140379	0.0161038	0.0915343	0.0890336	0.0915343
ENSSSCG00000011417	DCAF1	0.008491	0.138326	0.331496	0.125953	7.18336	0.0435985	0.000716679	0.0248775	0.0468761	0.0468761
ENSSSCG00000030680	TCF7	0.00848691	0.138326	0.4097	0.155657	9.54558	0.0734177	8.45506e-05	0.0495272	0.0726032	0.0726032
ENSSSCG00000016111	FZD7	0.00855355	0.139227	-1.33523	0.507806	2.75176	1.02536	0.109061	0.66454	0.145195	0.66454
ENSSSCG00000040042	PAEP	0.00856189	0.139245	-1.26976	0.482969	3.57257	0.905184	0.0753709	0.624406	0.112914	0.624406
ENSSSCG00000003398	UBE4B	0.00857996	0.139421	0.341357	0.129875	7.01297	0.0658186	0.00117214	0.0494303	0.0472145	0.0494303
ENSSSCG00000002950	SIPA1L3	0.00861875	0.139777	0.333378	0.126913	7.07228	0.0622532	0.000962245	0.0473587	0.0470637	0.0473587
ENSSSCG00000013284	TTC17	0.00862368	0.139777	0.332791	0.126699	6.98965	0.0417084	0.000875092	0.0239716	0.047283	0.047283
ENSSSCG00000010005	RNF215	0.008631	0.139777	-0.377875	0.143879	5.81439	0.0506511	0.00297008	0.0205851	0.0591337	0.0591337
ENSSSCG00000010669	ENSSSCG00000010669	0.00862478	0.139777	0.416123	0.158428	6.53767	0.0981403	0.00163572	0.0736623	0.0496737	0.0736623
ENSSSCG00000002846	DNAJA2	0.00868417	0.140452	0.342364	0.130462	8.06591	0.0433008	0.0013762	0.0228213	0.0496848	0.0496848
ENSSSCG00000017511	PLXDC1	0.00868731	0.140452	-1.26833	0.483336	3.2912	0.975748	0.0599521	0.64089	0.122996	0.64089
ENSSSCG00000010325	KCNMA1	0.00870416	0.140488	-0.657598	0.250661	2.8907	0.181169	0.049309	0.0685541	0.139183	0.139183
ENSSSCG00000048258	ENSSSCG00000048258	0.0086992	0.140488	-0.70004	0.266819	4.48188	0.277124	0.0183251	0.195252	0.0883976	0.195252
ENSSSCG00000047519	ENSSSCG00000047519	0.00872947	0.140778	-1.08859	0.415101	3.73883	0.673381	0.065304	0.451622	0.10754	0.451622
ENSSSCG00000039580	FOXJ2	0.00874234	0.140868	0.643271	0.245339	5.77857	0.238304	0.00385339	0.17672	0.0598195	0.17672
ENSSSCG00000013659	DNMT1	0.00874999	0.140873	0.331031	0.126267	7.6098	0.0384611	0.000455739	0.0205824	0.0473746	0.0473746
ENSSSCG00000000810	AMIGO2	0.00877152	0.141101	0.388423	0.148206	5.66352	0.0546258	0.00367132	0.0243635	0.0622238	0.0622238
ENSSSCG00000004714	EPB42	0.00880231	0.141359	-0.627137	0.239398	3.48747	0.222156	0.038993	0.132942	0.115836	0.132942
ENSSSCG00000009090	BLTP1	0.00879642	0.141359	0.739228	0.282162	7.7073	0.311488	0.000531844	0.238315	0.047719	0.238315
ENSSSCG00000056250	ENSSSCG00000056250	0.00881833	0.141498	0.426878	0.162992	9.79185	0.0909053	5.70804e-05	0.0642299	0.0796417	0.0796417
ENSSSCG00000015886	ITGB6	0.00882745	0.141527	-0.789736	0.30158	3.22318	0.353826	0.0576247	0.215226	0.125606	0.215226
ENSSSCG00000037501	FANCF	0.0088526	0.141693	0.430341	0.164397	5.14717	0.0554292	0.00686062	0.016529	0.0742186	0.0742186
ENSSSCG00000047064	ENSSSCG00000047064	0.00884529	0.141693	-0.823764	0.314657	2.66443	0.37422	0.147933	0.0976928	0.149093	0.149093
ENSSSCG00000000050	NAGA	0.00887597	0.141949	-0.337716	0.129057	8.05707	0.0548341	0.000344442	0.0355456	0.0496226	0.0496226
ENSSSCG00000003940	HYI	0.00889956	0.141972	-0.372539	0.142414	5.94761	0.0676964	0.00393906	0.0444289	0.0569061	0.0569061
ENSSSCG00000012365	MSN	0.00889859	0.141972	0.598286	0.228709	9.90693	0.204173	0.000144749	0.156779	0.0833662	0.156779
ENSSSCG00000059411	ENSSSCG00000059411	0.00889071	0.141972	-0.508972	0.194544	5.01049	0.145954	0.00845966	0.105083	0.0770161	0.105083
ENSSSCG00000032422	ENSSSCG00000032422	0.00891806	0.142149	0.797598	0.304988	5.4712	0.36036	0.00584675	0.273206	0.0667104	0.273206
ENSSSCG00000033496	ZNF689	0.00892802	0.142189	0.343306	0.131293	6.48624	0.0399104	0.00156347	0.0180316	0.0501503	0.0501503
ENSSSCG00000022506	COL6A1	0.00895978	0.142343	-1.45653	0.557291	2.06537	1.33498	0.26133	0.67039	0.177784	0.67039
ENSSSCG00000038752	C6orf62	0.00895991	0.142343	0.355401	0.135982	8.63282	0.0528509	0.000198905	0.0289124	0.0552747	0.0552747
ENSSSCG00000049617	ENSSSCG00000049617	0.00894544	0.142343	-0.514959	0.19699	4.75241	0.15008	0.0101544	0.106261	0.08244	0.106261
ENSSSCG00000035722	ENSSSCG00000035722	0.00900549	0.142949	-1.42023	0.543764	1.3856	1.19791	0.462688	0.424349	0.208657	0.424349
ENSSSCG00000004572	ENSSSCG00000004572	0.00901424	0.14297	-0.946139	0.362295	3.95278	0.506504	0.02435	0.369424	0.101314	0.369424
ENSSSCG00000011310	ZNF660	0.00904426	0.143055	1.23867	0.474517	1.44126	0.867209	0.288455	0.387043	0.206452	0.387043
ENSSSCG00000013178	ZDHHC5	0.00905387	0.143055	0.355181	0.136084	7.57471	0.0717735	0.000505472	0.0550512	0.0472698	0.0550512
ENSSSCG00000015602	INTS7	0.00904203	0.143055	0.357259	0.136857	6.16862	0.0672358	0.00226153	0.0467985	0.0539277	0.0539277
ENSSSCG00000044269	ENSSSCG00000044269	0.00904447	0.143055	-0.695188	0.266318	5.16275	0.276807	0.00714332	0.205633	0.0738954	0.205633
ENSSSCG00000012241	ENSSSCG00000012241	0.00905686	0.143055	0.332876	0.127543	7.27671	0.0626812	0.000692139	0.0481098	0.0468197	0.0481098
ENSSSCG00000005178	CNTLN	0.0090901	0.143109	-0.427946	0.164049	5.14404	0.0979823	0.0064535	0.0668588	0.0742826	0.0742826
ENSSSCG00000038562	RND1	0.00908976	0.143109	-0.960903	0.368351	2.57765	0.522495	0.10462	0.302428	0.153068	0.302428
ENSSSCG00000007526	ZNF831	0.00908224	0.143109	0.353023	0.135312	6.49772	0.0729493	0.00157344	0.053355	0.0500397	0.053355
ENSSSCG00000046889	ENSSSCG00000046889	0.00907061	0.143109	-0.488641	0.187263	4.37695	0.135023	0.0143979	0.0907624	0.0908047	0.0908047
ENSSSCG00000011560	CRELD1	0.00919887	0.143187	-0.406239	0.155972	6.43492	0.0995076	0.00172533	0.0712561	0.0506733	0.0712561
ENSSSCG00000033512	C1QB	0.00911823	0.143187	-2.46652	0.945902	6.85301	3.77975	0.0176436	2.66655	0.0477844	2.66655
ENSSSCG00000013735	JUNB	0.00911605	0.143187	-0.470073	0.180266	7.15048	0.126602	0.000824848	0.0966622	0.0469184	0.0966622
ENSSSCG00000026784	LMNB2	0.00921173	0.143187	0.330242	0.126816	7.02333	0.0478049	0.00106145	0.0305013	0.0471857	0.0471857
ENSSSCG00000015782	IRF2	0.00920937	0.143187	0.329664	0.12659	7.6172	0.0509006	0.000677246	0.035058	0.047398	0.047398
ENSSSCG00000034101	D2HGDH	0.00914865	0.143187	-0.333352	0.127895	7.72383	0.0331174	0.0012862	0.00932758	0.0477853	0.0477853
ENSSSCG00000015216	ACRV1	0.00919796	0.143187	-0.844855	0.324369	-0.411529	0.301537	0.106691	0.0447105	0.208956	0.208956
ENSSSCG00000015424	PSMC2	0.00911983	0.143187	0.328062	0.125813	7.29155	0.0460466	0.000667385	0.0221073	0.0468197	0.0468197
ENSSSCG00000008695	MFSD10	0.00918029	0.143187	-0.443594	0.170268	7.24197	0.125163	0.000733908	0.08624	0.0468295	0.08624
ENSSSCG00000001646	BICRAL	0.0092126	0.143187	0.330197	0.126801	6.98267	0.0608749	0.00093088	0.0459452	0.0473045	0.0473045
ENSSSCG00000022636	DENND5B	0.00920926	0.143187	0.505052	0.193938	5.58776	0.153517	0.00378102	0.109055	0.0639408	0.109055
ENSSSCG00000023338	CHRNA6	0.00912952	0.143187	-0.731694	0.280647	2.69661	0.224562	0.0886447	0.0574837	0.147644	0.147644
ENSSSCG00000017764	BLTP2	0.00921131	0.143187	0.331831	0.127426	7.82921	0.0603834	0.000450171	0.0455337	0.048262	0.048262
ENSSSCG00000028572	ENSSSCG00000028572	0.00921428	0.143187	0.459625	0.176507	6.07713	0.120219	0.00332202	0.0901424	0.0551547	0.0901424
ENSSSCG00000008899	ENSSSCG00000008899	0.00914274	0.143187	-0.594663	0.228131	3.64742	0.201296	0.0372657	0.118866	0.110438	0.118866
ENSSSCG00000041080	ENSSSCG00000041080	0.00918469	0.143187	-0.726534	0.278889	3.85867	0.29911	0.0249431	0.208394	0.103955	0.208394
ENSSSCG00000041124	ENSSSCG00000041124	0.00923156	0.143339	-1.44492	0.555021	4.25655	1.19493	0.131274	0.79287	0.0936464	0.79287
ENSSSCG00000008816	NFXL1	0.00927322	0.143395	0.399724	0.153633	5.55251	0.0911244	0.00604322	0.059941	0.0647659	0.0647659
ENSSSCG00000006643	ANXA9	0.00925681	0.143395	-0.486843	0.187073	4.41081	0.106695	0.0149676	0.0546077	0.0900213	0.0900213
ENSSSCG00000007477	NFATC2	0.00926664	0.143395	0.332099	0.12763	7.87089	0.046335	0.000391206	0.0300412	0.0484767	0.0484767
ENSSSCG00000047473	ENSSSCG00000047473	0.00928042	0.143395	-0.729409	0.280375	5.25809	0.303369	0.00762557	0.228205	0.0717978	0.228205
ENSSSCG00000011355	ENSSSCG00000011355	0.00927852	0.143395	-0.536161	0.206088	5.80751	0.172474	0.0035681	0.123848	0.0592628	0.123848
ENSSSCG00000059775	ENSSSCG00000059775	0.00927817	0.143395	-1.02226	0.392931	7.73903	0.642981	0.000744564	0.462439	0.0478482	0.462439
ENSSSCG00000006008	ENSSSCG00000006008	0.0092874	0.143395	-0.907288	0.348784	-0.335499	0.271617	0.153425	-0.0323434	0.211526	0.211526
ENSSSCG00000037835	TRIM7	0.00931211	0.143456	-1.17286	0.451034	0.646972	0.585434	0.383774	0.0035682	0.22652	0.22652
ENSSSCG00000033991	DPP7	0.00930416	0.143456	-0.414764	0.159484	7.8247	0.10414	0.000407844	0.0758971	0.0482396	0.0758971
ENSSSCG00000004415	ENSSSCG00000004415	0.00931378	0.143456	0.792306	0.304696	5.9283	0.412676	0.00533283	0.273186	0.0571944	0.273186
ENSSSCG00000013360	TMEM86A	0.00932623	0.143533	-0.621345	0.238992	6.96355	0.228581	0.00107621	0.170275	0.0473658	0.170275
ENSSSCG00000004540	ONECUT2	0.00936056	0.143608	1.08526	0.417632	0.642715	0.821913	0.296707	0.225303	0.226544	0.226544
ENSSSCG00000022706	ERICH6	0.00938423	0.143608	-1.01507	0.390754	1.87149	0.619012	0.151269	0.306797	0.187196	0.306797
ENSSSCG00000027230	SLC35G1	0.00939094	0.143608	-0.455101	0.175208	4.74855	0.121072	0.00957113	0.0773433	0.0825228	0.0825228
ENSSSCG00000037779	CAPN10	0.00938241	0.143608	-0.328289	0.126372	7.06227	0.0304666	0.000823009	0.00648996	0.0470867	0.0470867
ENSSSCG00000030435	USP39	0.00938862	0.143608	0.336567	0.12957	7.87084	0.0590649	0.00188859	0.0420296	0.0484764	0.0484764
ENSSSCG00000025345	GUCY2D	0.00934751	0.143608	-0.534674	0.205717	3.85182	0.163264	0.022805	0.0722358	0.104153	0.104153
ENSSSCG00000012392	ENSSSCG00000012392	0.00934629	0.143608	0.925338	0.35602	2.72366	0.50171	0.106651	0.273599	0.146437	0.273599
ENSSSCG00000041583	ENSSSCG00000041583	0.00938118	0.143608	-0.383871	0.147765	5.66908	0.0671737	0.00340258	0.0386153	0.0621013	0.0621013
ENSSSCG00000001064	GMPR	0.0094165	0.1437	-0.411941	0.158649	6.55026	0.101511	0.00261789	0.0728908	0.0495649	0.0728908
ENSSSCG00000051241	ENSSSCG00000051241	0.00941623	0.1437	-0.614132	0.236517	4.33548	0.214969	0.0166813	0.15114	0.0917733	0.15114
ENSSSCG00000055522	ENSSSCG00000055522	0.00941941	0.1437	-0.45095	0.17368	4.84916	0.0961764	0.0101124	0.0574163	0.0803816	0.0803816
ENSSSCG00000002852	PLEKHF1	0.00946181	0.143825	-0.415049	0.159948	5.79564	0.106184	0.00308171	0.0736683	0.0594885	0.0736683
ENSSSCG00000022070	ZNF143	0.00945499	0.143825	0.33265	0.128182	6.82097	0.0329005	0.00136584	0.00977105	0.0479257	0.0479257
ENSSSCG00000007248	ASXL1	0.00948002	0.143825	0.336107	0.129559	8.05339	0.0542213	0.000759704	0.0378929	0.0495969	0.0495969
ENSSSCG00000032552	RFFL	0.00947443	0.143825	0.328906	0.126773	7.72373	0.0529318	0.000429379	0.0373349	0.0477849	0.0477849
ENSSSCG00000032404	KLHL11	0.0094667	0.143825	0.363091	0.139934	5.99213	0.0533842	0.0024547	0.028143	0.0562902	0.0562902
ENSSSCG00000057447	ENSSSCG00000057447	0.00945036	0.143825	-0.851967	0.328271	4.92514	0.414525	0.00430248	0.318983	0.0787869	0.318983
ENSSSCG00000057512	ENSSSCG00000057512	0.00945036	0.143825	-0.851967	0.328271	4.92514	0.414525	0.00430248	0.318983	0.0787869	0.318983
ENSSSCG00000043781	RHOB	0.00949206	0.143894	-0.486593	0.187598	6.6865	0.136314	0.00127261	0.104307	0.0486096	0.104307
ENSSSCG00000039650	PCYT2	0.0095095	0.144045	-0.363806	0.140294	6.78987	0.0767473	0.00118637	0.0578607	0.048071	0.0578607
ENSSSCG00000040433	ENSSSCG00000040433	0.00955888	0.144679	0.791282	0.30535	4.65835	0.360739	0.0122099	0.267506	0.084475	0.267506
ENSSSCG00000007757	TRIM72	0.0096039	0.145246	-0.556117	0.214736	3.76654	0.177299	0.0200805	0.118254	0.106689	0.118254
ENSSSCG00000005182	CCDC171	0.00963581	0.145521	1.13307	0.437709	2.19046	0.748356	0.118923	0.455844	0.17165	0.455844
ENSSSCG00000012375	DLG3	0.00963724	0.145521	0.823485	0.318122	3.93658	0.388576	0.0882509	0.215354	0.101758	0.215354
ENSSSCG00000029125	FAM13B	0.00967279	0.145911	0.442264	0.170936	7.67316	0.116733	0.000548528	0.0871086	0.0475895	0.0871086
ENSSSCG00000060564	ENSSSCG00000060564	0.00967826	0.145911	-0.625848	0.241909	3.57246	0.242566	0.0570176	0.118543	0.112917	0.118543
ENSSSCG00000010033	PRR14L	0.00970822	0.14623	1.09186	0.422212	6.18171	0.68865	0.00375989	0.531029	0.053754	0.531029
ENSSSCG00000001621	TFEB	0.00971468	0.14623	-0.516205	0.199629	6.96769	0.157708	0.00109552	0.11846	0.0473522	0.11846
ENSSSCG00000006194	NCOA2	0.00974866	0.146477	0.517338	0.20016	6.86544	0.15493	0.000807793	0.119384	0.047732	0.119384
ENSSSCG00000017665	DHX40	0.00975392	0.146477	0.352072	0.136228	6.19037	0.0372815	0.00203468	0.0143933	0.0536394	0.0536394
ENSSSCG00000062051	ENSSSCG00000062051	0.00974835	0.146477	-0.68182	0.263798	5.08127	0.266382	0.00919106	0.199577	0.0755624	0.199577
ENSSSCG00000023993	CD96	0.00977674	0.14659	0.361119	0.139772	6.40438	0.0770388	0.00172341	0.0568852	0.0510047	0.0568852
ENSSSCG00000002829	MMP2	0.00977109	0.14659	-0.55557	0.215018	3.6727	0.104244	0.0290757	0.027333	0.109623	0.109623
ENSSSCG00000012252	DDX3X	0.00982113	0.147059	0.835038	0.323399	8.57048	0.408624	0.000409819	0.313352	0.0544949	0.313352
ENSSSCG00000034697	ENSSSCG00000034697	0.00982333	0.147059	1.18986	0.46083	6.96651	0.823124	0.00182076	0.635272	0.0473561	0.635272
ENSSSCG00000030049	HNRNPUL1	0.00983642	0.14714	0.3666	0.142009	8.97449	0.0527895	0.000123756	0.0320701	0.0603759	0.0603759
ENSSSCG00000011912	QTRT2	0.00985423	0.147292	0.40962	0.158712	5.31412	0.0727075	0.00507616	0.0387069	0.0704924	0.0704924
ENSSSCG00000015390	ENSSSCG00000015390	0.00989123	0.14773	0.328027	0.127161	6.93776	0.0551539	0.00105636	0.0395446	0.0474537	0.0474537
ENSSSCG00000029196	DIP2B	0.00990498	0.14782	0.523711	0.203057	7.23377	0.160784	0.00077741	0.12292	0.0468338	0.12292
ENSSSCG00000013380	ENSSSCG00000013380	0.00996026	0.14853	-0.701434	0.272169	4.58137	0.291681	0.00819099	0.214036	0.0861681	0.214036
ENSSSCG00000005514	RAB14	0.0100486	0.148696	0.768415	0.298512	7.24178	0.345749	0.00167953	0.265648	0.0468296	0.265648
ENSSSCG00000011610	NUP210	0.0100386	0.148696	0.338985	0.131671	8.31632	0.0632117	0.000259381	0.0481941	0.0517521	0.0517521
ENSSSCG00000003431	NPPB	0.0100256	0.148696	-1.09322	0.424561	1.04014	0.595102	0.32071	0.0654122	0.220045	0.220045
ENSSSCG00000021259	CDA	0.0100168	0.148696	-1.29592	0.503222	1.85269	0.994966	0.173821	0.585877	0.188095	0.585877
ENSSSCG00000013469	ZNF555	0.0100128	0.148696	0.753053	0.292404	2.50608	0.283351	0.100087	0.101386	0.156412	0.156412
ENSSSCG00000029637	KDM2A	0.0100369	0.148696	0.328297	0.127516	7.84363	0.0526167	0.000446613	0.0376225	0.0483345	0.0483345
ENSSSCG00000026592	TLR6	0.00998862	0.148696	-0.377161	0.146401	6.01495	0.0845318	0.00265471	0.0616448	0.0559877	0.0616448
ENSSSCG00000007602	BAIAP2L1	0.0100512	0.148696	-0.409393	0.159045	5.30771	0.0735072	0.00524262	0.043993	0.0706437	0.0706437
ENSSSCG00000008498	HEATR5B	0.0100498	0.148696	0.474496	0.184334	7.10161	0.131313	0.000930909	0.101006	0.0470019	0.101006
ENSSSCG00000044044	ENSSSCG00000044044	0.0100159	0.148696	-0.521932	0.20267	4.11746	0.160249	0.0204831	0.102742	0.0970495	0.102742
ENSSSCG00000048453	ENSSSCG00000048453	0.0100565	0.148696	-0.613495	0.238354	4.00623	0.224619	0.0379572	0.132481	0.0998845	0.132481
ENSSSCG00000048195	ENSSSCG00000048195	0.010072	0.14881	-0.580054	0.225408	3.53938	0.190792	0.0383869	0.110551	0.11404	0.11404
ENSSSCG00000006071	VPS13B	0.0101	0.148881	0.777357	0.302193	6.91784	0.352391	0.00127749	0.272684	0.0475257	0.272684
ENSSSCG00000007456	SULF2	0.0100982	0.148881	-1.20113	0.466923	5.64581	0.934535	0.00580458	0.648247	0.0626171	0.648247
ENSSSCG00000041300	ENSSSCG00000041300	0.0101001	0.148881	-0.565578	0.219865	6.11806	0.186496	0.00260113	0.142421	0.0546041	0.142421
ENSSSCG00000042409	ENSSSCG00000042409	0.0101154	0.148993	-0.696929	0.270983	4.87115	0.280695	0.0115458	0.208749	0.0799182	0.208749
ENSSSCG00000015662	ENSSSCG00000015662	0.0101241	0.149007	-1.43609	0.55845	2.68297	1.32645	0.0751458	0.860455	0.148256	0.860455
ENSSSCG00000008548	SUPT7L	0.0101325	0.149015	0.365749	0.142244	5.9957	0.042464	0.00445705	0.0129987	0.056243	0.056243
ENSSSCG00000009699	HPGD	0.0101556	0.149241	-0.73636	0.286467	2.84215	0.319975	0.0332047	0.212986	0.141264	0.212986
ENSSSCG00000037372	ENSSSCG00000037372	0.0101999	0.14969	0.459452	0.178846	4.64712	0.127284	0.0112376	0.0818928	0.0847204	0.0847204
ENSSSCG00000061779	ENSSSCG00000061779	0.0102095	0.14969	-0.918485	0.357575	-0.21567	0.44658	0.168371	0.168233	0.215208	0.215208
ENSSSCG00000042127	ENSSSCG00000042127	0.0102083	0.14969	-0.61251	0.238452	4.1553	0.217194	0.0252049	0.145373	0.0961099	0.145373
ENSSSCG00000001518	ITPR3	0.0102385	0.150001	0.396377	0.154372	7.88254	0.0909684	0.000401844	0.0710907	0.0485394	0.0710907
ENSSSCG00000057602	ENSSSCG00000057602	0.0102546	0.150122	-1.30555	0.508566	3.1757	0.986515	0.0730672	0.702852	0.127464	0.702852
ENSSSCG00000015089	JAML	0.0102701	0.150125	-0.413598	0.161146	7.81423	0.103813	0.000531048	0.0773731	0.0481884	0.0773731
ENSSSCG00000051969	ENSSSCG00000051969	0.0102782	0.150125	0.937335	0.365244	6.27548	0.517745	0.00260275	0.397607	0.0525388	0.397607
ENSSSCG00000053591	ENSSSCG00000053591	0.0102771	0.150125	-0.925548	0.360645	3.04978	0.49933	0.0692811	0.320914	0.132528	0.320914
ENSSSCG00000013653	ICAM5	0.0103095	0.15021	-0.889027	0.346562	1.95334	0.318096	0.177068	0.0120936	0.183249	0.183249
ENSSSCG00000014048	HK3	0.0103153	0.15021	-0.802356	0.3128	7.1449	0.424594	0.000926684	0.292605	0.0469267	0.292605
ENSSSCG00000000807	SLC38A1	0.010306	0.15021	0.421948	0.164477	6.58898	0.105984	0.0014062	0.0797519	0.0492509	0.0797519
ENSSSCG00000007007	IDO1	0.0103078	0.15021	0.86229	0.336133	4.9803	0.437187	0.0100357	0.32892	0.0776401	0.32892
ENSSSCG00000010247	DDX21	0.0103312	0.150287	0.331004	0.129069	8.05999	0.0482098	0.000333588	0.0299616	0.0496431	0.0496431
ENSSSCG00000053501	FOLR1	0.0103363	0.150287	-0.829836	0.323602	2.23529	0.312058	0.144699	0.0587115	0.169455	0.169455
ENSSSCG00000011332	SETD2	0.0103629	0.15056	0.362416	0.141376	8.14054	0.0770878	0.00028761	0.0596743	0.0502384	0.0596743
ENSSSCG00000041625	REELD1	0.0103811	0.15064	-0.666456	0.260043	2.94241	0.293024	0.0632652	0.139602	0.136991	0.139602
ENSSSCG00000042807	ENSSSCG00000042807	0.0103841	0.15064	-0.865421	0.33769	4.41084	0.434766	0.0175624	0.324541	0.0900205	0.324541
ENSSSCG00000013759	NANOS3	0.0104534	0.151416	-1.08088	0.422144	0.907736	0.625583	0.311504	0.163777	0.223113	0.223113
ENSSSCG00000005994	SNTB1	0.0104462	0.151416	0.454085	0.177329	6.71682	0.119644	0.0018276	0.0925088	0.0484429	0.0925088
ENSSSCG00000000299	TESPA1	0.0104752	0.151504	0.347849	0.135892	6.2071	0.0520116	0.00198096	0.0307788	0.0534193	0.0534193
ENSSSCG00000059243	ENSSSCG00000059243	0.0104693	0.151504	-1.31615	0.514136	3.57511	1.0116	0.0448079	0.7482	0.112828	0.7482
ENSSSCG00000026006	KLF13	0.0104834	0.151508	0.363427	0.141993	8.97351	0.0520203	0.000127067	0.0324041	0.0603592	0.0603592
ENSSSCG00000001203	ZSCAN9	0.0105688	0.152514	-0.70399	0.275357	2.95387	0.290429	0.0624502	0.165015	0.136509	0.165015
ENSSSCG00000044299	ENSSSCG00000044299	0.0105655	0.152514	-0.657321	0.257092	4.49663	0.252934	0.0201584	0.178131	0.0880638	0.178131
ENSSSCG00000013768	ENSSSCG00000013768	0.0105973	0.15281	-0.580531	0.227151	4.75865	0.206469	0.00898242	0.145811	0.0823063	0.145811
ENSSSCG00000031787	ZNF892	0.0106201	0.153023	0.507445	0.198612	4.12502	0.146487	0.021479	0.092689	0.0968609	0.0968609
ENSSSCG00000038772	IKBIP	0.0106579	0.153453	-0.404453	0.158378	5.38554	0.0767149	0.00646759	0.0468537	0.0687831	0.0687831
ENSSSCG00000038504	FBXL15	0.0106949	0.153871	-0.388861	0.152345	5.51388	0.0856576	0.00394271	0.0562695	0.065684	0.065684
ENSSSCG00000017010	INSYN2B	0.0107088	0.153954	-0.735124	0.288051	3.91379	0.31695	0.0234777	0.225443	0.102389	0.225443
ENSSSCG00000016098	ORC2	0.0107413	0.154185	0.426709	0.167271	5.95496	0.111124	0.0027326	0.081206	0.0567997	0.081206
ENSSSCG00000027207	GPATCH2	0.0107489	0.154185	0.434281	0.170255	5.22871	0.0723823	0.0144972	0.0257739	0.0724636	0.0724636
ENSSSCG00000052903	ENSSSCG00000052903	0.0107435	0.154185	-0.47892	0.187743	4.36137	0.122	0.0145746	0.0682336	0.0911675	0.0911675
ENSSSCG00000032599	ENSSSCG00000032599	0.0107632	0.154275	-1.51002	0.592095	2.81092	1.44749	0.450136	0.601595	0.142614	0.601595
ENSSSCG00000005923	SPATC1	0.0107825	0.154321	-1.0482	0.411112	1.764	0.668066	0.17621	0.33083	0.192285	0.33083
ENSSSCG00000024127	ABI1	0.0107759	0.154321	0.327535	0.128451	7.98375	0.0348857	0.000364713	0.0124212	0.0491344	0.0491344
ENSSSCG00000024913	HYLS1	0.0107978	0.154426	0.362931	0.142372	6.03366	0.0493535	0.0050712	0.0205789	0.0557382	0.0557382
ENSSSCG00000009854	RFC5	0.0108178	0.154596	0.361884	0.141997	6.0198	0.0487395	0.00456655	0.0191559	0.0559231	0.0559231
ENSSSCG00000011530	CRBN	0.0108434	0.154617	0.329681	0.129403	6.70894	0.0478068	0.00174994	0.0259909	0.0484856	0.0484856
ENSSSCG00000026945	LRRC2	0.01083	0.154617	-1.00527	0.394511	2.00882	0.627525	0.149278	0.317638	0.180549	0.317638
ENSSSCG00000045942	ENSSSCG00000045942	0.0108425	0.154617	-0.476149	0.186891	4.38594	0.115123	0.0141887	0.0707575	0.0905961	0.0905961
ENSSSCG00000050181	ENSSSCG00000050181	0.0108556	0.154676	-0.594111	0.23323	4.92989	0.206346	0.00997492	0.153214	0.0786879	0.153214
ENSSSCG00000021023	SCAF4	0.0108841	0.154738	0.323934	0.127213	7.67195	0.0491414	0.000964223	0.033042	0.047585	0.047585
ENSSSCG00000040038	ZNF8	0.0108824	0.154738	0.838286	0.329197	5.16123	0.414475	0.00692712	0.318186	0.0739272	0.318186
ENSSSCG00000013767	PALM3	0.0108736	0.154738	-0.702592	0.27588	2.62608	0.198155	0.0774905	0.0463217	0.150838	0.150838
ENSSSCG00000009898	GCN1	0.0109268	0.155115	0.32906	0.129295	8.08708	0.0629686	0.000315132	0.0493931	0.0498366	0.0498366
ENSSSCG00000057119	ENSSSCG00000057119	0.0109199	0.155115	0.474671	0.186493	4.76486	0.136719	0.0111664	0.093172	0.0821734	0.093172
ENSSSCG00000006107	PDP1	0.0109503	0.155334	0.366404	0.144011	5.82596	0.0766864	0.00329805	0.0556932	0.0589193	0.0589193
ENSSSCG00000003438	VPS13D	0.0109793	0.155525	0.524891	0.206377	7.5482	0.162488	0.000597627	0.127177	0.0471973	0.127177
ENSSSCG00000007665	ENSSSCG00000007665	0.0109799	0.155525	0.398855	0.156824	5.36271	0.0586584	0.00444775	0.0285992	0.0693332	0.0693332
ENSSSCG00000003412	EXOSC10	0.0110417	0.155826	0.321637	0.12656	7.02545	0.0409894	0.000872514	0.0223912	0.0471799	0.0471799
ENSSSCG00000058057	LBH	0.0110199	0.155826	0.333554	0.131214	8.27764	0.0523588	0.000257924	0.0366359	0.0513931	0.0513931
ENSSSCG00000006386	COPA	0.0110387	0.155826	0.344617	0.135598	8.30106	0.07062	0.000363397	0.0547967	0.0516086	0.0547967
ENSSSCG00000033157	ENSSSCG00000033157	0.0110243	0.155826	-0.466762	0.183625	4.47471	0.115188	0.0125944	0.0743741	0.0885602	0.0885602
ENSSSCG00000000854	ENSSSCG00000000854	0.0110278	0.155826	0.971886	0.382359	-0.127693	0.484203	0.220983	0.110567	0.217612	0.217612
ENSSSCG00000008374	B3GNT2	0.0110716	0.156017	0.332006	0.130689	6.75697	0.0668929	0.0013204	0.0499181	0.0482333	0.0499181
ENSSSCG00000027865	GALC	0.0110666	0.156017	-0.493	0.19405	5.49715	0.156195	0.00419175	0.108774	0.0660852	0.108774
ENSSSCG00000005487	COL27A1	0.0110861	0.156107	-0.621711	0.244771	3.1092	0.161241	0.0496233	0.0414314	0.130115	0.130115
ENSSSCG00000039651	SLC2A5	0.0111507	0.156475	-2.02972	0.799751	4.22854	2.62985	0.0273013	1.8915	0.0943209	1.8915
ENSSSCG00000028331	IL1R2	0.0111662	0.156475	-2.28782	0.901619	1.49164	3.11326	0.24792	2.19083	0.204386	2.19083
ENSSSCG00000005907	ADCK5	0.0111469	0.156475	-0.415693	0.163784	6.52273	0.103766	0.00154352	0.0789319	0.049807	0.0789319
ENSSSCG00000039351	PIGH	0.0111676	0.156475	-0.388857	0.15325	5.83265	0.0916607	0.00448296	0.0659734	0.0587971	0.0659734
ENSSSCG00000023760	CLEC14A	0.0111243	0.156475	-0.500979	0.197332	4.07264	0.13781	0.018643	0.0644785	0.0981763	0.0981763
ENSSSCG00000018057	SOCS7	0.0111476	0.156475	0.442658	0.17441	6.11099	0.115125	0.00253905	0.0887171	0.0546992	0.0887171
ENSSSCG00000017231	NAT9	0.0111692	0.156475	-0.360185	0.141953	6.93191	0.0805487	0.00347649	0.0569754	0.0474745	0.0569754
ENSSSCG00000056729	C5AR1	0.011208	0.156716	-1.04874	0.413517	8.15257	0.687693	0.000500071	0.512488	0.0503325	0.512488
ENSSSCG00000034655	COQ7	0.0112109	0.156716	-0.484508	0.191048	4.24425	0.12756	0.0155557	0.0762489	0.093942	0.093942
ENSSSCG00000013584	ENSSSCG00000013584	0.0112003	0.156716	-0.681594	0.268727	2.73013	0.177696	0.0704918	0.0228874	0.14615	0.14615
ENSSSCG00000024714	LRRC34	0.0112354	0.156775	-0.460496	0.181634	4.53665	0.106552	0.0118087	0.0656347	0.0871643	0.0871643
ENSSSCG00000030467	PHC3	0.0112487	0.156775	0.83752	0.330399	7.2164	0.44107	0.0106638	0.316826	0.0468452	0.316826
ENSSSCG00000033757	FKBP2	0.0112894	0.156775	-0.467503	0.18452	6.87621	0.130095	0.00156087	0.100583	0.0476877	0.100583
ENSSSCG00000009123	CAMK2D	0.0112954	0.156775	0.321259	0.126808	7.67661	0.0675754	0.000638906	0.0458209	0.0476021	0.0476021
ENSSSCG00000052991	ECI1	0.0112932	0.156775	-0.374468	0.147807	5.98433	0.0850259	0.00291385	0.062627	0.0563933	0.062627
ENSSSCG00000023487	MSLNL	0.0112803	0.156775	-1.10148	0.4347	0.463837	0.558927	0.340305	0.0317773	0.226588	0.226588
ENSSSCG00000062160	H2BC18	0.0112514	0.156775	-0.756778	0.298556	4.66958	0.337036	0.0118271	0.255581	0.0842303	0.255581
ENSSSCG00000006727	WDR3	0.0113049	0.156775	0.331854	0.131006	6.50198	0.0378638	0.00148819	0.0181868	0.0499992	0.0499992
ENSSSCG00000010903	LHX9	0.0113048	0.156775	-1.33106	0.525458	1.89708	1.04424	0.182257	0.646062	0.185967	0.646062
ENSSSCG00000051306	ENSSSCG00000051306	0.0112771	0.156775	-0.584592	0.2307	5.57261	0.202914	0.00541677	0.15425	0.0642935	0.15425
ENSSSCG00000042774	ENSSSCG00000042774	0.0112856	0.156775	-1.47533	0.582276	1.70541	1.37947	0.733821	0.283316	0.194998	0.283316
ENSSSCG00000057744	ENSSSCG00000057744	0.0113179	0.156841	-1.53412	0.605717	0.734409	1.23059	0.87488	0.0265663	0.225798	0.225798
ENSSSCG00000014249	MARCHF3	0.0113752	0.156844	-0.790869	0.312478	2.35359	0.400438	0.12923	0.137193	0.163698	0.163698
ENSSSCG00000008668	RBAK	0.0113558	0.156844	0.362515	0.143199	5.85179	0.0762459	0.00306297	0.0549687	0.0584545	0.0584545
ENSSSCG00000034598	H2AC20	0.0113492	0.156844	-0.785171	0.310129	3.92171	0.364098	0.0252292	0.26331	0.102169	0.26331
ENSSSCG00000000973	SELENOO	0.0113662	0.156844	-0.341604	0.134955	6.25907	0.0570838	0.00189205	0.0257488	0.0527468	0.0527468
ENSSSCG00000017750	EVI2B	0.0113407	0.156844	0.367782	0.145252	7.48664	0.0860643	0.000613914	0.0626808	0.0470511	0.0626808
ENSSSCG00000055157	ENSSSCG00000055157	0.0113695	0.156844	-1.21882	0.481531	0.908111	0.876611	0.380151	0.315467	0.223106	0.315467
ENSSSCG00000063274	ENSSSCG00000063274	0.0113719	0.156844	-0.599997	0.237054	5.09388	0.212521	0.00696954	0.161614	0.0753047	0.161614
ENSSSCG00000027646	TIPARP	0.0114735	0.157212	0.318171	0.125862	7.40676	0.0580849	0.000616618	0.0416626	0.0469071	0.0469071
ENSSSCG00000011928	CCDC80	0.011418	0.157212	-0.522397	0.20651	3.92772	0.169212	0.0259212	0.102018	0.102002	0.102018
ENSSSCG00000016053	NEMP2	0.0114732	0.157212	0.43034	0.170233	6.77706	0.115259	0.00172199	0.0852157	0.0481331	0.0852157
ENSSSCG00000009244	SEC31A	0.0114952	0.157212	0.347279	0.137412	8.34707	0.0716406	0.000236243	0.0564103	0.0520481	0.0564103
ENSSSCG00000008179	REV1	0.0114883	0.157212	0.324688	0.128463	6.76	0.0483816	0.00129028	0.0289796	0.0482179	0.0482179
ENSSSCG00000031660	MAPK8IP2	0.0114909	0.157212	0.609873	0.241304	3.88187	0.222364	0.0242055	0.150478	0.103289	0.150478
ENSSSCG00000028529	REM1	0.0114969	0.157212	-1.05361	0.416903	0.0240221	0.473909	0.30029	-0.0721844	0.221135	0.221135
ENSSSCG00000041978	ENSSSCG00000041978	0.011427	0.157212	-0.523597	0.207008	5.00498	0.161877	0.0078706	0.120686	0.0771299	0.120686
ENSSSCG00000048815	ENSSSCG00000048815	0.0114192	0.157212	-0.708506	0.280086	4.63075	0.30326	0.0127648	0.22258	0.085079	0.22258
ENSSSCG00000050527	ENSSSCG00000050527	0.0114793	0.157212	0.39009	0.154322	7.6314	0.0916654	0.000553206	0.070893	0.0474441	0.070893
ENSSSCG00000042445	ENSSSCG00000042445	0.0114891	0.157212	-0.821687	0.325104	4.70785	0.399309	0.0175904	0.299487	0.0833996	0.299487
ENSSSCG00000061183	ENSSSCG00000061183	0.0115001	0.157212	-0.942593	0.37299	-0.230881	0.371882	0.2026	0.040974	0.214766	0.214766
ENSSSCG00000033390	ENSSSCG00000033390	0.0115132	0.157278	0.973337	0.385217	3.64663	0.566699	0.0416172	0.403559	0.110464	0.403559
ENSSSCG00000028406	FOCAD	0.0115959	0.157871	0.34093	0.135064	6.2648	0.044607	0.00205305	0.0242029	0.0526738	0.0526738
ENSSSCG00000034427	MEX3C	0.0115869	0.157871	0.368193	0.145849	6.36707	0.0816827	0.00180037	0.0620154	0.0514278	0.0620154
ENSSSCG00000036503	RAB6B	0.0115657	0.157871	-1.11681	0.44228	0.631735	0.443565	0.360234	-0.12888	0.226599	0.226599
ENSSSCG00000035302	BLOC1S3	0.0115774	0.157871	0.395382	0.156601	5.3732	0.0866076	0.00449114	0.0623934	0.0690808	0.0690808
ENSSSCG00000041333	ENSSSCG00000041333	0.0116031	0.157871	-0.985162	0.390319	5.07406	0.576553	0.00932687	0.447721	0.0757098	0.447721
ENSSSCG00000032311	ENSSSCG00000032311	0.0116059	0.157871	0.351786	0.139381	7.16175	0.0548763	0.0113789	0.021113	0.0469026	0.0469026
ENSSSCG00000057475	ENSSSCG00000057475	0.0116372	0.158185	-0.720564	0.285603	3.21983	0.269961	0.118971	0.0788409	0.125736	0.125736
ENSSSCG00000012102	ENSSSCG00000012102	0.0116552	0.158318	0.32302	0.12806	7.69958	0.0493414	0.00150908	0.0332504	0.0476889	0.0476889
ENSSSCG00000024970	ETV3	0.0116705	0.158414	0.382922	0.151835	6.76502	0.0875326	0.00124719	0.0679147	0.0481927	0.0679147
ENSSSCG00000042719	ENSSSCG00000042719	0.011692	0.158593	-0.710276	0.281709	4.86558	0.299935	0.00982343	0.228257	0.0800355	0.228257
ENSSSCG00000035696	MCEE	0.0117739	0.159142	-0.403286	0.160107	5.82673	0.101223	0.0055102	0.0713928	0.0589053	0.0713928
ENSSSCG00000035506	UBAP1L	0.0117673	0.159142	-0.705547	0.280085	3.76281	0.295639	0.028384	0.206959	0.106803	0.206959
ENSSSCG00000006018	TRPS1	0.011764	0.159142	0.467325	0.185509	6.49225	0.13162	0.00162639	0.101615	0.0500921	0.101615
ENSSSCG00000002372	YLPM1	0.0117507	0.159142	0.323106	0.12824	7.94817	0.0302045	0.000421439	0.0126666	0.0489149	0.0489149
ENSSSCG00000047716	H2AC12	0.011772	0.159142	-0.506489	0.201075	4.0101	0.137003	0.0215105	0.0821538	0.0997829	0.0997829
ENSSSCG00000044510	ENSSSCG00000044510	0.0118121	0.159547	-0.436238	0.173268	4.85381	0.107982	0.00978183	0.0745185	0.0802835	0.0802835
ENSSSCG00000004090	ZBTB2	0.0118422	0.159792	0.340577	0.135321	6.23802	0.0411162	0.00191816	0.020103	0.0530169	0.0530169
ENSSSCG00000008968	ENSSSCG00000008968	0.0118551	0.159792	1.1419	0.453778	0.530836	0.45396	0.390976	-0.138718	0.226767	0.226767
ENSSSCG00000055332	ENSSSCG00000055332	0.0118552	0.159792	-0.885144	0.351747	4.01466	0.471549	0.0818427	0.289335	0.0996637	0.289335
ENSSSCG00000005855	EXD3	0.0118712	0.159895	-0.413434	0.164325	5.11537	0.0692043	0.0061421	0.034687	0.0748661	0.0748661
ENSSSCG00000006100	VIRMA	0.0118901	0.160037	0.318598	0.12666	7.64375	0.0515658	0.000642318	0.0366889	0.0474856	0.0474856
ENSSSCG00000053422	THBD	0.0119601	0.160867	-0.600166	0.238794	5.34357	0.237261	0.0050189	0.166049	0.0697921	0.166049
ENSSSCG00000043019	ENSSSCG00000043019	0.0120137	0.161474	-1.09757	0.436977	0.637975	0.624487	0.346279	0.0697031	0.226569	0.226569
ENSSSCG00000004709	ZSCAN29	0.0122729	0.16156	0.614945	0.245566	5.45582	0.228588	0.00460542	0.176302	0.0670821	0.176302
ENSSSCG00000025238	SHOX2	0.0122826	0.16156	-0.927996	0.370618	3.07391	0.520403	0.0694209	0.342651	0.131543	0.342651
ENSSSCG00000011474	PXK	0.0121887	0.16156	0.31799	0.12686	6.97525	0.0518707	0.000952215	0.0325993	0.0473279	0.0473279
ENSSSCG00000011465	PDE12	0.0121125	0.16156	0.347393	0.138467	6.0732	0.0520614	0.00231175	0.0244726	0.0552075	0.0552075
ENSSSCG00000032960	MANEAL	0.012124	0.16156	0.421218	0.167915	5.03037	0.0526155	0.00798002	0.0156799	0.0766065	0.0766065
ENSSSCG00000038037	MISFA	0.0122274	0.16156	-0.58977	0.235389	3.95516	0.197528	0.0649745	0.0890569	0.10125	0.10125
ENSSSCG00000033507	ASCL2	0.012068	0.16156	-1.25962	0.50181	3.51113	1.03867	0.0604837	0.694957	0.115012	0.694957
ENSSSCG00000016285	ECEL1	0.0122805	0.16156	-1.00792	0.402527	-0.00448427	0.633434	0.209526	0.276558	0.220535	0.276558
ENSSSCG00000008819	TXK	0.0121628	0.16156	0.430282	0.171606	6.83227	0.111772	0.00116042	0.0871854	0.0478749	0.0871854
ENSSSCG00000007812	XPO6	0.0121522	0.16156	0.329329	0.131327	8.28613	0.0446321	0.000270071	0.028561	0.0514706	0.0514706
ENSSSCG00000005899	MFSD3	0.0121843	0.16156	-0.331767	0.132349	6.41615	0.0500427	0.00167327	0.0308446	0.0508753	0.0508753
ENSSSCG00000006663	OTUD7B	0.012181	0.16156	0.347316	0.138546	6.06936	0.0487612	0.00232616	0.0282952	0.0552592	0.0552592
ENSSSCG00000006029	NUDCD1	0.0120787	0.16156	0.408817	0.162886	5.28811	0.0999174	0.00849176	0.065564	0.0711035	0.0711035
ENSSSCG00000023873	AZIN1	0.0121394	0.16156	0.315503	0.125795	7.36768	0.0445462	0.000613512	0.0276957	0.0468597	0.0468597
ENSSSCG00000028336	YIPF6	0.0120821	0.16156	0.400277	0.15949	5.1627	0.0875236	0.00241433	0.0558863	0.0738966	0.0738966
ENSSSCG00000055308	SPIN3	0.0122527	0.16156	0.713186	0.28473	3.23469	0.319141	0.0504811	0.192732	0.12516	0.192732
ENSSSCG00000054655	TM9SF1	0.0122761	0.16156	0.315824	0.126123	7.37765	0.0379682	0.00085064	0.0221434	0.04687	0.04687
ENSSSCG00000000493	FRS2	0.0122892	0.16156	0.570813	0.227985	5.35094	0.212263	0.00580833	0.150124	0.0696157	0.150124
ENSSSCG00000000709	PLEKHG6	0.0122033	0.16156	-0.477653	0.190588	4.38975	0.150911	0.0184634	0.0821141	0.0905078	0.0905078
ENSSSCG00000040334	CBX6	0.0122325	0.16156	0.336843	0.134449	6.29023	0.0572258	0.00187539	0.0380597	0.0523539	0.0523539
ENSSSCG00000034358	KCNJ16	0.0121193	0.16156	-0.589486	0.234981	3.34302	0.17425	0.044597	0.0833191	0.121051	0.121051
ENSSSCG00000031851	CBR2	0.0122428	0.16156	-1.05132	0.419678	1.19097	0.531022	0.312776	0.0565145	0.215613	0.215613
ENSSSCG00000012074	ENSSSCG00000012074	0.0121783	0.16156	-1.39131	0.554986	7.07611	1.26117	0.00186591	0.922163	0.0470552	0.922163
ENSSSCG00000056650	ENSSSCG00000056650	0.0122046	0.16156	-0.497321	0.198439	4.38316	0.147927	0.0209802	0.0971535	0.0906606	0.0971535
ENSSSCG00000042506	ENSSSCG00000042506	0.0121833	0.16156	-0.913415	0.364376	3.77125	0.505792	0.0746143	0.323696	0.106546	0.323696
ENSSSCG00000032436	ENSSSCG00000032436	0.0122336	0.16156	0.973879	0.388722	4.09624	0.65972	0.029566	0.423749	0.0975811	0.423749
ENSSSCG00000050050	ENSSSCG00000050050	0.0121573	0.16156	-1.06448	0.424512	5.14036	0.684441	0.0279832	0.512648	0.0743578	0.512648
ENSSSCG00000061957	ENSSSCG00000061957	0.012116	0.16156	-1.07498	0.428494	7.67068	0.693899	0.000880303	0.549941	0.0475804	0.549941
ENSSSCG00000044658	ENSSSCG00000044658	0.0120922	0.16156	-0.853979	0.340306	2.99792	0.444651	0.10301	0.244416	0.134668	0.244416
ENSSSCG00000053694	ENSSSCG00000053694	0.0121465	0.16156	-0.827899	0.330122	4.39086	0.411864	0.0185861	0.308355	0.090482	0.308355
ENSSSCG00000032855	ENSSSCG00000032855	0.0122698	0.16156	-1.34709	0.537913	1.80725	1.08297	0.6778	0.0150338	0.190252	0.190252
ENSSSCG00000044557	ENSSSCG00000044557	0.012099	0.16156	-0.632786	0.252182	3.58717	0.239147	0.0370555	0.153731	0.112424	0.153731
ENSSSCG00000012055	MORC3	0.0123218	0.161766	0.747771	0.298775	6.45239	0.365696	0.00186673	0.265932	0.0504903	0.265932
ENSSSCG00000054355	ENSSSCG00000054355	0.0123153	0.161766	-0.484859	0.193713	5.10002	0.143907	0.00675354	0.105821	0.0751792	0.105821
ENSSSCG00000004854	TJP1	0.0123491	0.161933	0.435343	0.173998	5.79063	0.116043	0.00312805	0.0876974	0.0595849	0.0876974
ENSSSCG00000053554	ENSSSCG00000053554	0.012353	0.161933	-0.597961	0.239003	3.18422	0.167171	0.0442391	0.0524131	0.127128	0.127128
ENSSSCG00000017957	ENSSSCG00000017957	0.0123597	0.161933	-0.35095	0.140284	8.8839	0.0756195	0.000159109	0.0563862	0.05888	0.05888
ENSSSCG00000029687	PGAP4	0.0123755	0.162028	-0.480029	0.191915	4.18727	0.133278	0.0151702	0.0856061	0.0953244	0.0953244
ENSSSCG00000001814	IQGAP1	0.012388	0.162082	0.440928	0.176308	8.99753	0.120437	0.000103144	0.0931505	0.0607738	0.0931505
ENSSSCG00000016746	NPC1L1	0.0124075	0.162227	-0.448984	0.179569	4.74651	0.121229	0.00982265	0.0869128	0.0825666	0.0869128
ENSSSCG00000020964	SEC22B	0.0124392	0.16231	0.491305	0.196566	7.95871	0.148201	0.00455872	0.111356	0.0489788	0.111356
ENSSSCG00000007484	ZNF217	0.0124387	0.16231	0.376176	0.150504	7.42828	0.0850878	0.000576172	0.0673778	0.0469408	0.0673778
ENSSSCG00000047971	ENSSSCG00000047971	0.0124391	0.16231	-1.07255	0.429119	4.23818	0.690922	0.0796948	0.472733	0.0940881	0.472733
ENSSSCG00000016301	SAG	0.0124556	0.162375	-0.925859	0.370497	1.72129	0.491641	0.217537	0.168159	0.194267	0.194267
ENSSSCG00000017613	COIL	0.0124611	0.162375	0.391677	0.156745	5.36984	0.0560591	0.00454548	0.0270483	0.0691617	0.0691617
ENSSSCG00000007522	CTSZ	0.0124794	0.162503	-1.15488	0.462268	10.494	0.831231	3.70092e-05	0.641038	0.107607	0.641038
ENSSSCG00000001705	TCTE1	0.0125068	0.16275	-0.492468	0.197183	4.04246	0.115574	0.0176996	0.0647754	0.0989444	0.0989444
ENSSSCG00000008802	BEND4	0.0125466	0.162982	-1.47731	0.591779	1.05735	1.32541	0.245234	0.805374	0.219587	0.805374
ENSSSCG00000057311	ENSSSCG00000057311	0.0125378	0.162982	-0.758117	0.303655	4.96933	0.347094	0.0122095	0.26441	0.0778677	0.26441
ENSSSCG00000043115	ENSSSCG00000043115	0.0125501	0.162982	-0.862307	0.345436	2.6375	0.449692	0.106648	0.251329	0.150316	0.251329
ENSSSCG00000007709	TBL2	0.0125589	0.162986	0.338024	0.135424	6.32135	0.0630351	0.0030484	0.0448804	0.0519709	0.0519709
ENSSSCG00000037384	BLOC1S6	0.0125709	0.163031	0.316	0.126618	7.04963	0.0448411	0.000978996	0.022904	0.0471173	0.0471173
ENSSSCG00000035223	ENSSSCG00000035223	0.0126046	0.163358	-1.41454	0.567005	1.08695	1.20606	0.273083	0.691402	0.21877	0.691402
ENSSSCG00000008499	STRN	0.012637	0.163567	0.691836	0.277418	6.54251	0.297786	0.00171497	0.229168	0.0496315	0.229168
ENSSSCG00000017717	UNC45B	0.0126377	0.163567	0.620423	0.248785	4.39848	0.235097	0.016577	0.169104	0.0903058	0.169104
ENSSSCG00000028538	RLIM	0.0126723	0.163828	0.32289	0.129527	6.61969	0.0408551	0.0013062	0.0196215	0.0490252	0.0490252
ENSSSCG00000035603	ENSSSCG00000035603	0.012675	0.163828	0.525078	0.21064	3.87733	0.131191	0.0296887	0.0629403	0.103419	0.103419
ENSSSCG00000011382	USP4	0.0126928	0.163948	0.313889	0.125945	7.38066	0.042511	0.000712886	0.027706	0.0468734	0.0468734
ENSSSCG00000020764	CABP2	0.0127082	0.164036	-0.863075	0.34636	-0.405455	0.307645	0.150728	-0.000702984	0.209168	0.209168
ENSSSCG00000055482	ENSSSCG00000055482	0.0127455	0.164408	-0.788102	0.316405	3.55046	0.375934	0.0444111	0.255925	0.113662	0.255925
ENSSSCG00000024960	PDGFC	0.0127722	0.164459	-0.511592	0.205454	3.7802	0.164748	0.0203592	0.0973955	0.106275	0.106275
ENSSSCG00000005844	NRARP	0.0127727	0.164459	-0.464556	0.186565	4.57909	0.13051	0.0105796	0.0938402	0.0862187	0.0938402
ENSSSCG00000034252	ENSSSCG00000034252	0.0127752	0.164459	-1.34396	0.539748	0.309322	1.10042	0.46242	0.411565	0.225507	0.411565
ENSSSCG00000014768	TRIM68	0.0128126	0.16483	0.393572	0.158129	6.03882	0.0939237	0.002528	0.0724859	0.0556691	0.0724859
ENSSSCG00000003776	ACADM	0.0128516	0.165001	-0.519311	0.208739	7.652	0.173498	0.000734573	0.129981	0.047514	0.129981
ENSSSCG00000017018	TENM2	0.0128427	0.165001	-1.3243	0.532253	3.14749	1.21487	0.080641	0.769238	0.128582	0.769238
ENSSSCG00000007351	FAM83D	0.0128435	0.165001	-0.534472	0.214813	4.50454	0.173158	0.0128157	0.125618	0.0878855	0.125618
ENSSSCG00000011279	LYZL4	0.0128693	0.165118	-0.738226	0.296791	2.57873	0.264026	0.111236	0.0783736	0.153018	0.153018
ENSSSCG00000014291	AFF4	0.0129049	0.165243	0.805238	0.323859	6.43391	0.406882	0.00228311	0.312372	0.050684	0.312372
ENSSSCG00000000361	CD63	0.0129038	0.165243	-0.710585	0.285787	9.18712	0.320012	0.000120052	0.244903	0.0643332	0.244903
ENSSSCG00000063532	ENSSSCG00000063532	0.0128895	0.165243	0.643831	0.258898	5.60597	0.25811	0.0038094	0.197276	0.0635203	0.197276
ENSSSCG00000006508	ASH1L	0.0129235	0.16537	0.375641	0.15111	7.49391	0.0872634	0.000618932	0.067884	0.0470668	0.067884
ENSSSCG00000034239	ZNF189	0.0129501	0.165574	0.367326	0.147809	5.75195	0.0848277	0.00363675	0.0619057	0.0603498	0.0619057
ENSSSCG00000007951	CREBBP	0.0129652	0.165574	0.373248	0.150217	8.27839	0.0843371	0.000273904	0.0674216	0.0513999	0.0674216
ENSSSCG00000051485	ENSSSCG00000051485	0.0129594	0.165574	-0.53331	0.214622	4.53672	0.17314	0.0129722	0.125215	0.0871627	0.125215
ENSSSCG00000011444	NT5DC2	0.0129795	0.165593	-0.47153	0.189801	5.17262	0.140604	0.00593769	0.102136	0.0736876	0.102136
ENSSSCG00000049172	ENSSSCG00000049172	0.0129839	0.165593	-0.536908	0.216128	3.78655	0.144438	0.0340516	0.0694155	0.106083	0.106083
ENSSSCG00000036494	ERG28	0.0130192	0.165933	-0.399248	0.160777	7.29841	0.1	0.00104061	0.0765069	0.0468205	0.0765069
ENSSSCG00000051471	ENSSSCG00000051471	0.0130524	0.166245	-0.495681	0.199683	4.71288	0.152344	0.0159786	0.103642	0.0832909	0.103642
ENSSSCG00000002841	N4BP1	0.013074	0.166409	0.312405	0.125881	7.34136	0.0353768	0.00070002	0.0172031	0.0468382	0.0468382
ENSSSCG00000004328	MDN1	0.0131053	0.166468	0.391103	0.157646	7.48115	0.0935625	0.000575554	0.0739812	0.0470396	0.0739812
ENSSSCG00000008497	GPATCH11	0.0131133	0.166468	-0.448631	0.18085	5.6486	0.122719	0.00727656	0.0908439	0.0625549	0.0908439
ENSSSCG00000008394	FANCL	0.0131106	0.166468	-0.523318	0.210952	4.45732	0.16624	0.0179815	0.11552	0.0889555	0.11552
ENSSSCG00000058828	ENSSSCG00000058828	0.0130938	0.166468	-0.573867	0.231285	5.0522	0.200002	0.00772291	0.152755	0.0761579	0.152755
ENSSSCG00000016258	DNER	0.0131538	0.166755	0.405054	0.163356	5.15148	0.0770132	0.00592585	0.0483923	0.0741299	0.0741299
ENSSSCG00000036589	BEGAIN	0.0131449	0.166755	-0.503742	0.203137	4.02926	0.145136	0.0245092	0.0591564	0.0992842	0.0992842
ENSSSCG00000003236	ENSSSCG00000003236	0.0131619	0.166755	-0.509928	0.205669	5.00585	0.179104	0.00822868	0.118671	0.077112	0.118671
ENSSSCG00000012295	MAGIX	0.0131773	0.16684	-0.506546	0.20434	3.85512	0.12971	0.0212064	0.0698085	0.104058	0.104058
ENSSSCG00000034213	ACER2	0.0132417	0.166881	0.508592	0.205309	3.998	0.160343	0.0209131	0.105542	0.100101	0.105542
ENSSSCG00000028973	PHACTR4	0.0132286	0.166881	0.447961	0.180808	5.98006	0.122435	0.00288157	0.0951926	0.0564504	0.0951926
ENSSSCG00000032434	PLAUR	0.0132173	0.166881	-0.863302	0.348406	5.16265	0.487292	0.00695566	0.357205	0.0738976	0.357205
ENSSSCG00000002429	FOXN3	0.0132116	0.166881	0.381949	0.154135	6.41405	0.0921645	0.00180278	0.06947	0.0508982	0.06947
ENSSSCG00000029783	MKX	0.0132108	0.166881	-1.04336	0.421045	2.03351	0.682384	0.186401	0.345435	0.179343	0.345435
ENSSSCG00000010897	ZBTB41	0.0132501	0.166881	0.462707	0.186803	6.24255	0.133305	0.00221614	0.10247	0.0529585	0.10247
ENSSSCG00000058042	ELMO1	0.0131964	0.166881	0.317579	0.128137	7.9433	0.0350973	0.000371777	0.0181309	0.0488857	0.0488857
ENSSSCG00000014098	ENSSSCG00000014098	0.0132331	0.166881	0.39982	0.161385	5.22342	0.100399	0.00555328	0.0711825	0.072582	0.072582
ENSSSCG00000011855	IQCG	0.0133063	0.16726	-0.733978	0.296501	5.14891	0.328486	0.0206358	0.243102	0.0741827	0.243102
ENSSSCG00000014204	DCP2	0.0132986	0.16726	0.476094	0.192309	7.70899	0.140276	0.00134504	0.109603	0.0477257	0.109603
ENSSSCG00000044436	ENSSSCG00000044436	0.0132999	0.16726	-0.642017	0.259334	4.89332	0.251762	0.0105056	0.191257	0.0794526	0.191257
ENSSSCG00000000167	RIC8B	0.0133872	0.168167	0.347983	0.140696	6.01868	0.0761758	0.00281666	0.0565693	0.0559381	0.0565693
ENSSSCG00000011802	KNG1	0.0135011	0.168238	-1.14743	0.464494	1.75628	0.833341	0.321727	0.325537	0.192645	0.325537
ENSSSCG00000003821	KANK4	0.0134827	0.168238	-1.48785	0.602183	2.45798	1.40693	0.0728583	1.01502	0.158689	1.01502
ENSSSCG00000006774	PPM1J	0.0135067	0.168238	-1.53849	0.62284	4.51977	1.53508	0.0335755	1.13021	0.0875428	1.13021
ENSSSCG00000001503	B3GALT4	0.0134398	0.168238	-0.39536	0.159942	5.27772	0.0722672	0.00539897	0.0379682	0.0713451	0.0713451
ENSSSCG00000017422	FKBP10	0.0134165	0.168238	-1.19363	0.482758	0.913384	1.03121	0.255009	0.444156	0.223	0.444156
ENSSSCG00000030211	NBR1	0.0134718	0.168238	0.318838	0.129029	8.04858	0.03963	0.000382218	0.0241872	0.0495636	0.0495636
ENSSSCG00000016510	UBN2	0.0134675	0.168238	0.536373	0.217053	5.76029	0.180844	0.00332461	0.138011	0.0601819	0.138011
ENSSSCG00000002557	NUDT14	0.0135012	0.168238	-0.384504	0.155653	5.59403	0.0921972	0.00365241	0.0690311	0.0637955	0.0690311
ENSSSCG00000021220	CKB	0.0134524	0.168238	-1.78096	0.720582	5.369	2.10465	0.0124233	1.54529	0.0691818	1.54529
ENSSSCG00000044225	ENSSSCG00000044225	0.0134336	0.168238	-0.581393	0.235185	4.92496	0.206117	0.00932387	0.156613	0.0787908	0.156613
ENSSSCG00000059960	ENSSSCG00000059960	0.0134295	0.168238	-1.20992	0.489414	0.558793	0.892599	0.421932	0.296647	0.226784	0.296647
ENSSSCG00000056984	ENSSSCG00000056984	0.0134207	0.168238	-1.51588	0.613118	2.95588	0.643219	0.991317	-0.734509	0.136425	0.136425
ENSSSCG00000002062	ENSSSCG00000002062	0.0134761	0.168238	1.02768	0.415908	1.63738	0.646741	0.293321	0.225618	0.19808	0.225618
ENSSSCG00000007425	SNX21	0.0135262	0.168372	-0.440742	0.178467	4.93981	0.130506	0.00790607	0.0876449	0.0784811	0.0876449
ENSSSCG00000046085	ENSSSCG00000046085	0.0135459	0.168508	-0.512601	0.207608	5.27114	0.163673	0.00814742	0.121155	0.0714975	0.121155
ENSSSCG00000042793	ENSSSCG00000042793	0.0135673	0.168556	-0.854579	0.346191	4.56926	0.451314	0.0217337	0.337811	0.0864371	0.337811
ENSSSCG00000045366	ENSSSCG00000045366	0.0135596	0.168556	-0.600775	0.243354	5.43144	0.22053	0.00578575	0.171878	0.0676724	0.171878
ENSSSCG00000037425	NFAM1	0.0136169	0.169062	-1.69533	0.687142	5.56809	1.9173	0.0166019	1.39989	0.0643994	1.39989
ENSSSCG00000015567	NIBAN1	0.0136671	0.169466	-0.600977	0.243715	7.89144	0.229219	0.000398471	0.177793	0.0485881	0.177793
ENSSSCG00000042726	ENSSSCG00000042726	0.0136618	0.169466	-0.717802	0.291075	5.2848	0.316635	0.00660698	0.247568	0.0711806	0.247568
ENSSSCG00000022005	SFXN3	0.0136938	0.169689	-0.535965	0.217413	5.8016	0.179577	0.00235573	0.139449	0.0593747	0.139449
ENSSSCG00000034418	CREBL2	0.0137374	0.170119	0.558232	0.22655	6.02528	0.192817	0.00292955	0.151045	0.05585	0.151045
ENSSSCG00000003950	TIE1	0.0137671	0.170267	-0.975557	0.396039	4.73218	0.622513	0.0080732	0.462468	0.0828747	0.462468
ENSSSCG00000036135	COL1A1	0.0137668	0.170267	-0.997305	0.404867	3.03529	0.62732	0.0610766	0.430675	0.133123	0.430675
ENSSSCG00000022226	FASLG	0.0138098	0.170576	0.550599	0.223623	3.50957	0.126696	0.0349555	0.0343036	0.115067	0.115067
ENSSSCG00000012521	GPRASP2	0.0138038	0.170576	0.377237	0.153203	5.49998	0.0759618	0.0043963	0.0510224	0.0660173	0.0660173
ENSSSCG00000056338	ENSSSCG00000056338	0.0138855	0.1714	-0.715816	0.290957	4.88918	0.317689	0.0105382	0.243429	0.0795394	0.243429
ENSSSCG00000010577	ELOVL3	0.0139036	0.171513	-0.576873	0.234525	3.2751	0.201849	0.0413981	0.120807	0.123608	0.123608
ENSSSCG00000008009	LMF1	0.0139433	0.171713	-0.316433	0.128698	7.83017	0.0472335	0.00142312	0.0282597	0.0482667	0.0482667
ENSSSCG00000002470	DDX24	0.0139466	0.171713	0.309403	0.125843	7.33477	0.0375945	0.000675599	0.0190419	0.0468341	0.0468341
ENSSSCG00000057742	ENSSSCG00000057742	0.0139402	0.171713	-0.560871	0.228108	4.94258	0.193955	0.00919012	0.146909	0.0784235	0.146909
ENSSSCG00000006066	RNF19A	0.0139653	0.171834	0.32687	0.132974	7.36519	0.0662417	0.000615935	0.0524302	0.0468573	0.0524302
ENSSSCG00000010555	HIF1AN	0.013979	0.171891	0.33728	0.137228	7.25605	0.070313	0.00134732	0.0551475	0.0468239	0.0551475
ENSSSCG00000039747	ENSSSCG00000039747	0.0139964	0.171995	-0.579872	0.235974	3.81713	0.206806	0.032053	0.134998	0.10517	0.134998
ENSSSCG00000057214	ENSSSCG00000057214	0.0140192	0.172166	-0.482623	0.196446	4.99711	0.143276	0.00951581	0.106257	0.0772923	0.106257
ENSSSCG00000010900	DENND1B	0.0140493	0.172425	0.796775	0.32442	5.80207	0.392972	0.0033494	0.312395	0.0593657	0.312395
ENSSSCG00000023762	TRPM2	0.0140798	0.172689	-1.48563	0.605091	5.6962	1.45298	0.00872808	1.08968	0.0615128	1.08968
ENSSSCG00000001725	ADGRF5	0.0141356	0.17298	-1.1641	0.474407	0.620014	0.891791	0.288415	0.38677	0.226651	0.38677
ENSSSCG00000001362	MDC1	0.0141281	0.17298	0.309184	0.125992	7.45616	0.0509996	0.00063215	0.0380481	0.0469901	0.0469901
ENSSSCG00000006979	MSR1	0.0141396	0.17298	-1.12129	0.45698	6.5919	0.825606	0.00263945	0.623854	0.0492285	0.623854
ENSSSCG00000005453	ENSSSCG00000005453	0.0141157	0.17298	-0.628466	0.256067	7.8886	0.258589	0.000593657	0.196117	0.0485725	0.196117
ENSSSCG00000011678	XRN1	0.0141499	0.172996	0.688071	0.280452	6.97845	0.294459	0.00116773	0.234792	0.0473178	0.234792
ENSSSCG00000039424	MCRIP1	0.0141981	0.173468	-0.374685	0.152795	6.70633	0.0896564	0.000873285	0.0691653	0.0484998	0.0691653
ENSSSCG00000051765	ENSSSCG00000051765	0.0142065	0.173468	-0.716626	0.292262	5.43081	0.317727	0.00762788	0.248623	0.0676877	0.248623
ENSSSCG00000050712	ENSSSCG00000050712	0.014235	0.173705	-0.530926	0.216591	4.58699	0.173964	0.0140977	0.126638	0.0860437	0.126638
ENSSSCG00000007851	ZP2	0.0142493	0.173769	-0.995841	0.406313	1.59336	0.618656	0.226165	0.269107	0.200032	0.269107
ENSSSCG00000043218	ENSSSCG00000043218	0.014269	0.173899	-0.993342	0.405376	1.78971	0.610993	0.245992	0.246998	0.191079	0.246998
ENSSSCG00000015507	TNN	0.0143096	0.174173	-1.03508	0.422584	1.77784	0.718076	0.187224	0.348508	0.191637	0.348508
ENSSSCG00000011013	WAC	0.0143081	0.174173	0.312515	0.127587	7.86184	0.0570747	0.000406317	0.042412	0.0484288	0.0484288
ENSSSCG00000015035	C11orf52	0.0143474	0.174191	-0.503138	0.205493	3.98993	0.166705	0.0225151	0.104167	0.100315	0.104167
ENSSSCG00000007705	ENSSSCG00000007705	0.0143441	0.174191	0.359473	0.146812	7.01316	0.0801425	0.000964638	0.0636967	0.0472139	0.0636967
ENSSSCG00000031495	ENSSSCG00000031495	0.0143299	0.174191	0.401939	0.164131	6.09658	0.0998578	0.00233212	0.0784851	0.054893	0.0784851
ENSSSCG00000042993	ENSSSCG00000042993	0.014322	0.174191	-0.474285	0.193658	5.0044	0.139871	0.00917035	0.10334	0.0771419	0.10334
ENSSSCG00000024059	VAT1	0.0143656	0.174192	-0.994987	0.406451	9.03737	0.662228	0.000177498	0.49543	0.0614792	0.49543
ENSSSCG00000057525	ENSSSCG00000057525	0.014358	0.174192	-1.64128	0.67041	0.976247	1.73659	0.443103	0.905246	0.221628	0.905246
ENSSSCG00000022230	CD9	0.0143778	0.174231	-0.927027	0.378737	7.23438	0.554166	0.00115683	0.429168	0.0468334	0.429168
ENSSSCG00000007157	SLC4A11	0.0144	0.174279	-0.393844	0.160941	7.16457	0.108108	0.000849561	0.0768567	0.0468989	0.0768567
ENSSSCG00000017339	NMT1	0.0143966	0.174279	0.317548	0.129759	8.07873	0.0557004	0.000735857	0.0386536	0.0497762	0.0497762
ENSSSCG00000001485	MLIP	0.0144126	0.174322	-0.778301	0.318088	2.44515	0.312221	0.144239	0.0685046	0.1593	0.1593
ENSSSCG00000014948	C11orf54	0.0144737	0.174915	-0.429847	0.175786	5.27022	0.116362	0.00511196	0.0875902	0.0715189	0.0875902
ENSSSCG00000027324	VPS35L	0.0144799	0.174915	0.308243	0.126064	7.19395	0.0572953	0.000811365	0.0438986	0.0468649	0.0468649
ENSSSCG00000004479	FILIP1	0.0144935	0.174969	-0.998719	0.408508	3.35896	0.660477	0.0473613	0.453276	0.120461	0.453276
ENSSSCG00000002037	CDH24	0.0145127	0.175091	-0.310672	0.1271	6.95069	0.0605391	0.00105422	0.0421658	0.0474088	0.0474088
ENSSSCG00000004120	SHPRH	0.0146411	0.175159	0.641743	0.262887	6.04706	0.262366	0.00266175	0.204666	0.0555587	0.204666
ENSSSCG00000004918	ALPK2	0.0146551	0.175159	0.650108	0.266351	6.33788	0.263165	0.00201419	0.210814	0.0517716	0.210814
ENSSSCG00000040607	MAF	0.0146495	0.175159	-0.329341	0.134924	6.93378	0.0753777	0.00109086	0.053523	0.0474678	0.053523
ENSSSCG00000003013	B9D2	0.014552	0.175159	-0.505277	0.206798	4.95629	0.158407	0.00682368	0.121472	0.0781383	0.121472
ENSSSCG00000047900	H2AC25	0.0146461	0.175159	-0.636889	0.260912	3.94044	0.252583	0.0228091	0.181415	0.101652	0.181415
ENSSSCG00000009844	HSPB8	0.0146358	0.175159	0.873683	0.357881	-0.282002	0.376603	0.17101	0.101557	0.213226	0.213226
ENSSSCG00000036676	MAIP1	0.0146259	0.175159	0.384049	0.1573	5.36713	0.0561983	0.00500249	0.0193861	0.069227	0.069227
ENSSSCG00000008382	USP34	0.0146505	0.175159	0.667084	0.273294	8.07929	0.278471	0.000413151	0.223655	0.0497803	0.223655
ENSSSCG00000006355	APOA2	0.0145384	0.175159	-0.490986	0.200921	3.81334	0.110493	0.0158254	0.0593822	0.105282	0.105282
ENSSSCG00000035318	NUP58	0.0146373	0.175159	0.307838	0.1261	7.17544	0.0542132	0.00081804	0.0389561	0.0468852	0.0468852
ENSSSCG00000017886	FBXO39	0.0146186	0.175159	0.59382	0.2432	5.6391	0.241049	0.00430985	0.173129	0.0627675	0.173129
ENSSSCG00000030497	YAE1	0.0146521	0.175159	0.370252	0.151689	5.56151	0.0825768	0.00447466	0.0591336	0.064554	0.064554
ENSSSCG00000059174	ENSSSCG00000059174	0.0146079	0.175159	-0.715818	0.293133	2.90353	0.305533	0.119144	0.116254	0.138637	0.138637
ENSSSCG00000047283	ENSSSCG00000047283	0.0146078	0.175159	-0.522526	0.213978	3.70413	0.129077	0.028736	0.0622343	0.108624	0.108624
ENSSSCG00000001229	ENSSSCG00000001229	0.0146219	0.175159	0.382164	0.156521	9.57719	0.0798132	5.65706e-05	0.0591298	0.0734401	0.0734401
ENSSSCG00000014410	SH3RF2	0.0146752	0.175282	-0.998816	0.409301	0.323705	0.701125	0.276936	0.0886623	0.225647	0.225647
ENSSSCG00000060398	NUPR2	0.0146836	0.175282	-1.0952	0.448836	0.771457	0.509952	0.379001	-0.0548924	0.225361	0.225361
ENSSSCG00000003717	PSMA8	0.0147076	0.175459	-0.543482	0.222784	3.52713	0.183771	0.0322729	0.116625	0.11446	0.116625
ENSSSCG00000051747	ENSSSCG00000051747	0.0147542	0.175905	-0.703698	0.288595	4.91097	0.311444	0.0111809	0.238681	0.079083	0.238681
ENSSSCG00000002690	GAN	0.0147643	0.175917	0.578079	0.237101	5.27118	0.219905	0.00629784	0.162353	0.0714966	0.162353
ENSSSCG00000011020	JCAD	0.0147961	0.176187	0.574812	0.235837	4.13482	0.209445	0.0127363	0.154121	0.096617	0.154121
ENSSSCG00000011433	WDR82	0.0148935	0.176324	0.313382	0.128701	8.01161	0.0398399	0.000377797	0.0251263	0.0493142	0.0493142
ENSSSCG00000003888	STIL	0.0149158	0.176324	0.401769	0.165037	5.10928	0.0656658	0.00672122	0.0259849	0.0749903	0.0749903
ENSSSCG00000003488	UBR4	0.0148425	0.176324	0.499851	0.205177	8.44257	0.155869	0.00104708	0.125245	0.0530293	0.125245
ENSSSCG00000008266	LOXL3	0.0148588	0.176324	-0.443355	0.182016	4.51807	0.089215	0.0118086	0.0421226	0.0875809	0.0875809
ENSSSCG00000022162	RAB11FIP5	0.0149169	0.176324	-0.936568	0.384724	6.04449	0.586457	0.00433275	0.439705	0.0555931	0.439705
ENSSSCG00000006215	CRH	0.0149178	0.176324	-0.886416	0.364125	-0.215494	0.398604	0.18255	0.109207	0.215213	0.215213
ENSSSCG00000006379	CD48	0.0148207	0.176324	0.430051	0.176487	8.32656	0.116856	0.000250687	0.0931922	0.0518496	0.0931922
ENSSSCG00000012699	FHL1	0.0148826	0.176324	-1.04594	0.429506	4.86994	0.731531	0.0118235	0.541602	0.0799436	0.541602
ENSSSCG00000051558	SYCP2L	0.0148566	0.176324	-1.03167	0.423536	0.403668	0.662449	0.311872	0.21487	0.226277	0.226277
ENSSSCG00000036191	SLC17A2	0.0148399	0.176324	-0.763205	0.313269	2.58463	0.384343	0.0950527	0.19936	0.152745	0.19936
ENSSSCG00000016574	KCP	0.0148955	0.176324	-0.419947	0.172469	4.83129	0.0859903	0.00847748	0.0533164	0.0807594	0.0807594
ENSSSCG00000010221	ENSSSCG00000010221	0.0148883	0.176324	0.518405	0.21289	3.76133	0.150369	0.0291178	0.0759612	0.106848	0.106848
ENSSSCG00000026781	ANKLE2	0.0149825	0.176978	0.307099	0.126233	7.1223	0.0487941	0.000840559	0.0341248	0.0469636	0.0469636
ENSSSCG00000053150	ENSSSCG00000053150	0.0149916	0.176978	-0.628157	0.258227	3.85761	0.256303	0.0370091	0.163034	0.103985	0.163034
ENSSSCG00000005095	PRKCH	0.0150983	0.177397	0.313397	0.128969	7.27546	0.0625677	0.000787081	0.0491122	0.0468198	0.0491122
ENSSSCG00000010621	ADD3	0.0151009	0.177397	0.635438	0.261502	8.52832	0.26254	0.000224352	0.204926	0.0539922	0.204926
ENSSSCG00000016261	SP110	0.015089	0.177397	0.307231	0.12642	6.99036	0.0378735	0.000665369	0.0202952	0.0472809	0.0472809
ENSSSCG00000025561	VASN	0.015077	0.177397	0.544616	0.224073	4.28759	0.185492	0.0157923	0.134834	0.0929051	0.134834
ENSSSCG00000017193	CDK3	0.0150568	0.177397	-0.563663	0.231864	3.36522	0.116305	0.0410527	0.025847	0.12023	0.12023
ENSSSCG00000044995	ENSSSCG00000044995	0.0150738	0.177397	-0.786772	0.323694	4.13863	0.387331	0.0338149	0.280519	0.0965225	0.280519
ENSSSCG00000048752	ENSSSCG00000048752	0.0150662	0.177397	-0.678848	0.279271	5.57173	0.290914	0.00586224	0.228115	0.0643141	0.228115
ENSSSCG00000052332	ENSSSCG00000052332	0.0150413	0.177397	-0.71688	0.294845	3.53182	0.322524	0.0646429	0.196157	0.114299	0.196157
ENSSSCG00000005058	ATG14	0.0151287	0.177601	0.351583	0.144727	5.89543	0.0739328	0.00512436	0.048777	0.0577134	0.0577134
ENSSSCG00000010613	ITPRIP	0.0151368	0.177601	0.306884	0.126337	7.09024	0.0397521	0.000858283	0.0251373	0.0470249	0.0470249
ENSSSCG00000059608	ANG	0.015161	0.177668	-1.00139	0.412346	3.87003	0.647363	0.0272284	0.482858	0.103628	0.482858
ENSSSCG00000009460	DIS3	0.0151539	0.177668	0.34008	0.140027	6.65213	0.075123	0.00212166	0.0567008	0.0488106	0.0567008
ENSSSCG00000054041	ENSSSCG00000054041	0.0151884	0.17788	0.526746	0.216959	3.74256	0.15328	0.0337891	0.0834255	0.107425	0.107425
ENSSSCG00000033880	TSPAN32	0.0152599	0.178054	-0.327246	0.134883	6.26241	0.0730164	0.00187562	0.0473829	0.0527043	0.0527043
ENSSSCG00000015958	PDK1	0.0152523	0.178054	0.376743	0.155273	8.48365	0.09455	0.000225404	0.0721033	0.0534807	0.0721033
ENSSSCG00000012266	SLC9A7	0.0152681	0.178054	0.448715	0.184964	6.86821	0.127108	0.00106525	0.10157	0.0477205	0.10157
ENSSSCG00000000755	ERC1	0.0152269	0.178054	0.411784	0.169672	6.75396	0.106639	0.00129399	0.0850721	0.0482485	0.0850721
ENSSSCG00000009396	PHF11	0.0152263	0.178054	0.307066	0.126523	7.66443	0.0439118	0.000466542	0.0288257	0.0475579	0.0475579
ENSSSCG00000026596	SYNRG	0.0152511	0.178054	0.305945	0.126092	7.38908	0.0275153	0.000814485	0.0110424	0.0468834	0.0468834
ENSSSCG00000041016	ENSSSCG00000041016	0.0152681	0.178054	-0.620376	0.255724	3.0898	0.190041	0.0652864	0.0699038	0.130898	0.130898
ENSSSCG00000017114	NDUFS6	0.0153192	0.178541	-0.318812	0.131483	6.46921	0.05071	0.00154432	0.0355681	0.0503189	0.0503189
ENSSSCG00000035600	DNAJC12	0.0153698	0.178931	-0.586579	0.242033	3.42219	0.215826	0.0469176	0.128823	0.118154	0.128823
ENSSSCG00000015435	NAMPT	0.0153713	0.178931	0.325736	0.134407	6.6325	0.069385	0.00232131	0.0518742	0.0489374	0.0518742
ENSSSCG00000040465	KLRK1	0.0154004	0.179161	0.330728	0.136505	6.52593	0.0963029	0.00178688	0.0541142	0.049778	0.0541142
ENSSSCG00000032600	PNOC	0.0154377	0.17933	-0.855619	0.353278	2.88398	0.459584	0.0833872	0.291028	0.13947	0.291028
ENSSSCG00000008437	SOCS5	0.0154429	0.17933	0.384784	0.158882	6.31505	0.0981272	0.00201876	0.0737118	0.0520475	0.0737118
ENSSSCG00000061476	ENSSSCG00000061476	0.0154381	0.17933	-0.493387	0.203716	4.04801	0.152824	0.0230026	0.101498	0.0988024	0.101498
ENSSSCG00000006733	TTF2	0.0154768	0.179615	0.413249	0.170691	7.15842	0.1073	0.00107333	0.0863334	0.0469071	0.0863334
ENSSSCG00000036822	TMEM273	0.0154906	0.179667	-0.841948	0.347812	5.81085	0.467701	0.00396318	0.358955	0.0591999	0.358955
ENSSSCG00000013911	TMEM59L	0.0155961	0.180695	1.34011	0.55417	1.22142	1.13161	0.245575	0.67574	0.21461	0.67574
ENSSSCG00000030507	SMNDC1	0.0155981	0.180695	0.310278	0.12831	6.77407	0.0354555	0.00124268	0.0113045	0.0481478	0.0481478
ENSSSCG00000006342	UHMK1	0.0156106	0.180731	0.394279	0.163067	6.94714	0.103792	0.000703266	0.0790693	0.047421	0.0790693
ENSSSCG00000055246	ENSSSCG00000055246	0.0156286	0.180831	-0.854738	0.353566	2.29915	0.460019	0.18446	0.190568	0.166339	0.190568
ENSSSCG00000038248	LSM11	0.0156598	0.180864	0.590246	0.244231	5.32723	0.21988	0.00557415	0.173373	0.0701814	0.173373
ENSSSCG00000055064	ENSSSCG00000055064	0.0156692	0.180864	-0.487495	0.201734	5.12578	0.149764	0.00712538	0.114964	0.0746543	0.114964
ENSSSCG00000031384	ENSSSCG00000031384	0.0156414	0.180864	0.61064	0.252625	3.13269	0.187415	0.0622866	0.072441	0.129172	0.129172
ENSSSCG00000045147	ENSSSCG00000045147	0.0156619	0.180864	-0.643402	0.266232	4.47124	0.261448	0.0163073	0.196331	0.0886389	0.196331
ENSSSCG00000061214	DYDC1	0.0156787	0.180865	-0.412392	0.17067	4.96339	0.105753	0.00939423	0.0762168	0.0779908	0.0779908
ENSSSCG00000002645	GALNS	0.0157406	0.180953	-0.309342	0.128098	7.93544	0.0309552	0.00038852	0.00872864	0.0488391	0.0488391
ENSSSCG00000020749	KCNAB2	0.0157553	0.180953	0.334091	0.138367	7.38624	0.0720094	0.00110632	0.0563297	0.0468799	0.0563297
ENSSSCG00000015098	CXCR5	0.0157165	0.180953	0.309758	0.128241	6.76332	0.0426543	0.00113619	0.0263428	0.0482013	0.0482013
ENSSSCG00000038162	CCL21	0.0157267	0.180953	-1.66023	0.687411	3.78144	1.91763	0.0632841	1.35432	0.106237	1.35432
ENSSSCG00000010987	UBAP2	0.0157229	0.180953	0.331061	0.137069	7.3082	0.0692379	0.000687928	0.0556758	0.0468227	0.0556758
ENSSSCG00000017642	MTMR4	0.0157711	0.180953	0.334121	0.1384	6.59588	0.0704985	0.00140618	0.0560576	0.0491983	0.0560576
ENSSSCG00000020663	KMT2C	0.0157559	0.180953	0.634357	0.262726	8.27327	0.25896	0.000292031	0.206783	0.0513535	0.206783
ENSSSCG00000044193	ENSSSCG00000044193	0.0157002	0.180953	-0.711894	0.294681	2.68582	0.304112	0.112382	0.13075	0.148129	0.148129
ENSSSCG00000051395	ENSSSCG00000051395	0.015771	0.180953	0.694617	0.287725	4.52809	0.305239	0.012018	0.236339	0.087356	0.236339
ENSSSCG00000017226	FADS6	0.0158179	0.181382	-0.464645	0.192552	4.13778	0.122784	0.0146851	0.0806003	0.0965437	0.0965437
ENSSSCG00000004979	MYO9A	0.0158401	0.181493	0.457326	0.189559	6.15922	0.136329	0.00252923	0.105269	0.0540529	0.105269
ENSSSCG00000010465	TNKS2	0.0158465	0.181493	0.453368	0.18793	7.49063	0.135188	0.000634357	0.105319	0.0470597	0.105319
ENSSSCG00000037682	HFE	0.0158627	0.18157	-1.22615	0.508343	5.55985	1.02706	0.00775935	0.767478	0.0645928	0.767478
ENSSSCG00000059646	TNFSF15	0.0159003	0.181805	-2.02434	0.83956	3.38286	2.69437	0.0891259	2.02546	0.119582	2.02546
ENSSSCG00000016597	POT1	0.0159021	0.181805	0.333628	0.138369	6.08882	0.0613794	0.00244014	0.0397921	0.0549975	0.0549975
ENSSSCG00000039996	FAM168A	0.0159571	0.181853	0.382444	0.158697	7.40821	0.0925779	0.00239889	0.0731556	0.0469092	0.0731556
ENSSSCG00000008221	KDM3A	0.0159231	0.181853	0.450479	0.186869	7.44194	0.128933	0.000623367	0.104136	0.0469642	0.104136
ENSSSCG00000035196	BTBD8	0.0159632	0.181853	0.53928	0.22379	5.99676	0.186976	0.00286409	0.147382	0.0562291	0.147382
ENSSSCG00000059380	ENSSSCG00000059380	0.0159397	0.181853	-0.460728	0.19115	4.24033	0.103203	0.015579	0.0570855	0.0940365	0.0940365
ENSSSCG00000033339	ENSSSCG00000033339	0.0159359	0.181853	-1.22567	0.508498	0.913492	1.0072	0.39554	0.380172	0.222997	0.380172
ENSSSCG00000036027	ENSSSCG00000036027	0.0159477	0.181853	-0.387136	0.16063	5.24306	0.093094	0.00526539	0.0664606	0.0721403	0.0721403
ENSSSCG00000015334	PDK4	0.0159849	0.181993	-0.716614	0.297441	3.66996	0.326461	0.0404164	0.224998	0.109711	0.224998
ENSSSCG00000004500	ARK2N	0.0160021	0.182081	0.33219	0.137903	6.11865	0.0515624	0.00245571	0.0327422	0.0545961	0.0545961
ENSSSCG00000003592	SDC3	0.0160305	0.182188	-0.905092	0.375834	6.83968	0.595191	0.00145304	0.422301	0.0478421	0.422301
ENSSSCG00000014049	UNC5A	0.0160276	0.182188	-1.74402	0.724173	4.10268	2.0574	0.0539568	1.51932	0.0974194	1.51932
ENSSSCG00000038535	ARSB	0.0160512	0.182315	-0.649711	0.269842	7.56092	0.288473	0.00104695	0.217397	0.0472314	0.217397
ENSSSCG00000037617	ZBTB39	0.0160923	0.182674	0.820496	0.340905	4.9226	0.436625	0.00987231	0.338777	0.07884	0.338777
ENSSSCG00000023791	ENSSSCG00000023791	0.0161026	0.182684	0.499988	0.207758	4.87707	0.160074	0.00802247	0.121468	0.0797936	0.121468
ENSSSCG00000004068	NOX3	0.0161821	0.183351	-0.759213	0.315709	2.67737	0.302285	0.150509	0.0764982	0.148509	0.148509
ENSSSCG00000030354	MAP3K2	0.0161899	0.183351	0.991836	0.412473	5.6389	0.64459	0.00554106	0.504861	0.062772	0.504861
ENSSSCG00000015252	SNX19	0.0161996	0.183351	0.459763	0.191219	6.58482	0.134092	0.00252411	0.10717	0.049283	0.10717
ENSSSCG00000042524	ENSSSCG00000042524	0.0161931	0.183351	-0.555022	0.230823	5.27329	0.195405	0.00632931	0.153509	0.0714477	0.153509
ENSSSCG00000061053	SAPCD1	0.0162315	0.183387	-0.604921	0.251666	3.93299	0.23408	0.0191955	0.170812	0.101857	0.170812
ENSSSCG00000031118	PREX1	0.0162125	0.183387	0.389495	0.162013	8.56389	0.0964547	0.000188233	0.0785565	0.054415	0.0785565
ENSSSCG00000007512	ENSSSCG00000007512	0.0162299	0.183387	0.359492	0.149558	6.82297	0.082348	0.00116411	0.0659383	0.0479166	0.0659383
ENSSSCG00000009644	ADAM28	0.0162596	0.183597	-0.926036	0.385361	7.89485	0.578798	0.000524246	0.444985	0.0486069	0.444985
ENSSSCG00000003580	EYA3	0.0163084	0.184039	0.303757	0.126463	7.08027	0.0322706	0.000932704	0.0171571	0.047046	0.047046
ENSSSCG00000015071	SIK3	0.016324	0.184107	0.303232	0.126263	7.21377	0.0589766	0.000979831	0.0464055	0.0468473	0.0468473
ENSSSCG00000025303	FAM50A	0.0163401	0.18418	-0.303981	0.126594	7.68011	0.0560092	0.000462908	0.0432743	0.047615	0.047615
ENSSSCG00000005648	SLC27A4	0.0163646	0.184241	-0.505917	0.210739	6.81804	0.167621	0.0020487	0.131184	0.047939	0.131184
ENSSSCG00000025286	MCTP1	0.0163569	0.184241	-1.2272	0.511154	4.83535	1.00545	0.0176936	0.766141	0.0806734	0.766141
ENSSSCG00000042052	ENSSSCG00000042052	0.0163834	0.184345	-0.447289	0.18635	4.51913	0.127951	0.0166221	0.0813595	0.087557	0.087557
ENSSSCG00000013983	JMJD4	0.0164194	0.184641	0.305563	0.127347	6.89711	0.042871	0.00104706	0.0287898	0.0476044	0.0476044
ENSSSCG00000038701	EFNA2	0.0164508	0.184868	-1.07438	0.447891	4.87883	0.761345	0.0125677	0.589251	0.0797568	0.589251
ENSSSCG00000044221	ENSSSCG00000044221	0.0164588	0.184868	-0.676588	0.282079	5.91622	0.293852	0.00640937	0.232295	0.0573811	0.232295
ENSSSCG00000017372	MPP3	0.0164699	0.184885	-0.583345	0.24323	3.27412	0.191754	0.0538363	0.0954165	0.123645	0.123645
ENSSSCG00000006000	TAF2	0.0165005	0.185119	0.469895	0.195981	6.65576	0.145245	0.00135449	0.113871	0.0487881	0.113871
ENSSSCG00000010728	CPXM2	0.0165787	0.185234	-1.16295	0.485387	3.45153	0.889622	0.0522131	0.654588	0.117105	0.654588
ENSSSCG00000034754	PLEKHS1	0.0165383	0.185234	-1.14131	0.476177	2.03154	0.891337	0.219225	0.461008	0.179439	0.461008
ENSSSCG00000029641	ZSCAN10	0.0165407	0.185234	-0.624659	0.260626	2.87036	0.180178	0.0637261	0.0518366	0.140052	0.140052
ENSSSCG00000006183	SBSPON	0.0165562	0.185234	-0.466362	0.194608	4.17223	0.0940333	0.0179234	0.0349784	0.0956931	0.0956931
ENSSSCG00000045802	ENSSSCG00000045802	0.0165878	0.185234	-1.78901	0.746754	2.95144	2.10481	1.53631	-0.0752403	0.136611	0.136611
ENSSSCG00000060526	ENSSSCG00000060526	0.0165609	0.185234	-0.381774	0.159317	5.30487	0.0917629	0.00543529	0.0694122	0.0707106	0.0707106
ENSSSCG00000056738	ENSSSCG00000056738	0.016541	0.185234	0.395719	0.165106	8.63652	0.0999999	0.000165316	0.0816148	0.0553223	0.0816148
ENSSSCG00000051791	ENSSSCG00000051791	0.01658	0.185234	-0.528968	0.220781	5.09689	0.179839	0.0106184	0.135615	0.0752431	0.135615
ENSSSCG00000037564	OTX1	0.0166074	0.185237	0.908365	0.37923	-0.139484	0.43873	0.214142	0.0941548	0.217305	0.217305
ENSSSCG00000041674	ENSSSCG00000041674	0.0165993	0.185237	-1.36096	0.568142	0.901891	1.12639	0.745125	0.156054	0.22323	0.22323
ENSSSCG00000021557	SULT1A3	0.0166443	0.185541	-1.05711	0.441481	5.19668	0.750104	0.00933731	0.575378	0.073171	0.575378
ENSSSCG00000007109	XRN2	0.0166694	0.185713	0.302554	0.126384	7.62713	0.0371403	0.000488978	0.023294	0.04743	0.04743
ENSSSCG00000004626	TMOD3	0.0167064	0.185734	0.419223	0.175179	7.20017	0.116583	0.00110723	0.0909562	0.0468589	0.0909562
ENSSSCG00000028587	PRSS54	0.016753	0.185734	-1.02396	0.42806	0.427919	0.6698	0.323288	0.184536	0.226419	0.226419
ENSSSCG00000009796	LRRC43	0.0168174	0.185734	-0.880966	0.368501	3.19794	0.496499	0.0533634	0.354015	0.12659	0.354015
ENSSSCG00000015692	R3HDM1	0.0167216	0.185734	0.301575	0.126036	7.2246	0.0533001	0.000815608	0.040279	0.0468394	0.0468394
ENSSSCG00000006728	GDAP2	0.0168147	0.185734	0.365552	0.152904	5.50291	0.0709849	0.0041916	0.0446473	0.065947	0.065947
ENSSSCG00000012624	SLC25A43	0.0167553	0.185734	-0.421539	0.176226	4.72429	0.0985438	0.0101223	0.0570736	0.0830447	0.0830447
ENSSSCG00000000217	RACGAP1	0.0167196	0.185734	0.359499	0.150241	5.59242	0.0528505	0.00388399	0.0300506	0.0638328	0.0638328
ENSSSCG00000000877	SCYL2	0.016779	0.185734	0.404959	0.169332	6.97671	0.108666	0.00120749	0.0848123	0.0473233	0.0848123
ENSSSCG00000009364	FREM2	0.0168146	0.185734	0.681545	0.285077	4.00748	0.298075	0.0236371	0.22017	0.0998516	0.22017
ENSSSCG00000011022	SVIL	0.016826	0.185734	0.330241	0.138148	6.98214	0.0699088	0.000989001	0.0562655	0.0473062	0.0562655
ENSSSCG00000053479	NANP	0.0167792	0.185734	0.488435	0.204237	4.6728	0.163663	0.0107392	0.114399	0.0841601	0.114399
ENSSSCG00000017194	TEN1	0.0167709	0.185734	-0.54714	0.228767	4.96759	0.193777	0.00792941	0.149074	0.0779037	0.149074
ENSSSCG00000049932	ENSSSCG00000049932	0.0167633	0.185734	-0.887044	0.37086	3.16061	0.504826	0.177607	0.235004	0.128061	0.235004
ENSSSCG00000052901	ENSSSCG00000052901	0.0168072	0.185734	-0.357823	0.149661	5.63107	0.0836705	0.00424632	0.0627302	0.0629486	0.0629486
ENSSSCG00000029523	ENSSSCG00000029523	0.0167442	0.185734	-0.8431	0.352426	-0.301675	0.34692	0.160001	0.088841	0.212611	0.212611
ENSSSCG00000035313	ENSSSCG00000035313	0.0167151	0.185734	0.313647	0.131073	6.49476	0.0597408	0.00147275	0.0462974	0.0500679	0.0500679
ENSSSCG00000021811	GDPD3	0.0168553	0.185825	-0.471097	0.197124	4.75819	0.149366	0.0115625	0.105011	0.0823161	0.105011
ENSSSCG00000007738	ASL	0.0168461	0.185825	-0.921189	0.385426	7.35122	0.578307	0.00310189	0.442559	0.0468453	0.442559
ENSSSCG00000044493	ENSSSCG00000044493	0.0168633	0.185825	-0.818615	0.342563	3.90136	0.429054	0.0568881	0.29516	0.102738	0.29516
ENSSSCG00000010523	HOGA1	0.0168753	0.18585	-0.352999	0.147734	5.69682	0.0836133	0.00352532	0.061951	0.0614996	0.061951
ENSSSCG00000046197	ENSSSCG00000046197	0.0168997	0.186012	-0.796198	0.333293	4.76361	0.408651	0.0184847	0.314768	0.0822001	0.314768
ENSSSCG00000011980	CLDND1	0.0169524	0.186487	0.61729	0.258525	8.16668	0.248644	0.00774768	0.192758	0.0504447	0.192758
ENSSSCG00000009870	SDSL	0.0170048	0.186559	-1.33595	0.559768	3.96719	1.18393	0.0375483	0.902473	0.100924	0.902473
ENSSSCG00000010332	PLAC9	0.0170076	0.186559	-0.923267	0.386864	6.18658	0.573711	0.00274419	0.446246	0.0536894	0.446246
ENSSSCG00000015255	IGSF9B	0.017002	0.186559	0.93417	0.391412	2.80843	0.559542	0.088668	0.370943	0.142722	0.370943
ENSSSCG00000037823	ANKRD34A	0.0169865	0.186559	-0.547693	0.229448	3.37991	0.14988	0.0382494	0.0711108	0.11969	0.11969
ENSSSCG00000002461	BTBD7	0.0169904	0.186559	0.351488	0.147256	6.08896	0.0829596	0.00255633	0.0624968	0.0549955	0.0624968
ENSSSCG00000058669	GPR15	0.0170182	0.18656	0.54422	0.228059	6.30368	0.210585	0.00194898	0.154083	0.0521871	0.154083
ENSSSCG00000012838	TSPAN4	0.0170563	0.18656	-1.41709	0.594047	6.2089	1.3853	0.00492228	1.05375	0.0533957	1.05375
ENSSSCG00000015324	GNG11	0.017054	0.18656	-0.687489	0.28819	4.10327	0.336418	0.0194458	0.229714	0.0974046	0.229714
ENSSSCG00000063467	ENSSSCG00000063467	0.017039	0.18656	0.568899	0.238446	5.61053	0.209742	0.0041979	0.166371	0.0634158	0.166371
ENSSSCG00000043616	ENSSSCG00000043616	0.0170531	0.18656	-0.894623	0.375016	3.54632	0.527641	0.239273	0.182638	0.113803	0.182638
ENSSSCG00000032648	RBL2	0.017095	0.18675	0.623708	0.26155	7.64396	0.250258	0.000622792	0.204603	0.0474863	0.204603
ENSSSCG00000009534	BIVM	0.0171222	0.18675	0.314874	0.132074	6.44101	0.047386	0.00172184	0.0285841	0.0506089	0.0506089
ENSSSCG00000007261	BPIFB1	0.017097	0.18675	0.924693	0.387774	0.0714495	0.685849	0.226998	0.224109	0.22207	0.224109
ENSSSCG00000042396	ENSSSCG00000042396	0.0171219	0.18675	-0.600501	0.251879	3.83871	0.239492	0.0265577	0.163772	0.104535	0.163772
ENSSSCG00000006771	ENSSSCG00000006771	0.0171139	0.18675	-0.511413	0.214496	4.35162	0.167956	0.0152205	0.122805	0.0913952	0.122805
ENSSSCG00000001837	FANCI	0.0171335	0.186767	0.408247	0.171257	4.77607	0.0672893	0.0060529	0.0365794	0.0819336	0.0819336
ENSSSCG00000003543	NIPAL3	0.0171919	0.187297	0.426609	0.179054	5.80614	0.123065	0.00207263	0.0941078	0.0592887	0.0941078
ENSSSCG00000004856	NFATC1	0.0173065	0.187769	0.348717	0.146512	8.41469	0.0782855	0.000412439	0.0639845	0.052733	0.0639845
ENSSSCG00000013318	RCN1	0.0172827	0.187769	-0.464381	0.195066	6.07443	0.171153	0.00247529	0.111677	0.055191	0.111677
ENSSSCG00000015786	PRIMPOL	0.0173434	0.187769	0.35341	0.148533	5.66237	0.0588457	0.00393665	0.0343558	0.0622491	0.0622491
ENSSSCG00000023264	IDH1	0.0173623	0.187769	-0.405544	0.170472	6.90834	0.114433	0.00106361	0.0861188	0.0475613	0.0861188
ENSSSCG00000008451	PPM1B	0.0173552	0.187769	0.372905	0.156742	6.94716	0.0915945	0.00187506	0.0718295	0.0474209	0.0718295
ENSSSCG00000008057	AMDHD2	0.0173535	0.187769	-0.437267	0.183793	8.02432	0.127081	0.000327031	0.101012	0.0493985	0.101012
ENSSSCG00000008624	LPIN1	0.0173109	0.187769	0.300782	0.126377	7.63116	0.0493573	0.000470055	0.0355672	0.0474433	0.0474433
ENSSSCG00000016756	BLVRA	0.0173337	0.187769	-0.644836	0.270991	5.94333	0.286953	0.00364243	0.216665	0.0569689	0.216665
ENSSSCG00000038056	ENSSSCG00000038056	0.0173164	0.187769	1.15229	0.484173	1.27836	0.85674	0.285945	0.417326	0.212646	0.417326
ENSSSCG00000049746	ENSSSCG00000049746	0.0172727	0.187769	-0.634924	0.266679	2.99625	0.281318	0.069373	0.143981	0.134738	0.143981
ENSSSCG00000056313	ENSSSCG00000056313	0.0173082	0.187769	-0.870285	0.365651	5.53176	0.490064	0.00660208	0.394501	0.0652574	0.394501
ENSSSCG00000012452	ENSSSCG00000012452	0.0173083	0.187769	-0.658634	0.276726	6.14453	0.285578	0.00257523	0.227157	0.0542492	0.227157
ENSSSCG00000050753	ENSSSCG00000050753	0.0173153	0.187769	-0.437828	0.183966	4.52133	0.123929	0.0140224	0.0826807	0.0875078	0.0875078
ENSSSCG00000024403	PRRT1	0.0174368	0.188469	-0.575303	0.241992	4.10115	0.215407	0.0202814	0.155399	0.0974577	0.155399
ENSSSCG00000006870	MFSD14A	0.017474	0.188705	0.301887	0.127026	6.99238	0.0537017	0.00113197	0.0370284	0.0472747	0.0472747
ENSSSCG00000041020	ENSSSCG00000041020	0.0174783	0.188705	-0.664921	0.279792	4.00158	0.285578	0.0236732	0.211177	0.100007	0.211177
ENSSSCG00000006284	FIRRM	0.017518	0.189028	0.3667	0.154358	5.46041	0.0501931	0.00450777	0.0232524	0.0669712	0.0669712
ENSSSCG00000037292	PLA2G4E	0.0175846	0.189214	-0.559587	0.23569	3.31233	0.13488	0.0444506	0.0391873	0.122199	0.122199
ENSSSCG00000013388	PDE3B	0.0175719	0.189214	0.375005	0.157929	8.14197	0.0918385	0.000383084	0.0744414	0.0502496	0.0744414
ENSSSCG00000007926	SEC14L5	0.0175597	0.189214	-0.49397	0.208007	4.11307	0.160859	0.02164	0.108161	0.0971592	0.108161
ENSSSCG00000006893	BCAR3	0.0175524	0.189214	-0.677721	0.285365	6.82551	0.309716	0.00148693	0.242812	0.0479052	0.242812
ENSSSCG00000058619	ENSSSCG00000058619	0.0175775	0.189214	0.79146	0.33333	5.57615	0.409314	0.00468764	0.32864	0.0642108	0.32864
ENSSSCG00000062039	RAB5B	0.017634	0.18964	0.74733	0.314902	5.4498	0.361887	0.00457449	0.292916	0.0672278	0.292916
ENSSSCG00000026707	XCR1	0.017763	0.189854	0.596544	0.251651	4.79089	0.242994	0.00921147	0.180773	0.0816174	0.180773
ENSSSCG00000038619	PAFAH2	0.0178318	0.189854	0.305496	0.128951	7.11755	0.0554426	0.00291297	0.0388254	0.046972	0.046972
ENSSSCG00000013249	CKAP5	0.0178112	0.189854	0.424182	0.179016	7.38543	0.1167	0.00062437	0.0955158	0.0468789	0.0955158
ENSSSCG00000015965	GPR155	0.0177969	0.189854	0.470935	0.198722	6.13381	0.144396	0.00321887	0.115252	0.0543927	0.115252
ENSSSCG00000015522	ANGPTL1	0.0178273	0.189854	-0.715153	0.301856	4.4398	0.336876	0.0135146	0.259837	0.0893557	0.259837
ENSSSCG00000021515	HS3ST1	0.017728	0.189854	-0.815305	0.343829	3.52516	0.438591	0.0608529	0.293803	0.114528	0.293803
ENSSSCG00000035987	EHD3	0.0177811	0.189854	0.377422	0.15924	5.96938	0.094618	0.00236584	0.0737063	0.0565964	0.0737063
ENSSSCG00000007603	NPTX2	0.0176903	0.189854	-1.06115	0.447359	0.669218	0.728693	0.329664	0.270726	0.226379	0.270726
ENSSSCG00000008000	RPUSD1	0.0178252	0.189854	-0.301914	0.127431	6.87282	0.0375569	0.0010146	0.0213794	0.0477015	0.0477015
ENSSSCG00000028225	DICER1	0.0177832	0.189854	0.363644	0.15343	7.44272	0.0862867	0.000646147	0.069976	0.0469655	0.069976
ENSSSCG00000000131	ELFN2	0.0178004	0.189854	-0.941233	0.397187	1.30594	0.552905	0.261619	0.186799	0.211655	0.211655
ENSSSCG00000032431	TMEM52B	0.0177262	0.189854	-1.502	0.633413	1.96787	1.62913	0.183528	1.02011	0.182543	1.02011
ENSSSCG00000049868	ENSSSCG00000049868	0.0177262	0.189854	-0.630191	0.265759	4.42204	0.258893	0.0179339	0.193949	0.0897629	0.193949
ENSSSCG00000050577	ENSSSCG00000050577	0.0177614	0.189854	-0.888853	0.374955	4.69638	0.514166	0.142268	0.279507	0.0836479	0.279507
ENSSSCG00000042616	ENSSSCG00000042616	0.0177554	0.189854	-0.612557	0.258389	4.5743	0.245925	0.0150735	0.185221	0.0863251	0.185221
ENSSSCG00000006588	ENSSSCG00000006588	0.0177494	0.189854	-1.43395	0.604838	1.80417	1.45651	0.239374	0.858115	0.190398	0.858115
ENSSSCG00000056852	ENSSSCG00000056852	0.0177359	0.189854	-0.801288	0.337941	3.39878	0.415612	0.106571	0.236042	0.119002	0.236042
ENSSSCG00000057482	ENSSSCG00000057482	0.0177028	0.189854	-0.975019	0.411092	5.02055	0.619703	0.318506	0.188484	0.0768088	0.188484
ENSSSCG00000033623	ENSSSCG00000033623	0.0178454	0.189892	-0.392395	0.16565	7.97954	0.110671	0.000349898	0.0819703	0.0491078	0.0819703
ENSSSCG00000020737	ZNRD2	0.0178801	0.189946	0.337847	0.142666	5.86487	0.0525813	0.00283479	0.0300982	0.0582263	0.0582263
ENSSSCG00000016338	PER2	0.0178703	0.189946	0.4291	0.181185	4.4073	0.0965257	0.00838234	0.0612537	0.0901021	0.0901021
ENSSSCG00000002502	ATG2B	0.017878	0.189946	0.301485	0.127309	6.89298	0.0548076	0.0010022	0.0415066	0.0476206	0.0476206
ENSSSCG00000013361	SPTY2D1	0.017981	0.189967	0.308944	0.130576	6.53819	0.0513237	0.00148101	0.0319185	0.0496691	0.0496691
ENSSSCG00000013649	ICAM3	0.0179283	0.189967	-0.340179	0.143712	6.03951	0.0800789	0.00235731	0.0596019	0.0556598	0.0596019
ENSSSCG00000010298	CFAP70	0.0179332	0.189967	-0.528986	0.223484	3.70587	0.18325	0.0340215	0.115814	0.108569	0.115814
ENSSSCG00000009994	MTMR3	0.017952	0.189967	0.299662	0.126621	7.68171	0.0412813	0.0004776	0.0283347	0.047621	0.047621
ENSSSCG00000016237	DOCK10	0.0179507	0.189967	0.456409	0.192852	8.37364	0.137748	0.000256999	0.111318	0.0523117	0.111318
ENSSSCG00000002309	PLEKHD1	0.0179653	0.189967	-0.778913	0.329165	2.20047	0.354678	0.153888	0.09815	0.17116	0.17116
ENSSSCG00000034948	RASSF9	0.0179741	0.189967	-0.728037	0.307688	3.47429	0.348132	0.0399949	0.244022	0.116299	0.244022
ENSSSCG00000007317	DLGAP4	0.0179493	0.189967	0.299234	0.126437	7.49158	0.0412938	0.00089723	0.0274162	0.0470617	0.0470617
ENSSSCG00000044623	ENSSSCG00000044623	0.0179469	0.189967	-0.696524	0.2943	4.18674	0.314885	0.0388787	0.220959	0.0953373	0.220959
ENSSSCG00000000777	ENSSSCG00000000777	0.0179622	0.189967	0.862881	0.364639	-0.282966	0.36634	0.185689	0.0794986	0.213196	0.213196
ENSSSCG00000006344	ENSSSCG00000006344	0.0179986	0.190049	-1.55212	0.656109	3.34954	1.60698	0.0894305	1.20201	0.120809	1.20201
ENSSSCG00000000971	HDAC10	0.018058	0.190467	-0.31529	0.133347	7.40866	0.0671179	0.000605854	0.0527387	0.0469099	0.0527387
ENSSSCG00000016549	MKLN1	0.0180543	0.190467	0.320613	0.135594	6.25234	0.0385056	0.00232472	0.0199832	0.0528327	0.0528327
ENSSSCG00000017527	SKAP1	0.0181114	0.190851	0.29733	0.125809	7.33946	0.0490569	0.000647082	0.0372698	0.0468369	0.0468369
ENSSSCG00000024071	SCARF1	0.0181143	0.190851	-0.721407	0.305258	6.2485	0.371148	0.00231941	0.277227	0.052882	0.277227
ENSSSCG00000008468	PKDCC	0.0181857	0.191393	-0.806844	0.34162	4.72863	0.441421	0.0111005	0.339013	0.0829513	0.339013
ENSSSCG00000000402	RBMS2	0.0181807	0.191393	0.421872	0.178614	4.52305	0.0532835	0.00824021	0.0162749	0.0874691	0.0874691
ENSSSCG00000037612	LIN28B	0.0183057	0.192158	-0.973456	0.41259	0.0860206	0.457592	0.288352	0.00593003	0.222341	0.222341
ENSSSCG00000025013	RTN1	0.0183466	0.192158	-0.619465	0.262647	2.24201	0.186421	0.0378237	0.096699	0.169126	0.169126
ENSSSCG00000002967	CAPN12	0.0183296	0.192158	-0.593951	0.251793	3.12032	0.16082	0.0605309	0.0489695	0.129668	0.129668
ENSSSCG00000010576	NOLC1	0.0183484	0.192158	0.29766	0.126207	7.56678	0.019718	0.000536873	0.00256357	0.0472475	0.0472475
ENSSSCG00000012793	HCFC1	0.0182974	0.192158	0.305175	0.129336	8.09038	0.0477964	0.000323128	0.0341433	0.0498606	0.0498606
ENSSSCG00000001532	BLTP3A	0.0183406	0.192158	0.541069	0.229396	5.62075	0.19387	0.00390731	0.15396	0.0631826	0.15396
ENSSSCG00000034302	SLC12A7	0.0182864	0.192158	-0.625577	0.265101	7.70619	0.280977	0.000559612	0.210276	0.0477147	0.210276
ENSSSCG00000047386	ENSSSCG00000047386	0.0182709	0.192158	-0.523764	0.221926	3.94337	0.178785	0.0223574	0.125396	0.101571	0.125396
ENSSSCG00000037567	ENSSSCG00000037567	0.0183135	0.192158	-1.15802	0.490851	2.67744	0.875563	0.28308	0.439722	0.148505	0.439722
ENSSSCG00000003578	FGR	0.0183591	0.192165	-0.96818	0.410542	6.72025	0.704116	0.00245733	0.503178	0.0484245	0.503178
ENSSSCG00000023975	CCDC9B	0.0184056	0.192337	-1.32012	0.560002	4.61182	1.20054	0.0266175	0.91419	0.0854952	0.91419
ENSSSCG00000006877	SNX7	0.018397	0.192337	-0.488023	0.207006	5.1112	0.170182	0.00686216	0.121693	0.0749511	0.121693
ENSSSCG00000017008	DOCK2	0.0183862	0.192337	0.362454	0.153729	8.30163	0.0860457	0.000261302	0.0706364	0.0516139	0.0706364
ENSSSCG00000012634	DOCK11	0.0184204	0.192388	0.363415	0.154182	8.59672	0.0873244	0.000200855	0.0711152	0.0548177	0.0711152
ENSSSCG00000005103	DET1	0.0184899	0.19274	0.378458	0.160659	5.26018	0.0501649	0.00568408	0.0222804	0.07175	0.07175
ENSSSCG00000000297	PDE1B	0.0184943	0.19274	-0.301928	0.128176	6.7878	0.0462704	0.0012064	0.0286418	0.0480809	0.0480809
ENSSSCG00000045143	ENSSSCG00000045143	0.0184686	0.19274	-0.410985	0.174435	4.80803	0.111213	0.0100304	0.0762375	0.0812525	0.0812525
ENSSSCG00000031641	ENSSSCG00000031641	0.018479	0.19274	0.905098	0.384187	1.58833	0.539101	0.230569	0.212231	0.200252	0.212231
ENSSSCG00000052971	ENSSSCG00000052971	0.0185045	0.192742	-0.632822	0.268673	2.91959	0.23113	0.0785995	0.0905072	0.137956	0.137956
ENSSSCG00000035999	NUDT16L1	0.0185158	0.192755	-0.382366	0.162354	5.39294	0.0780468	0.0104719	0.0486713	0.0686044	0.0686044
ENSSSCG00000004093	IYD	0.0185684	0.193094	-0.745135	0.316529	3.40632	0.363654	0.0392507	0.261321	0.118728	0.261321
ENSSSCG00000005201	UHRF2	0.0185585	0.193094	0.301813	0.128198	6.95518	0.0627662	0.000767995	0.048536	0.0473936	0.048536
ENSSSCG00000054647	ENSSSCG00000054647	0.0185899	0.193213	-0.592615	0.251785	4.33702	0.229897	0.0230569	0.16713	0.0917373	0.16713
ENSSSCG00000002284	CCDC196	0.0186263	0.193381	-0.743485	0.315983	2.27227	0.302643	0.131887	0.0957705	0.167649	0.167649
ENSSSCG00000051461	ENSSSCG00000051461	0.0186256	0.193381	-1.43706	0.61075	2.05921	1.52897	0.342793	0.776253	0.178085	0.776253
ENSSSCG00000005025	TRIM9	0.0186445	0.193465	-0.707268	0.300637	3.75176	0.332015	0.0271443	0.244004	0.107142	0.244004
ENSSSCG00000026713	TMEM17	0.0186556	0.193477	-0.608918	0.258856	2.92673	0.198204	0.0633658	0.0839734	0.137653	0.137653
ENSSSCG00000005389	TEX10	0.0186873	0.193596	0.311164	0.132314	6.41144	0.0385925	0.00159399	0.0170628	0.0509268	0.0509268
ENSSSCG00000014434	IL17B	0.0186849	0.193596	-0.833782	0.354535	2.34613	0.48846	0.144019	0.233067	0.164059	0.233067
ENSSSCG00000046267	ENSSSCG00000046267	0.0187055	0.19368	-0.839104	0.356861	4.11932	0.471273	0.0505298	0.331519	0.0970031	0.331519
ENSSSCG00000002819	ARL2BP	0.0187267	0.193703	0.392226	0.166839	5.03133	0.0693673	0.00691897	0.037815	0.0765868	0.0765868
ENSSSCG00000005832	MAMDC4	0.0187279	0.193703	-0.313183	0.133218	6.37193	0.0413427	0.00186947	0.0228025	0.0513716	0.0513716
ENSSSCG00000035935	C3orf80	0.0187448	0.193774	-1.06633	0.453648	0.67423	0.76749	0.284677	0.332712	0.226343	0.332712
ENSSSCG00000027675	FOXP1	0.0187612	0.193839	0.29673	0.126255	7.58983	0.0455994	0.000507461	0.030094	0.0473137	0.0473137
ENSSSCG00000012841	PNPLA2	0.0187902	0.194034	-0.295957	0.125957	7.19645	0.0510368	0.000732988	0.0302924	0.0468625	0.0468625
ENSSSCG00000032978	ENSSSCG00000032978	0.018808	0.194114	0.414863	0.176589	4.67003	0.0551699	0.00933082	0.0145088	0.0842203	0.0842203
ENSSSCG00000039407	ENSSSCG00000039407	0.0188295	0.194231	0.297867	0.126812	6.97838	0.0394331	0.000925712	0.0257559	0.047318	0.047318
ENSSSCG00000035544	NUSAP1	0.0189738	0.194325	0.357985	0.152591	5.51821	0.0607442	0.00427151	0.037385	0.0655804	0.0655804
ENSSSCG00000030682	MACO1	0.0189457	0.194325	0.299391	0.127585	6.86746	0.03299	0.00111027	0.0153459	0.0477236	0.0477236
ENSSSCG00000003513	ECE1	0.0189383	0.194325	-0.719244	0.306486	7.28199	0.375396	0.000782951	0.281019	0.0468194	0.281019
ENSSSCG00000009681	INTS9	0.0188731	0.194325	0.316114	0.13463	6.28907	0.0409719	0.00200726	0.0244418	0.0523683	0.0523683
ENSSSCG00000062602	CXXC4	0.018856	0.194325	1.05246	0.448167	0.472461	0.549925	0.37594	-0.0575999	0.226621	0.226621
ENSSSCG00000008618	MYCN	0.0189095	0.194325	-1.01115	0.43077	1.89534	0.679664	0.218072	0.338617	0.186051	0.338617
ENSSSCG00000021586	ZHX2	0.0189756	0.194325	0.303421	0.129335	6.62935	0.0277557	0.00122375	0.0103269	0.0489587	0.0489587
ENSSSCG00000035153	TRIM38	0.0189707	0.194325	0.300419	0.12805	7.75055	0.0404316	0.00129327	0.0225158	0.0478972	0.0478972
ENSSSCG00000017094	MARCHF6	0.0189242	0.194325	0.298299	0.127097	7.79246	0.0501218	0.000376002	0.0383547	0.048085	0.048085
ENSSSCG00000017156	GAA	0.0189904	0.194325	-0.919196	0.391861	7.48162	0.59863	0.000740049	0.459925	0.0470405	0.459925
ENSSSCG00000016568	AHCYL2	0.0189576	0.194325	0.298133	0.127062	7.11691	0.0409309	0.00146102	0.0265599	0.0469731	0.0469731
ENSSSCG00000049727	ENSSSCG00000049727	0.018986	0.194325	-0.489829	0.208811	4.12895	0.164472	0.01895	0.111855	0.096763	0.111855
ENSSSCG00000047091	ENSSSCG00000047091	0.0189431	0.194325	-0.435312	0.185504	4.54243	0.10856	0.0161999	0.0683595	0.0870349	0.0870349
ENSSSCG00000058084	ENSSSCG00000058084	0.0188872	0.194325	-0.721055	0.307126	4.82709	0.343629	0.0307848	0.252195	0.0808482	0.252195
ENSSSCG00000016649	ENSSSCG00000016649	0.0189206	0.194325	1.01391	0.431986	0.750798	0.624256	0.334221	0.162233	0.225614	0.225614
ENSSSCG00000001905	ARID3B	0.019016	0.194394	0.330946	0.141115	6.0024	0.0563762	0.00358609	0.0382542	0.0561544	0.0561544
ENSSSCG00000056707	ENSSSCG00000056707	0.0190174	0.194394	-1.04934	0.447443	0.558368	0.46967	0.373832	-0.133063	0.226784	0.226784
ENSSSCG00000012542	FAM199X	0.0190507	0.194537	0.90216	0.384792	5.27425	0.562409	0.00762441	0.436571	0.0714257	0.436571
ENSSSCG00000054045	ENSSSCG00000054045	0.0190516	0.194537	-0.971796	0.414497	2.45576	0.631712	0.130781	0.384642	0.158795	0.384642
ENSSSCG00000013093	VWCE	0.0190686	0.194607	-0.719231	0.306815	3.58781	0.340756	0.0335917	0.248814	0.112402	0.248814
ENSSSCG00000061900	TMEM30B	0.0191053	0.194878	1.02957	0.439337	2.99366	0.70652	0.0791577	0.499892	0.134846	0.499892
ENSSSCG00000063277	ENSSSCG00000063277	0.0191245	0.19497	0.673292	0.287351	5.45782	0.300337	0.00522393	0.242488	0.0670337	0.242488
ENSSSCG00000010726	BUB3	0.019147	0.195096	0.305198	0.130279	7.20999	0.0498006	0.0040673	0.0325927	0.0468503	0.0468503
ENSSSCG00000010885	TLR5	0.0191656	0.195182	-0.975602	0.416516	1.23772	0.596355	0.306397	0.169746	0.21406	0.21406
ENSSSCG00000024966	TRIM77	0.0191963	0.195391	-0.501725	0.214257	3.69381	0.140963	0.0287679	0.0780659	0.10895	0.10895
ENSSSCG00000001848	MESP2	0.0192074	0.195401	-0.547482	0.233819	3.79515	0.209421	0.0262749	0.137739	0.105824	0.137739
ENSSSCG00000004779	PLCB2	0.0192364	0.195503	-0.294521	0.125814	7.38666	0.0647756	0.000607245	0.0449878	0.0468804	0.0468804
ENSSSCG00000015541	IER5	0.019248	0.195503	-0.295074	0.126063	7.19049	0.0540657	0.00080707	0.043048	0.0468685	0.0468685
ENSSSCG00000028310	DR1	0.0192443	0.195503	0.337087	0.144007	6.55847	0.0787187	0.00146295	0.0607513	0.0494957	0.0607513
ENSSSCG00000004578	ANXA2	0.0193602	0.195806	-0.743302	0.317851	8.65843	0.390757	0.000365919	0.302722	0.0556078	0.302722
ENSSSCG00000005084	PPM1A	0.0193782	0.195806	0.328604	0.140539	7.48246	0.0732046	0.00066065	0.0585927	0.0470423	0.0585927
ENSSSCG00000005610	SLC2A8	0.0193416	0.195806	-0.545772	0.233347	6.2288	0.208351	0.00419165	0.159161	0.0531361	0.159161
ENSSSCG00000003758	CTBS	0.019359	0.195806	-0.913836	0.390771	1.70272	0.560296	0.174322	0.283784	0.195121	0.283784
ENSSSCG00000003650	GJA9	0.01936	0.195806	0.675368	0.288801	2.6084	0.248624	0.098569	0.089195	0.151649	0.151649
ENSSSCG00000013305	CAPRIN1	0.0193577	0.195806	0.56006	0.239488	8.18997	0.209735	0.000410867	0.171653	0.0506339	0.171653
ENSSSCG00000023142	GAMT	0.0193304	0.195806	-0.416915	0.178238	4.63553	0.0795635	0.0103319	0.0399778	0.0849742	0.0849742
ENSSSCG00000000379	ESYT1	0.01939	0.195806	0.357098	0.15274	9.08055	0.0846126	0.000239411	0.0697489	0.062269	0.0697489
ENSSSCG00000043054	ENSSSCG00000043054	0.0192918	0.195806	-0.601974	0.257271	3.10363	0.161789	0.0682265	0.0406413	0.130339	0.130339
ENSSSCG00000052847	ENSSSCG00000052847	0.019373	0.195806	0.519942	0.222361	3.87936	0.18154	0.0240541	0.124279	0.103361	0.124279
ENSSSCG00000047301	ENSSSCG00000047301	0.0193856	0.195806	-0.796659	0.340739	5.17378	0.419687	0.015019	0.333291	0.073663	0.333291
ENSSSCG00000012425	UPRT	0.0194029	0.195812	0.314536	0.13455	6.39344	0.0372192	0.00318405	0.0170792	0.0511267	0.0511267
ENSSSCG00000034469	ENSSSCG00000034469	0.0194109	0.195812	-1.69477	0.725023	5.87103	2.03623	0.00757495	1.5694	0.0581207	1.5694
ENSSSCG00000004179	ENSSSCG00000004179	0.01943	0.195901	-2.39063	1.02287	5.14316	4.06777	0.0437914	3.09499	0.0743006	3.09499
ENSSSCG00000000162	ABTB3	0.0194657	0.196158	0.439209	0.187978	7.03087	0.127578	0.000928662	0.105079	0.0471654	0.105079
ENSSSCG00000050792	ENSSSCG00000050792	0.0195046	0.196447	-0.382064	0.163573	5.72672	0.0972727	0.00433202	0.0759361	0.060868	0.0759361
ENSSSCG00000041237	ENSSSCG00000041237	0.0195196	0.196495	-0.782383	0.335002	3.07136	0.407023	0.0621924	0.274487	0.131647	0.274487
ENSSSCG00000028497	SAMD7	0.0195599	0.196502	-1.12946	0.483774	0.808134	0.847098	0.324018	0.378095	0.224853	0.378095
ENSSSCG00000002715	RFWD3	0.0196209	0.196502	0.306474	0.131336	6.47387	0.0367687	0.00147493	0.0200847	0.0502723	0.0502723
ENSSSCG00000013050	MARK2	0.0195864	0.196502	0.295995	0.126809	7.68476	0.0374903	0.000609126	0.0243194	0.0476324	0.0476324
ENSSSCG00000021620	STIP1	0.0195478	0.196502	0.298805	0.127972	7.89953	0.0543976	0.000497831	0.0425749	0.048633	0.048633
ENSSSCG00000009885	HECTD4	0.0196374	0.196502	0.477001	0.20444	7.46749	0.15079	0.000604378	0.124783	0.0470119	0.124783
ENSSSCG00000008794	RHOH	0.0195864	0.196502	0.304889	0.130619	8.21342	0.0312804	0.000354713	0.0155482	0.0508296	0.0508296
ENSSSCG00000007675	EPHB4	0.0196406	0.196502	-0.745505	0.319528	2.0342	0.282027	0.126985	0.0759973	0.179309	0.179309
ENSSSCG00000000734	TSPAN11	0.0196058	0.196502	-1.18806	0.509064	5.31884	1.0265	0.00883004	0.768609	0.0703807	0.768609
ENSSSCG00000016817	TARS1	0.0195889	0.196502	0.41185	0.176447	6.95891	0.114241	0.00137137	0.0920293	0.0473811	0.0920293
ENSSSCG00000045470	ENSSSCG00000045470	0.019643	0.196502	-0.827644	0.35474	4.10621	0.458673	0.0406056	0.336916	0.0973309	0.336916
ENSSSCG00000001394	ENSSSCG00000001394	0.0195931	0.196502	0.390645	0.167368	5.05867	0.0862124	0.00801077	0.0562066	0.0760251	0.0760251
ENSSSCG00000045198	ENSSSCG00000045198	0.0196131	0.196502	-0.467881	0.200492	4.79404	0.145207	0.0122547	0.108336	0.0815503	0.108336
ENSSSCG00000010275	PCBD1	0.0197111	0.196794	-0.409071	0.175431	5.62662	0.110996	0.00397836	0.0883499	0.0630493	0.0883499
ENSSSCG00000015314	ANKIB1	0.0197077	0.196794	0.350237	0.150196	6.81677	0.0849847	0.00115421	0.0665225	0.0479448	0.0665225
ENSSSCG00000036270	ATP6V1G3	0.0197133	0.196794	-0.857793	0.367873	4.0756	0.50153	0.0222996	0.383693	0.0981014	0.383693
ENSSSCG00000061763	ENSSSCG00000061763	0.0196896	0.196794	-0.679216	0.291233	5.06641	0.306172	0.0327206	0.221729	0.0758665	0.221729
ENSSSCG00000052277	ENSSSCG00000052277	0.0197516	0.197075	-0.903244	0.387487	1.68526	0.382578	0.254519	-0.0384424	0.195919	0.195919
ENSSSCG00000055892	C20orf204	0.0197774	0.19723	-0.538636	0.23112	3.31571	0.109235	0.0381784	0.0265752	0.122072	0.122072
ENSSSCG00000035668	CFAP95	0.0198178	0.197316	-1.04776	0.449724	0.867066	0.73228	0.269385	0.33737	0.223886	0.33737
ENSSSCG00000011703	TM4SF4	0.0198374	0.197316	-0.490478	0.210559	3.86845	0.160059	0.0228652	0.11014	0.103673	0.11014
ENSSSCG00000024592	ANKRD17	0.0197999	0.197316	0.29731	0.127594	7.86522	0.031549	0.000394312	0.0158436	0.0484466	0.0484466
ENSSSCG00000046251	ENSSSCG00000046251	0.0198331	0.197316	-0.445146	0.191091	4.26847	0.0915783	0.0161868	0.038442	0.0933609	0.0933609
ENSSSCG00000057693	ENSSSCG00000057693	0.0198223	0.197316	-0.619173	0.265774	5.08725	0.255606	0.00939728	0.202511	0.0754401	0.202511
ENSSSCG00000011293	POMGNT2	0.0200516	0.197382	-0.825962	0.355195	3.00247	0.48038	0.0678356	0.310654	0.134479	0.310654
ENSSSCG00000003105	SLC1A5	0.0199137	0.197382	-0.708456	0.304323	7.30437	0.357062	0.000714864	0.277123	0.0468217	0.277123
ENSSSCG00000035523	FUT11	0.0198604	0.197382	0.293167	0.125878	7.36335	0.0508126	0.000680441	0.0372661	0.0468556	0.0468556
ENSSSCG00000010060	UPB1	0.0200014	0.197382	-0.410405	0.176418	4.84905	0.092259	0.0129862	0.0513581	0.0803839	0.0803839
ENSSSCG00000014987	MMP12	0.0199679	0.197382	-1.86988	0.803576	4.00284	2.52702	0.0804586	1.85674	0.0999736	1.85674
ENSSSCG00000015045	NCAM1	0.0199923	0.197382	1.37436	0.590742	1.94845	1.43354	0.236766	0.810162	0.183486	0.810162
ENSSSCG00000008467	EML4	0.019925	0.197382	0.293632	0.126144	7.55672	0.0564208	0.000516878	0.045249	0.04722	0.04722
ENSSSCG00000008180	EIF5B	0.0199757	0.197382	-0.513349	0.220624	8.11252	0.175744	0.000350987	0.145674	0.0500245	0.145674
ENSSSCG00000007739	GUSB	0.019881	0.197382	-0.947571	0.40693	9.26006	0.629895	0.000184213	0.496592	0.0658448	0.496592
ENSSSCG00000008080	PHF2	0.0199341	0.197382	0.343293	0.147489	6.92241	0.0787646	0.0010236	0.0642351	0.0475089	0.0642351
ENSSSCG00000039314	MCL1	0.0199907	0.197382	0.324706	0.139567	8.84748	0.0381055	0.000128193	0.0214827	0.0583087	0.0583087
ENSSSCG00000002000	IPO4	0.0200145	0.197382	0.295891	0.127206	6.88716	0.0474634	0.000900478	0.034269	0.0476436	0.0476436
ENSSSCG00000032028	EIF4B	0.0198669	0.197382	0.425823	0.182847	9.19767	0.121539	0.000106042	0.100193	0.0645469	0.100193
ENSSSCG00000000145	MYH9	0.0200701	0.197382	0.364215	0.156649	9.13208	0.0896418	2.95991e-05	0.0735873	0.0632461	0.0735873
ENSSSCG00000035493	SACS	0.0199282	0.197382	0.570829	0.245233	6.57145	0.218558	0.00161126	0.178807	0.0493891	0.178807
ENSSSCG00000032653	F11	0.0199436	0.197382	-0.450399	0.19352	4.1913	0.12346	0.017124	0.0808116	0.0952258	0.0952258
ENSSSCG00000056202	ENSSSCG00000056202	0.0200641	0.197382	0.756184	0.32522	4.1029	0.384061	0.0197441	0.297559	0.097414	0.297559
ENSSSCG00000033298	ENSSSCG00000033298	0.0199607	0.197382	-0.296524	0.127423	6.88537	0.0535054	0.0010589	0.0344882	0.0476507	0.0476507
ENSSSCG00000051591	ENSSSCG00000051591	0.0199697	0.197382	-0.487276	0.209409	3.91257	0.151665	0.0291325	0.0944345	0.102423	0.102423
ENSSSCG00000007066	ENSSSCG00000007066	0.0200446	0.197382	0.806323	0.346729	4.61613	0.438104	0.0122827	0.348381	0.0854004	0.348381
ENSSSCG00000054603	ENSSSCG00000054603	0.0200368	0.197382	-0.567194	0.243885	3.16021	0.16281	0.0503638	0.0612906	0.128076	0.128076
ENSSSCG00000030088	ENSSSCG00000030088	0.0200474	0.197382	-0.990253	0.425831	6.96965	0.713777	0.00161054	0.542386	0.0473459	0.542386
ENSSSCG00000004888	SERPINB8	0.0200954	0.197409	-0.520323	0.223837	4.48695	0.194677	0.0127554	0.137553	0.0882828	0.137553
ENSSSCG00000011889	GSK3B	0.0201146	0.197409	0.297728	0.128099	6.88018	0.0551817	0.00155637	0.042892	0.0476716	0.0476716
ENSSSCG00000039341	SULT1E1	0.0201105	0.197409	1.08832	0.468241	1.71777	0.798728	0.233289	0.424459	0.194429	0.424459
ENSSSCG00000025969	PTPRR	0.0200889	0.197409	-1.07643	0.463044	4.42301	0.787579	0.0218748	0.621353	0.0897407	0.621353
ENSSSCG00000017868	P2RX5	0.0201243	0.197409	0.312578	0.134499	8.53172	0.0553424	0.000237742	0.0429313	0.054032	0.054032
ENSSSCG00000059302	TRIM3	0.0201356	0.197419	-0.495719	0.213322	5.26604	0.183191	0.00570494	0.130813	0.0716152	0.130813
ENSSSCG00000023478	SLC46A1	0.0201648	0.197605	-0.670391	0.288555	6.49974	0.323243	0.0017375	0.248055	0.0500204	0.248055
ENSSSCG00000026382	PPP2R5E	0.0202338	0.197776	0.292543	0.125988	7.23774	0.0287277	0.000787646	0.0128028	0.0468316	0.0468316
ENSSSCG00000000753	WNK1	0.0202314	0.197776	0.614115	0.264473	7.9127	0.252894	0.000436421	0.209402	0.0487073	0.209402
ENSSSCG00000063473	ENSSSCG00000063473	0.0202138	0.197776	-0.873148	0.375975	0.77059	0.314841	0.1987	0.00498185	0.225372	0.225372
ENSSSCG00000009157	ENSSSCG00000009157	0.0202122	0.197776	0.985907	0.424524	5.90888	0.669509	0.00398286	0.536678	0.0574969	0.536678
ENSSSCG00000048866	ENSSSCG00000048866	0.0202149	0.197776	-0.660373	0.284358	3.75652	0.291373	0.0314125	0.211165	0.106995	0.211165
ENSSSCG00000039060	RASSF3	0.0202662	0.19797	0.302027	0.130106	8.17352	0.0389353	0.000283368	0.0236389	0.0504997	0.0504997
ENSSSCG00000048390	ENSSSCG00000048390	0.0202845	0.19797	-0.512293	0.220717	5.01061	0.178431	0.00842959	0.137718	0.0770138	0.137718
ENSSSCG00000038756	ENSSSCG00000038756	0.0202788	0.19797	-1.00368	0.432408	1.09454	0.650029	0.342377	0.188202	0.218554	0.218554
ENSSSCG00000017410	HCRT	0.0203072	0.19809	-0.513949	0.22147	3.77587	0.176665	0.0243713	0.122776	0.106406	0.122776
ENSSSCG00000038422	TMX1	0.020418	0.19811	0.415585	0.179242	6.58032	0.123107	0.00224638	0.0941363	0.0493183	0.0941363
ENSSSCG00000003539	GRHL3	0.0204466	0.19811	0.526456	0.227112	4.688	0.185603	0.010555	0.144184	0.0838297	0.144184
ENSSSCG00000033304	RTBDN	0.0204535	0.19811	-0.480467	0.207283	4.09298	0.154893	0.0184556	0.110444	0.0976632	0.110444
ENSSSCG00000035355	F2R	0.0203614	0.19811	0.686939	0.296143	6.09004	0.317394	0.00305626	0.260045	0.054981	0.260045
ENSSSCG00000039194	KANK2	0.0204536	0.19811	-1.46297	0.631157	4.64402	1.5558	0.0224357	1.17264	0.0847882	1.17264
ENSSSCG00000013464	SPPL2B	0.0203632	0.19811	-0.459877	0.198258	6.46704	0.154441	0.00177336	0.116145	0.0503408	0.116145
ENSSSCG00000060053	BCL2L11	0.0204	0.19811	0.409019	0.176384	5.66135	0.115337	0.00579041	0.0875437	0.0622718	0.0875437
ENSSSCG00000031477	GLOD5	0.0203405	0.19811	-0.985926	0.424967	1.05865	0.654371	0.306562	0.235228	0.219552	0.235228
ENSSSCG00000000515	TRHDE	0.0203203	0.19811	-1.00242	0.432006	0.49222	0.690167	0.311579	0.248308	0.226685	0.248308
ENSSSCG00000027293	TNPO1	0.0204029	0.19811	0.361233	0.155781	6.75514	0.0921633	0.000807155	0.0719956	0.0482425	0.0719956
ENSSSCG00000054188	NOL11	0.0204088	0.19811	0.306877	0.132346	6.40398	0.0330347	0.00153753	0.0129946	0.0510091	0.0510091
ENSSSCG00000017918	ARRB2	0.0203392	0.19811	-0.307043	0.132344	8.37435	0.0376283	0.000226401	0.0204103	0.0523188	0.0523188
ENSSSCG00000015833	TTI2	0.0204524	0.19811	0.344068	0.148437	5.66471	0.0412533	0.00390293	0.0189164	0.0621976	0.0621976
ENSSSCG00000003847	ENSSSCG00000003847	0.0204196	0.19811	-1.03054	0.444477	0.126941	0.714657	0.246139	0.34654	0.22306	0.34654
ENSSSCG00000056685	PLCXD2	0.0205391	0.198538	0.613313	0.264776	4.94151	0.255442	0.00844908	0.201869	0.0784458	0.201869
ENSSSCG00000003511	HP1BP3	0.0205343	0.198538	0.295092	0.12739	7.83748	0.0507419	0.000381657	0.032973	0.0483033	0.0483033
ENSSSCG00000008820	TEC	0.0205192	0.198538	-0.314674	0.135827	6.21259	0.0567996	0.00199988	0.041491	0.0533474	0.0533474
ENSSSCG00000048201	ENSSSCG00000048201	0.0205245	0.198538	-0.498154	0.215035	3.8869	0.169469	0.0232779	0.115443	0.103146	0.115443
ENSSSCG00000006646	ARNT	0.0205656	0.198694	0.611475	0.264037	7.01216	0.254016	0.000818647	0.208329	0.0472168	0.208329
ENSSSCG00000031169	ENSSSCG00000031169	0.0206133	0.199055	0.294442	0.127189	6.9672	0.0401384	0.00117729	0.0257862	0.0473538	0.0473538
ENSSSCG00000057209	POLR3B	0.0206336	0.199151	0.317857	0.137326	6.14562	0.0306553	0.00234065	0.0111804	0.0542345	0.0542345
ENSSSCG00000022986	CCSER1	0.0206843	0.19954	-0.609675	0.263507	2.88544	0.108289	0.0689	-0.0208861	0.139408	0.139408
ENSSSCG00000010211	CCDC6	0.0207478	0.199927	0.297837	0.128792	6.70586	0.0433313	0.0012597	0.0218872	0.0485024	0.0485024
ENSSSCG00000008016	MRPS34	0.0207557	0.199927	-0.293908	0.127101	6.94044	0.0561485	0.0010197	0.0439574	0.0474443	0.0474443
ENSSSCG00000051392	ENSSSCG00000051392	0.0207463	0.199927	-0.650976	0.281495	4.15461	0.289936	0.112986	0.124732	0.096127	0.124732
ENSSSCG00000024052	GPX4	0.020788	0.200138	-0.424058	0.183431	8.56525	0.123881	0.000350034	0.100591	0.0544315	0.100591
ENSSSCG00000030547	PIP5K1A	0.0208153	0.200229	0.293633	0.127041	6.97588	0.0315672	0.00109246	0.01724	0.0473259	0.0473259
ENSSSCG00000042161	ENSSSCG00000042161	0.0208288	0.200229	-0.50898	0.220235	3.70779	0.167522	0.0370021	0.0885578	0.108509	0.108509
[truncated: 33,672 more rows]
